# Supplementary material for: Discovery of Novel Pain Regulators Through Integration of Cross‐Species High‐Throughput Data
Source: CNS Neurosci Ther. 2025 Feb 9;31(2):e70255. doi: 10.1111/cns.70255 (PMC11807727; doi:10.1111/cns.70255)
Supplement: Supplementary file 1 — File S1. [file CNS-31-e70255-s002.xlsx]

## Sheet: PainRefGenes
Pain reference genes	RGD	GeneCards	DISEASES database	GWAS catalog
SCN11A	Y	Y	Y
P2RX4	Y	Y	Y
NTRK2	Y	Y	Y
CHRNA5	Y
MIR154	Y
CTSZ	Y
CTSS	Y
ADRA2C	Y
NFATC1	Y
AQP9	Y
NFATC4	Y
SEPTIN9	Y	Y
GABRG1	Y
MIR135A	Y
MIR135B	Y
TAC1	Y	Y	Y
NTRK1	Y	Y	Y
MMP24	Y
EPHB1	Y	Y		Y
SCN1A	Y	Y	Y
GAL	Y	Y	Y
CORT	Y
PRKCG	Y	Y
THBS4	Y	Y
SCN1A-AS1	Y	Y
BDNF-AS		Y
MPZ		Y
SCN9A		Y	Y
SCN10A		Y	Y
BDNF		Y	Y
TRPA1		Y	Y
SCN8A		Y	Y
TRPV1		Y
P2RX3		Y	Y
CACNA1H		Y	Y
SCN3A		Y	Y
OPRM1		Y	Y
XIST		Y
NGF		Y	Y
SCN2A		Y	Y
CERNA3		Y
HLA-B		Y
SCN4A		Y	Y
IL1B		Y	Y
FOS		Y	Y
MALAT1		Y
CALCA		Y	Y
H19		Y
TRPM8		Y	Y
KNG1		Y	Y
P2RX7		Y	Y
PRKCA		Y		Y
PTGS2		Y	Y
COMT		Y	Y
MIR98		Y
KANTR		Y
PDYN		Y	Y
CCL2		Y	Y
BMP2		Y
SCN7A		Y	Y
MAPK1		Y
SCN5A		Y	Y
TACR1		Y	Y
GRIN2B		Y	Y
TMX2-CTNND1		Y
CACNA2D1		Y
IL10		Y	Y
PMP22		Y
CACNA1A		Y	Y
LINC01672		Y
SRC		Y
MAPK3		Y
SOD2-OT1		Y
NAV1		Y	Y
MIR155		Y
NAPB		Y
LPAR1		Y
CCAT1		Y
GDNF		Y	Y
MAPK8		Y
PKIA-AS1		Y
HLA-DRB1		Y
SST		Y	Y
GLA		Y
NORAD		Y
HMGB1		Y
HLA-A		Y
NF1		Y
SLC6A4		Y
GCH1		Y
GFAP		Y	Y
NOS1		Y
MEG3		Y
TNF		Y	Y
LINC02605		Y
GAD1		Y
GFRA2		Y		Y
MIR193A		Y
PGR-AS1		Y
MIR148A		Y
SNHG5		Y
GABBR1		Y
PVT1		Y
KCNK10		Y	Y
VEGFA		Y	Y
KCNV2		Y
CREB1		Y
RPL36A-HNRNPH2		Y
COX6A1		Y
GPR55		Y
SCN4B		Y	Y
CACNA2D2		Y
CNR2		Y
CCK		Y	Y
DGCR5		Y
CCR2		Y	Y
SCARNA5		Y
GRIN2A		Y
GRIA2		Y
GRIN1		Y
GRM5		Y	Y
IFNG		Y
MIR132		Y
SIGMAR1		Y
SCN2B		Y
CACNA1B		Y	Y
DOK2		Y		Y
MIR29A		Y
PIK3R1		Y
PRKAR1A		Y
PLCG1		Y
PLCB4		Y
APP		Y
SCN3B		Y
CAMK2B		Y
S100B		Y
MYORG		Y
CNR1		Y	Y
CAMK2G		Y
SCN1B		Y	Y
TLR4		Y	Y
FIRRE		Y
MAT2B		Y
NOS2		Y
GRIA1		Y
GRM1		Y
PRKCB		Y
KCNA2		Y	Y
ATPSCKMT		Y
DPYSL2		Y
MARS1		Y
PRKCE		Y
PRKCZ		Y
GRM2		Y
SLC20A2		Y
LONP1		Y
SRGN		Y
MPV17L2		Y
IFNA1		Y
PRX		Y
MIR34A		Y
MIR21		Y
LOC110806262		Y
CX3CR1		Y
MIR4772		Y
ENO2		Y
P2RX5-TAX1BP3		Y
MIR23B		Y
PTPN11		Y
NF2		Y
EMSLR		Y
ADORA1		Y
MAPK7		Y
ADCY9		Y
CAMK2A		Y
PLCG2		Y
PRKACA		Y
PRKCD		Y
GRIA3		Y
PIK3R2		Y
PRKCH		Y
CAMK2D		Y
GRIA4		Y
GRIN2D		Y
KCNK3		Y
PLCB3		Y
PRKACB		Y
PRKCQ		Y
PRKD1		Y
SCNN1A		Y
SCNN1B		Y
PLCB1		Y
PLCD1		Y
PRKCI		Y
SCNN1G		Y
ATF4		Y
GRM6		Y
GRM7		Y
KCNK9		Y
PRKAR1B		Y
GRIN2C		Y
PLCB2		Y
PRKACG		Y
PRKAR2A		Y
ELK1		Y
GRM3		Y
GRM4		Y
GRM8		Y
MAPK6		Y
PIK3R3		Y
PIK3R4		Y
PIK3R5		Y
PLCE1		Y
PRKD3		Y
KCNK1		Y
PRKAR2B		Y
CACNA2D4		Y
PLCD3		Y
SCNN1D		Y
CACNA2D3		Y
CAMK1		Y
KCNK4		Y	Y
KCNT1		Y
PLCD4		Y
KCNK12		Y
KCNK2		Y	Y
KCNK6		Y
KCTD1		Y
PLCZ1		Y
CAMK1G		Y
KCNK13		Y
KCNK5		Y
KCNT2		Y
KCTD7		Y
KCMF1		Y
KCNK16		Y
KCNU1		Y
KCTD15		Y
KCNK7		Y
KCNV1		Y
KCTD3		Y
KCNK17		Y
KCTD10		Y
KCTD12		Y
KCTD13		Y
KCTD5		Y
KCTD9		Y
KCNK15		Y
KCTD2		Y
KCTD6		Y
KCNRG		Y
KCTD8		Y
GRINA		Y
KCTD4		Y
KCTD11		Y
KCTD14		Y
IL6		Y	Y
SNHG12		Y
MIR320A		Y
SLX1A-SULT1A3		Y
PICK1		Y
SLC12A5		Y	Y
AKR1B1		Y
CNTF		Y
GAS5		Y
P2RY12		Y
SNORD50A		Y
CDK5		Y
ESR1		Y
MIR133B		Y
PRKG1		Y
SCYL3		Y
STOML3		Y
MIR338		Y
CRP		Y	Y
USP5		Y
LINC01191		Y
LINC02447		Y
MIR26B		Y
OPRK1		Y	Y
SOD1		Y
SH3TC2		Y
SNHG1		Y
MIRLET7B		Y
MIR124-1		Y
DCAF8		Y
LZTR1		Y
JUN		Y
MIR31		Y
MIR330		Y
MIR199A1		Y
MTOR		Y
JAK1		Y
ATF3		Y	Y
MIR135A1		Y
CDR1-AS		Y
GJA1		Y
CX3CL1		Y	Y
MIR146A		Y
LINC01587		Y
POMC		Y	Y
GJB1		Y
JAK2		Y
NTF3		Y	Y	Y
NGFR		Y
MAG		Y
HGF		Y
WNT5A		Y
SLC1A2		Y	Y
DLEU1		Y
RGS4		Y
MIR22		Y
MIR223		Y
MIRLET7E		Y
MIR28		Y
MIR455		Y
HINT1		Y
ACTA2		Y
AARS1		Y
NFE2L2		Y
UCHL1		Y	Y
FOXO1		Y
HTR2A		Y
SYP		Y
MIR18A		Y
MIR19B1		Y
CACNG2		Y
CHRNA9		Y
MFN2		Y
SLC6A9		Y
SLC6A5		Y
PPARG		Y
MIR10B		Y
MIRLET7C		Y
MIRLET7D		Y
MIR10A		Y
MIR148B		Y
MIR93		Y
MIR181C		Y
MIRLET7G		Y
MIR382		Y
MIR502		Y
GLRA3		Y
LAPTM4A		Y	Y
SLC18A2		Y
DELEC1		Y
CD4			Y
UPK3A			Y
ATP12A			Y
P2RX1			Y
ASIC2			Y
IL2			Y
GAPDH			Y
GNB3			Y
IL4			Y
OPRD1			Y
FAAH			Y
PRDM12			Y
SNAP25			Y
HTR3B			Y
PPIG			Y
ATP4A			Y
IL1A			Y
UPK2			Y
MGLL			Y
ANK1			Y
IL18			Y
TJP1			Y
ALB			Y
ASIC3			Y
TRPV3			Y
PNOC			Y
CCL11			Y
ADRB2			Y
CXCL10			Y
CXCL8			Y
KCNS1			Y
LKAAEAR1			Y
KLK3			Y
PENK			Y
KCNA4			Y
KCNK18			Y
GHRL			Y
OPRL1			Y
NLRP3			Y
CRHR2			Y
TRPV2			Y
P2RX2			Y
IL17A			Y
HTR3A			Y
ACTB			Y
CACNA1G			Y
CYP2D6			Y
VIP			Y
HTR1B			Y
DUSP13			Y
AIF1			Y
TH			Y
SP9			Y
CXCL1			Y
CRHR1			Y
LIPN			Y
CACNA1I			Y
GPSM2			Y
ARTN			Y
MLN			Y
TRPV4			Y
PIEZO2			Y
ENSP00000459962			Y
VR1			Y
ADCYAP1			Y
RBFOX3			Y
CCL3			Y
SNX8				Y
PCP2				Y
HRG-AS1				Y
RORA				Y
CAB39L				Y
NDUFA5P5				Y
PRANCR				Y
MIR4431				Y
SNAI2				Y
EYS				Y
H2AC2P				Y
WAKMAR2				Y
TTC34				Y
ZBTB49				Y
ECM1P2				Y
EXOSC6				Y
CDC123				Y
AKAP8P1				Y
LINC03000				Y
GPD2				Y
C16ORF95				Y
LINC02443				Y
MIR4303				Y
VPS33B-DT				Y
ZSCAN20				Y
ABRA				Y
HMGB1P46				Y
SV2B				Y
RNU4-41P				Y
JKAMPP1				Y
U6				Y
NSG1				Y
ACTRT2				Y
SLC17A4				Y
PPDPFL				Y
ASB3				Y
SDHBP1				Y
ICE2P2				Y
STXBP2				Y
ABCC4				Y
CABLES1				Y
NRXN3				Y

## Sheet: KEGG_GO_PainRefGenes
geneSet	description	size	overlap	expect	enrichmentRatio	pValue	FDR	overlapId	userId
hsa04020	Calcium signaling pathway	183	42	5.91459	7.10108	0	0	113026;115;154;22953;23236;2902;2903;2905;2906;2911;2915;3356;4842;4843;5023;5024;5027;51196;5330;5331;5332;5333;5335;5336;5566;5567;5568;5578;5579;5582;6869;773;774;815;816;817;818;84812;8911;8912;8913;89869	PRKCG;P2RX3;CACNA1H;P2RX7;PRKCA;TACR1;CACNA1A;NOS1;GRIN2A;GRIN1;GRM5;CACNA1B;PLCG1;PLCB4;CAMK2B;CAMK2G;NOS2;GRM1;PRKCB;ADCY9;CAMK2A;PLCG2;PRKACA;CAMK2D;GRIN2D;PLCB3;PRKACB;PLCB1;PLCD1;GRIN2C;PLCB2;PRKACG;PLCE1;PLCD3;PLCD4;PLCZ1;HTR2A;P2RX1;ADRB2;P2RX2;CACNA1G;CACNA1I
hsa04921	Oxytocin signaling pathway	152	32	4.91267	6.51377	0	0	10369;115;2002;23236;2353;23533;3725;5330;5331;5332;5566;5567;5568;5578;5579;55799;5582;5594;5595;5598;57172;5743;60;6714;781;815;816;817;818;8536;9254;93589	PRKCG;FOS;PRKCA;PTGS2;MAPK1;CACNA2D1;SRC;MAPK3;CACNA2D2;PLCB4;CAMK2B;CAMK2G;PRKCB;MAPK7;ADCY9;CAMK2A;PRKACA;CAMK2D;PLCB3;PRKACB;PLCB1;PLCB2;PRKACG;ELK1;PIK3R5;CACNA2D4;CACNA2D3;CAMK1;CAMK1G;JUN;CACNG2;ACTB
hsa04728	Dopaminergic synapse	131	30	4.23394	7.08559	0	0	1312;1385;23236;2353;2784;2890;2891;2892;2893;2903;2904;468;5330;5331;5332;5566;5567;5568;5578;5579;5582;5599;6571;7054;773;774;815;816;817;818	PRKCG;FOS;PRKCA;COMT;GRIN2B;CACNA1A;MAPK8;CREB1;GRIN2A;GRIA2;CACNA1B;PLCB4;CAMK2B;CAMK2G;GRIA1;PRKCB;CAMK2A;PRKACA;GRIA3;CAMK2D;GRIA4;PLCB3;PRKACB;PLCB1;ATF4;PLCB2;PRKACG;SLC18A2;GNB3;TH
hsa04724	Glutamatergic synapse	114	33	3.6845	8.95644	0	0	115;23236;2784;2890;2891;2892;2893;2902;2903;2904;2905;2906;2911;2912;2913;2914;2915;2916;2917;2918;5330;5331;5332;5566;5567;5568;5578;5579;5582;5594;5595;6506;773	PRKCG;PRKCA;MAPK1;GRIN2B;CACNA1A;MAPK3;GRIN2A;GRIA2;GRIN1;GRM5;PLCB4;GRIA1;GRM1;PRKCB;GRM2;ADCY9;PRKACA;GRIA3;GRIA4;GRIN2D;PLCB3;PRKACB;PLCB1;GRM6;GRM7;GRIN2C;PLCB2;PRKACG;GRM3;GRM4;GRM8;SLC1A2;GNB3
hsa04725	Cholinergic synapse	112	28	3.61986	7.73511	0	0	115;1385;23236;2353;23533;2784;3717;468;5295;5296;5330;5331;5332;5566;5567;5568;5578;5579;5582;5594;5595;773;774;815;816;817;818;8503	PRKCG;FOS;PRKCA;MAPK1;CACNA1A;MAPK3;CREB1;CACNA1B;PIK3R1;PLCB4;CAMK2B;CAMK2G;PRKCB;ADCY9;CAMK2A;PRKACA;PIK3R2;CAMK2D;PLCB3;PRKACB;PLCB1;ATF4;PLCB2;PRKACG;PIK3R3;PIK3R5;JAK2;GNB3
hsa04750	Inflammatory mediator regulation of TRP channels	99	37	3.1997	11.5636	0	0	115;162514;23236;3356;3553;40;4803;51393;5295;5296;5330;5331;5332;5335;5336;5566;5567;5568;5578;5579;5580;5581;5582;5583;5588;5599;59341;6714;7442;79054;815;816;817;818;8503;8989;9311	PRKCG;TRPA1;TRPV1;NGF;IL1B;TRPM8;PRKCA;SRC;MAPK8;PIK3R1;PLCG1;PLCB4;CAMK2B;CAMK2G;PRKCB;PRKCE;ADCY9;CAMK2A;PLCG2;PRKACA;PRKCD;PIK3R2;PRKCH;CAMK2D;PLCB3;PRKACB;PRKCQ;PLCB1;PLCB2;PRKACG;PIK3R3;HTR2A;ASIC2;ASIC3;TRPV3;TRPV2;TRPV4
hsa04933	AGE-RAGE signaling pathway in diabetic complications	99	31	3.1997	9.68842	0	0	113026;2308;23236;3552;3553;3569;3576;3717;3725;51196;5295;5296;5330;5331;5332;5333;5335;5336;5578;5579;5580;5581;5590;5594;5595;5599;6347;7124;7422;84812;8503	IL1B;PRKCA;CCL2;MAPK1;MAPK3;MAPK8;TNF;VEGFA;PIK3R1;PLCG1;PLCB4;PRKCB;PRKCE;PRKCZ;PLCG2;PRKCD;PIK3R2;PLCB3;PLCB1;PLCD1;PLCB2;PIK3R3;PLCE1;PLCD3;PLCD4;IL6;JUN;JAK2;FOXO1;IL1A;CXCL8
hsa04713	Circadian entrainment	96	34	3.10274	10.9581	0	0	115;1385;23236;2353;2784;2890;2891;2892;2893;2902;2903;2904;2905;2906;4842;5330;5331;5332;5566;5567;5568;5578;5579;5582;5592;5594;5595;815;816;817;818;8911;8912;8913	PRKCG;CACNA1H;FOS;PRKCA;MAPK1;GRIN2B;MAPK3;NOS1;CREB1;GRIN2A;GRIA2;GRIN1;PLCB4;CAMK2B;CAMK2G;GRIA1;PRKCB;ADCY9;CAMK2A;PRKACA;GRIA3;CAMK2D;GRIA4;GRIN2D;PLCB3;PRKACB;PLCB1;GRIN2C;PLCB2;PRKACG;PRKG1;GNB3;CACNA1G;CACNA1I
hsa04925	Aldosterone synthesis and secretion	96	28	3.10274	9.02429	0	0	115;1385;23236;23683;3777;468;51305;5330;5331;5332;5443;5566;5567;5568;5578;5579;5581;5582;5587;57172;815;816;817;818;8536;8911;8912;8913	PRKCG;CACNA1H;PRKCA;CREB1;PLCB4;CAMK2B;CAMK2G;PRKCB;PRKCE;ADCY9;CAMK2A;PRKACA;CAMK2D;KCNK3;PLCB3;PRKACB;PRKD1;PLCB1;ATF4;KCNK9;PLCB2;PRKACG;PRKD3;CAMK1;CAMK1G;POMC;CACNA1G;CACNA1I
hsa05031	Amphetamine addiction	68	26	2.19777	11.8302	0	0	1385;2353;2890;2891;2892;2893;2902;2903;2904;2905;2906;3725;468;5173;5566;5567;5568;5578;5579;5582;6571;7054;815;816;817;818	PRKCG;FOS;PRKCA;PDYN;GRIN2B;CREB1;GRIN2A;GRIA2;GRIN1;CAMK2B;CAMK2G;GRIA1;PRKCB;CAMK2A;PRKACA;GRIA3;CAMK2D;GRIA4;GRIN2D;PRKACB;ATF4;GRIN2C;PRKACG;JUN;SLC18A2;TH
hsa04720	Long-term potentiation	67	26	2.16545	12.0067	0	0	23236;2890;2891;2902;2903;2904;2905;2906;2911;2915;468;5330;5331;5332;5566;5567;5568;5578;5579;5582;5594;5595;815;816;817;818	PRKCG;PRKCA;MAPK1;GRIN2B;MAPK3;GRIN2A;GRIA2;GRIN1;GRM5;PLCB4;CAMK2B;CAMK2G;GRIA1;GRM1;PRKCB;CAMK2A;PRKACA;CAMK2D;GRIN2D;PLCB3;PRKACB;PLCB1;ATF4;GRIN2C;PLCB2;PRKACG
hsa04919	Thyroid hormone signaling pathway	116	27	3.74914	7.20165	2.22045e-16	5.5682e-15	113026;2099;2308;23236;2475;51196;5295;5296;5330;5331;5332;5333;5335;5336;5566;5567;5568;5578;5579;5582;5594;5595;60;6714;84812;8503;89869	PRKCG;PRKCA;MAPK1;SRC;MAPK3;PIK3R1;PLCG1;PLCB4;PRKCB;PLCG2;PRKACA;PIK3R2;PLCB3;PRKACB;PLCB1;PLCD1;PLCB2;PRKACG;PIK3R3;PLCE1;PLCD3;PLCD4;PLCZ1;ESR1;MTOR;FOXO1;ACTB
hsa05030	Cocaine addiction	49	19	1.58369	11.9973	2.22045e-16	5.5682e-15	1020;1385;2891;2902;2903;2904;2905;2906;2912;2913;3725;468;5173;5566;5567;5568;627;6571;7054	BDNF;PDYN;GRIN2B;CREB1;GRIN2A;GRIA2;GRIN1;GRM2;PRKACA;GRIN2D;PRKACB;ATF4;GRIN2C;PRKACG;GRM3;CDK5;JUN;SLC18A2;TH
hsa04024	cAMP signaling pathway	199	34	6.43172	5.2863	4.44089e-16	1.03409e-14	10257;115;134;1385;154;2353;2550;2890;2891;2892;2893;2902;2903;2904;2905;2906;3351;3725;51196;51738;5295;5296;5566;5567;5568;5594;5595;5599;627;815;816;817;818;8503	BDNF;FOS;MAPK1;GRIN2B;MAPK3;MAPK8;GABBR1;CREB1;GRIN2A;GRIA2;GRIN1;PIK3R1;CAMK2B;CAMK2G;GRIA1;ADORA1;ADCY9;CAMK2A;PRKACA;GRIA3;PIK3R2;CAMK2D;GRIA4;GRIN2D;PRKACB;GRIN2C;PRKACG;PIK3R3;PLCE1;JUN;ADRB2;GHRL;HTR1B;ABCC4
hsa04080	Neuroactive ligand-receptor interaction	277	39	8.95269	4.35623	2.44249e-15	5.30835e-14	1268;1269;134;1394;1395;154;1902;22953;2550;2890;2891;2892;2893;2902;2903;2904;2905;2906;2911;2912;2913;2914;2915;2916;2917;2918;3351;3356;4985;4986;4987;4988;5023;5024;5027;55584;6869;7442;8001	TRPV1;P2RX3;OPRM1;P2RX7;TACR1;GRIN2B;LPAR1;GABBR1;CNR2;GRIN2A;GRIA2;GRIN1;GRM5;CNR1;GRIA1;GRM1;GRM2;ADORA1;GRIA3;GRIA4;GRIN2D;GRM6;GRM7;GRIN2C;GRM3;GRM4;GRM8;OPRK1;HTR2A;CHRNA9;GLRA3;P2RX1;OPRD1;ADRB2;OPRL1;CRHR2;P2RX2;HTR1B;CRHR1
hsa05163	Human cytomegalovirus infection	225	35	7.27204	4.81296	3.44169e-15	7.01245e-14	115;1385;2002;23236;2475;2784;3105;3106;3439;3553;3569;3576;3716;468;5295;5296;5330;5331;5332;5566;5567;5568;5578;5579;5582;5594;5595;5743;6347;6348;6376;6714;7124;7422;8503	PRKCG;HLA-B;IL1B;PRKCA;PTGS2;CCL2;MAPK1;SRC;MAPK3;HLA-A;TNF;VEGFA;CREB1;PIK3R1;PLCB4;PRKCB;IFNA1;ADCY9;PRKACA;PIK3R2;PLCB3;PRKACB;PLCB1;ATF4;PLCB2;PRKACG;ELK1;PIK3R3;IL6;MTOR;JAK1;CX3CL1;GNB3;CXCL8;CCL3
hsa04742	Taste transduction	83	22	2.68257	8.20108	7.32747e-15	1.34719e-13	22953;2550;2784;2911;2914;3351;3359;40;5024;5330;5566;5567;5568;6326;6328;6335;6337;6338;6340;773;8645;9177	SCN9A;P2RX3;SCN3A;SCN2A;CACNA1A;GABBR1;GRM1;PRKACA;PRKACB;SCNN1A;SCNN1B;SCNN1G;PLCB2;PRKACG;GRM4;KCNK5;ASIC2;GNB3;HTR3B;P2RX2;HTR3A;HTR1B
hsa04261	Adrenergic signaling in cardiomyocytes	144	28	4.65411	6.01619	7.43849e-15	1.34719e-13	10369;115;1385;154;23236;23533;468;5330;5331;5332;5566;5567;5568;5578;55799;5594;5595;6324;6330;6331;6332;781;815;816;817;818;9254;93589	PRKCA;SCN7A;MAPK1;SCN5A;CACNA2D1;MAPK3;CREB1;SCN4B;CACNA2D2;PLCB4;CAMK2B;CAMK2G;SCN1B;ADCY9;CAMK2A;PRKACA;CAMK2D;PLCB3;PRKACB;PLCB1;ATF4;PLCB2;PRKACG;PIK3R5;CACNA2D4;CACNA2D3;CACNG2;ADRB2
hsa04912	GnRH signaling pathway	93	23	3.00578	7.65193	9.10383e-15	1.56203e-13	115;2002;23236;3725;468;5330;5331;5332;5566;5567;5568;5578;5579;5580;5594;5595;5598;5599;6714;815;816;817;818	PRKCA;MAPK1;SRC;MAPK3;MAPK8;PLCB4;CAMK2B;CAMK2G;PRKCB;MAPK7;ADCY9;CAMK2A;PRKACA;PRKCD;CAMK2D;PLCB3;PRKACB;PLCB1;ATF4;PLCB2;PRKACG;ELK1;JUN
hsa04540	Gap junction	88	22	2.84418	7.73511	2.77556e-14	4.52416e-13	115;1902;23236;2697;2911;2915;3356;5330;5331;5332;5566;5567;5568;5578;5579;5582;5592;5594;5595;5598;6714;7082	PRKCG;PRKCA;MAPK1;SRC;MAPK3;LPAR1;GRM5;PLCB4;GRM1;PRKCB;MAPK7;ADCY9;PRKACA;PLCB3;PRKACB;PLCB1;PLCB2;PRKACG;PRKG1;GJA1;HTR2A;TJP1
hsa04926	Relaxin signaling pathway	130	26	4.20162	6.18809	3.59712e-14	5.5841e-13	115;1385;23236;2353;2784;3725;468;4842;4843;5295;5296;5330;5331;5332;5566;5567;5568;5578;5590;5594;5595;5599;59;6714;7422;8503	FOS;PRKCA;MAPK1;SRC;MAPK3;MAPK8;NOS1;VEGFA;CREB1;PIK3R1;PLCB4;NOS2;PRKCZ;ADCY9;PRKACA;PIK3R2;PLCB3;PRKACB;PLCB1;ATF4;PLCB2;PRKACG;PIK3R3;JUN;ACTA2;GNB3
hsa05142	Chagas disease (American trypanosomiasis)	102	23	3.29666	6.97676	7.77156e-14	1.1516e-12	23236;2353;3458;3553;3558;3569;3576;3586;3725;4843;5295;5296;5330;5331;5332;5594;5595;5599;6347;6348;7099;7124;8503	IL1B;FOS;CCL2;MAPK1;IL10;MAPK3;MAPK8;TNF;IFNG;PIK3R1;PLCB4;TLR4;NOS2;PIK3R2;PLCB3;PLCB1;PLCB2;PIK3R3;IL6;JUN;IL2;CXCL8;CCL3
hsa04971	Gastric acid secretion	75	20	2.42401	8.25078	1.14575e-13	1.62398e-12	115;23236;3776;495;5330;5331;5332;54207;5566;5567;5568;5578;5579;5582;60;6750;815;816;817;818	PRKCG;PRKCA;SST;KCNK10;PLCB4;CAMK2B;CAMK2G;PRKCB;ADCY9;CAMK2A;PRKACA;CAMK2D;PLCB3;PRKACB;PLCB1;PLCB2;PRKACG;KCNK2;ATP4A;ACTB
hsa04723	Retrograde endocannabinoid signaling	148	27	4.78339	5.64454	1.20459e-13	1.63624e-12	11343;115;1268;2166;23236;2784;2890;2891;2892;2893;2911;2915;5330;5331;5332;5566;5567;5568;5578;5579;5582;5594;5595;5599;5743;773;774	PRKCG;PRKCA;PTGS2;MAPK1;CACNA1A;MAPK3;MAPK8;GRIA2;GRM5;CACNA1B;PLCB4;CNR1;GRIA1;GRM1;PRKCB;ADCY9;PRKACA;GRIA3;GRIA4;PLCB3;PRKACB;PLCB1;PLCB2;PRKACG;GNB3;FAAH;MGLL
hsa04726	Serotonergic synapse	115	24	3.71682	6.45713	1.36113e-13	1.77492e-12	1565;23236;2784;3351;3356;3359;351;5330;5331;5332;5566;5567;5568;5578;5579;5582;5594;5595;5743;6532;6571;773;774;9177	PRKCG;PRKCA;PTGS2;MAPK1;CACNA1A;MAPK3;SLC6A4;CACNA1B;PLCB4;APP;PRKCB;PRKACA;PLCB3;PRKACB;PLCB1;PLCB2;PRKACG;HTR2A;SLC18A2;GNB3;HTR3B;HTR3A;CYP2D6;HTR1B
hsa05146	Amoebiasis	96	22	3.10274	7.09051	1.94511e-13	2.43887e-12	23236;2919;3458;3553;3569;3576;3586;4843;5295;5296;5330;5331;5332;5566;5567;5568;5578;5579;5582;7099;7124;8503	PRKCG;IL1B;PRKCA;IL10;TNF;IFNG;PIK3R1;PLCB4;TLR4;NOS2;PRKCB;PRKACA;PIK3R2;PLCB3;PRKACB;PLCB1;PLCB2;PRKACG;PIK3R3;IL6;CXCL8;CXCL1
hsa04066	HIF-1 signaling pathway	100	22	3.23202	6.80689	4.76952e-13	5.75875e-12	2026;2475;2597;3458;3569;4843;5295;5296;5335;5336;5578;5579;5582;5594;5595;7099;7422;815;816;817;818;8503	PRKCG;PRKCA;MAPK1;MAPK3;VEGFA;IFNG;PIK3R1;PLCG1;CAMK2B;CAMK2G;TLR4;NOS2;PRKCB;ENO2;CAMK2A;PLCG2;PIK3R2;CAMK2D;PIK3R3;IL6;MTOR;GAPDH
hsa04072	Phospholipase D signaling pathway	146	26	4.71875	5.50994	6.38156e-13	7.42996e-12	115;1902;23236;23533;2475;2911;2912;2913;2914;2915;2916;2917;2918;3576;5295;5296;5330;5331;5332;5335;5336;5578;5594;5595;5781;8503	PRKCA;MAPK1;MAPK3;LPAR1;GRM5;PIK3R1;PLCG1;PLCB4;GRM1;GRM2;PTPN11;ADCY9;PLCG2;PIK3R2;PLCB3;PLCB1;GRM6;GRM7;PLCB2;GRM3;GRM4;GRM8;PIK3R3;PIK3R5;MTOR;CXCL8
hsa05205	Proteoglycans in cancer	198	30	6.39939	4.68794	7.88702e-13	8.8661e-12	2002;2099;2475;286;3082;51196;5295;5296;5335;5336;5566;5567;5568;5578;5579;5582;5594;5595;5781;60;6714;7099;7124;7422;7474;815;816;817;818;8503	PRKCG;PRKCA;MAPK1;SRC;MAPK3;TNF;VEGFA;PIK3R1;PLCG1;CAMK2B;CAMK2G;TLR4;PRKCB;PTPN11;CAMK2A;PLCG2;PRKACA;PIK3R2;CAMK2D;PRKACB;PRKACG;ELK1;PIK3R3;PLCE1;ESR1;MTOR;HGF;WNT5A;ANK1;ACTB
hsa04062	Chemokine signaling pathway	189	29	6.10851	4.74747	1.41442e-12	1.53701e-11	115;1524;23236;23533;2784;2919;3576;3627;3717;5295;5296;5330;5331;5332;5566;5567;5568;5579;5580;5590;5594;5595;6347;6348;6356;6376;6714;729230;8503	CCL2;MAPK1;SRC;MAPK3;CCR2;PIK3R1;PLCB4;PRKCB;PRKCZ;CX3CR1;ADCY9;PRKACA;PRKCD;PIK3R2;PLCB3;PRKACB;PLCB1;PLCB2;PRKACG;PIK3R3;PIK3R5;CX3CL1;JAK2;GNB3;CCL11;CXCL10;CXCL8;CXCL1;CCL3
hsa04911	Insulin secretion	85	20	2.74721	7.2801	1.50191e-12	1.57943e-11	115;116;1385;157855;23236;468;5330;5331;5332;5566;5567;5568;5578;5579;5582;6616;815;816;817;818	PRKCG;PRKCA;CREB1;PLCB4;CAMK2B;CAMK2G;PRKCB;ADCY9;CAMK2A;PRKACA;CAMK2D;PLCB3;PRKACB;PLCB1;ATF4;PLCB2;PRKACG;KCNU1;SNAP25;ADCYAP1
hsa04015	Rap1 signaling pathway	206	30	6.65796	4.50589	2.26941e-12	2.28983e-11	115;1268;1902;23236;23683;2902;2903;2904;3082;4803;4804;51196;5295;5296;5330;5331;5332;5335;5578;5579;5582;5584;5587;5590;5594;5595;60;6714;7422;8503	PRKCG;NGF;PRKCA;MAPK1;GRIN2B;SRC;MAPK3;LPAR1;VEGFA;GRIN2A;GRIN1;PIK3R1;PLCG1;PLCB4;CNR1;PRKCB;PRKCZ;ADCY9;PIK3R2;PLCB3;PRKD1;PLCB1;PRKCI;PLCB2;PIK3R3;PLCE1;PRKD3;NGFR;HGF;ACTB
hsa04934	Cushing syndrome	154	26	4.97731	5.22371	2.31792e-12	2.28983e-11	115;1385;1394;1395;23236;3739;3776;3777;468;5330;5331;5332;5443;5566;5567;5568;5594;5595;7474;815;816;817;818;8911;8912;8913	CACNA1H;MAPK1;MAPK3;CREB1;PLCB4;CAMK2B;CAMK2G;ADCY9;CAMK2A;PRKACA;CAMK2D;KCNK3;PLCB3;PRKACB;PLCB1;ATF4;PLCB2;PRKACG;KCNK2;POMC;WNT5A;KCNA4;CRHR2;CACNA1G;CRHR1;CACNA1I
hsa04730	Long-term depression	60	17	1.93921	8.76645	2.89457e-12	2.77539e-11	1394;23236;2890;2891;2892;2911;4842;5330;5331;5332;5578;5579;5582;5592;5594;5595;773	PRKCG;PRKCA;MAPK1;CACNA1A;MAPK3;NOS1;GRIA2;PLCB4;GRIA1;GRM1;PRKCB;GRIA3;PLCB3;PLCB1;PLCB2;PRKG1;CRHR1
hsa04927	Cortisol synthesis and secretion	64	17	2.06849	8.21855	9.18798e-12	8.55795e-11	115;1385;23236;3739;3776;3777;468;5330;5331;5332;5443;5566;5567;5568;8911;8912;8913	CACNA1H;CREB1;PLCB4;ADCY9;PRKACA;KCNK3;PLCB3;PRKACB;PLCB1;ATF4;PLCB2;PRKACG;KCNK2;POMC;KCNA4;CACNA1G;CACNA1I
hsa05140	Leishmaniasis	74	18	2.39169	7.52605	1.12406e-11	1.0179e-10	2002;2353;3123;3458;3552;3553;3565;3586;3716;3717;3725;4843;5579;5594;5595;5743;7099;7124	IL1B;FOS;PTGS2;MAPK1;IL10;MAPK3;HLA-DRB1;TNF;IFNG;TLR4;NOS2;PRKCB;ELK1;JUN;JAK1;JAK2;IL4;IL1A
hsa04012	ErbB signaling pathway	85	19	2.74721	6.9161	1.47982e-11	1.30384e-10	2002;2475;3725;5295;5296;5335;5336;5578;5579;5582;5594;5595;5599;6714;815;816;817;818;8503	PRKCG;PRKCA;MAPK1;SRC;MAPK3;MAPK8;PIK3R1;PLCG1;CAMK2B;CAMK2G;PRKCB;CAMK2A;PLCG2;PIK3R2;CAMK2D;ELK1;PIK3R3;JUN;MTOR
hsa05200	Pathways in cancer	524	48	16.9358	2.83424	1.89677e-11	1.62723e-10	115;1902;2002;2099;2308;23236;2353;2475;2784;3082;3439;3458;354;3558;3565;3569;3576;3716;3717;3725;4780;4843;5295;5296;5330;5331;5332;5335;5336;5468;5566;5567;5568;5578;5579;5582;5594;5595;5599;5743;650;7422;7474;815;816;817;818;8503	PRKCG;FOS;PRKCA;PTGS2;BMP2;MAPK1;MAPK3;LPAR1;MAPK8;VEGFA;IFNG;PIK3R1;PLCG1;PLCB4;CAMK2B;CAMK2G;NOS2;PRKCB;IFNA1;ADCY9;CAMK2A;PLCG2;PRKACA;PIK3R2;CAMK2D;PLCB3;PRKACB;PLCB1;PLCB2;PRKACG;ELK1;PIK3R3;IL6;ESR1;JUN;MTOR;JAK1;JAK2;HGF;WNT5A;NFE2L2;FOXO1;PPARG;IL2;GNB3;IL4;CXCL8;KLK3
hsa05143	African trypanosomiasis	35	13	1.13121	11.4922	2.37143e-11	1.98227e-10	23236;3458;3553;3569;3586;3606;5330;5331;5332;5578;5579;5582;7124	PRKCG;IL1B;PRKCA;IL10;TNF;IFNG;PLCB4;PRKCB;PLCB3;PLCB1;PLCB2;IL6;IL18
hsa01521	EGFR tyrosine kinase inhibitor resistance	79	18	2.55329	7.04972	3.68678e-11	3.00473e-10	2475;3082;3569;3716;3717;4763;5295;5296;5335;5336;5578;5579;5582;5594;5595;6714;7422;8503	PRKCG;PRKCA;MAPK1;SRC;MAPK3;NF1;VEGFA;PIK3R1;PLCG1;PRKCB;PLCG2;PIK3R2;PIK3R3;IL6;MTOR;JAK1;JAK2;HGF
hsa04611	Platelet activation	123	22	3.97538	5.53406	3.85434e-11	3.06467e-10	115;23236;23533;5023;5295;5296;5330;5331;5332;5336;5566;5567;5568;5584;5590;5592;5594;5595;60;64805;6714;8503	MAPK1;SRC;MAPK3;PIK3R1;PLCB4;PRKCZ;ADCY9;PLCG2;PRKACA;PIK3R2;PLCB3;PRKACB;PLCB1;PRKCI;PLCB2;PRKACG;PIK3R3;PIK3R5;P2RY12;PRKG1;P2RX1;ACTB
hsa04916	Melanogenesis	101	20	3.26434	6.12682	4.51227e-11	3.50238e-10	115;1385;23236;5330;5331;5332;5443;5566;5567;5568;5578;5579;5582;5594;5595;7474;815;816;817;818	PRKCG;PRKCA;MAPK1;MAPK3;CREB1;PLCB4;CAMK2B;CAMK2G;PRKCB;ADCY9;CAMK2A;PRKACA;CAMK2D;PLCB3;PRKACB;PLCB1;PLCB2;PRKACG;POMC;WNT5A
hsa04915	Estrogen signaling pathway	137	23	4.42786	5.19438	5.22484e-11	3.96116e-10	115;1385;2099;23236;2353;2550;2911;3725;468;4988;5295;5296;5330;5331;5332;5566;5567;5568;5580;5594;5595;6714;8503	OPRM1;FOS;MAPK1;SRC;MAPK3;GABBR1;CREB1;PIK3R1;PLCB4;GRM1;ADCY9;PRKACA;PRKCD;PIK3R2;PLCB3;PRKACB;PLCB1;ATF4;PLCB2;PRKACG;PIK3R3;ESR1;JUN
hsa04010	MAPK signaling pathway	295	34	9.53445	3.56602	5.82772e-11	4.31781e-10	10369;2002;2353;3082;3552;3553;3725;468;4763;4803;4804;4908;5566;5567;5568;5578;5579;55799;5582;5594;5595;5598;5599;627;7124;7422;773;774;781;8911;8912;8913;9254;93589	PRKCG;BDNF;CACNA1H;NGF;IL1B;FOS;PRKCA;MAPK1;CACNA2D1;CACNA1A;MAPK3;MAPK8;NF1;TNF;VEGFA;CACNA2D2;CACNA1B;PRKCB;MAPK7;PRKACA;PRKACB;ATF4;PRKACG;ELK1;CACNA2D4;CACNA2D3;JUN;NTF3;NGFR;HGF;CACNG2;IL1A;CACNA1G;CACNA1I
hsa04657	IL-17 signaling pathway	93	19	3.00578	6.32116	7.94135e-11	5.75307e-10	2353;2919;3458;3553;3565;3569;3576;3605;3627;3725;5594;5595;5597;5598;5599;5743;6347;6356;7124	IL1B;FOS;PTGS2;CCL2;MAPK1;MAPK3;MAPK8;TNF;IFNG;MAPK7;MAPK6;IL6;JUN;IL4;CCL11;CXCL10;CXCL8;IL17A;CXCL1
hsa04930	Type II diabetes mellitus	46	14	1.48673	9.41665	8.8284e-11	6.25665e-10	2475;5295;5296;5580;5581;5590;5594;5595;5599;7124;773;774;8503;8913	MAPK1;CACNA1A;MAPK3;MAPK8;TNF;CACNA1B;PIK3R1;PRKCE;PRKCZ;PRKCD;PIK3R2;PIK3R3;MTOR;CACNA1G
hsa04722	Neurotrophin signaling pathway	119	21	3.8461	5.46008	1.42803e-10	9.90507e-10	3725;468;4803;4804;4908;5295;5296;5335;5336;5580;5594;5595;5598;5599;5781;627;815;816;817;818;8503	BDNF;NGF;MAPK1;MAPK3;MAPK8;PIK3R1;PLCG1;CAMK2B;CAMK2G;PTPN11;MAPK7;CAMK2A;PLCG2;PRKCD;PIK3R2;CAMK2D;ATF4;PIK3R3;JUN;NTF3;NGFR
hsa05164	Influenza A	171	25	5.52675	4.52345	1.62102e-10	1.10095e-09	114548;3123;3439;3458;3552;3553;3569;3576;3606;3627;3716;3717;3725;5295;5296;5578;5579;5594;5595;5599;60;6347;7099;7124;8503	IL1B;PRKCA;CCL2;MAPK1;MAPK3;MAPK8;HLA-DRB1;TNF;IFNG;PIK3R1;TLR4;PRKCB;IFNA1;PIK3R2;PIK3R3;IL6;JUN;JAK1;JAK2;IL1A;IL18;CXCL10;CXCL8;NLRP3;ACTB
hsa04659	Th17 cell differentiation	107	19	3.45826	5.49409	1.00311e-09	6.57989e-09	2353;2475;3123;3458;3553;3558;3565;3569;3605;3716;3717;3725;5335;5588;5594;5595;5599;6095;920	IL1B;FOS;MAPK1;MAPK3;MAPK8;HLA-DRB1;IFNG;PLCG1;PRKCQ;IL6;JUN;MTOR;JAK1;JAK2;CD4;IL2;IL4;IL17A;RORA
hsa05167	Kaposi sarcoma-associated herpesvirus infection	186	25	6.01155	4.15866	1.00919e-09	6.57989e-09	1385;2353;23533;2475;2784;2919;3105;3106;3439;3569;3576;3716;3717;3725;5295;5296;5335;5336;5594;5595;5599;5743;6714;7422;8503	HLA-B;FOS;PTGS2;MAPK1;SRC;MAPK3;MAPK8;HLA-A;VEGFA;CREB1;PIK3R1;PLCG1;IFNA1;PLCG2;PIK3R2;PIK3R3;PIK3R5;IL6;JUN;MTOR;JAK1;JAK2;GNB3;CXCL8;CXCL1
hsa04014	Ras signaling pathway	232	28	7.49828	3.73419	1.17262e-09	7.4956e-09	2002;2784;2902;2903;2904;3082;4763;4803;4804;4908;51196;5295;5296;5335;5336;5566;5567;5568;5578;5579;5582;5594;5595;5599;5781;627;7422;8503	PRKCG;BDNF;NGF;PRKCA;MAPK1;GRIN2B;MAPK3;MAPK8;NF1;VEGFA;GRIN2A;GRIN1;PIK3R1;PLCG1;PRKCB;PTPN11;PLCG2;PRKACA;PIK3R2;PRKACB;PRKACG;ELK1;PIK3R3;PLCE1;NTF3;NGFR;HGF;GNB3
hsa04270	Vascular smooth muscle contraction	121	20	3.91074	5.11412	1.33979e-09	8.39944e-09	115;157855;23236;5330;5331;5332;5566;5567;5568;5578;5579;5580;5581;5582;5583;5588;5592;5594;5595;59	PRKCG;PRKCA;MAPK1;MAPK3;PLCB4;PRKCB;PRKCE;ADCY9;PRKACA;PRKCD;PRKCH;PLCB3;PRKACB;PRKCQ;PLCB1;PLCB2;PRKACG;KCNU1;PRKG1;ACTA2
hsa05132	Salmonella infection	86	17	2.77954	6.11613	1.40558e-09	8.64566e-09	2353;2919;3458;3552;3553;3569;3576;3606;3725;4843;5594;5595;5599;60;6348;7082;7099	IL1B;FOS;MAPK1;MAPK3;MAPK8;IFNG;TLR4;NOS2;IL6;JUN;IL1A;IL18;TJP1;CXCL8;ACTB;CXCL1;CCL3
hsa04621	NOD-like receptor signaling pathway	168	23	5.42979	4.23589	3.41771e-09	2.06329e-08	114548;23236;2919;3439;3553;3569;3576;3606;3716;3725;5027;51393;5330;5331;5332;5580;5594;5595;5599;6347;7099;7124;9927	IL1B;P2RX7;CCL2;MAPK1;MAPK3;MAPK8;TNF;PLCB4;TLR4;IFNA1;PRKCD;PLCB3;PLCB1;PLCB2;IL6;JUN;JAK1;MFN2;IL18;CXCL8;NLRP3;TRPV2;CXCL1
hsa04625	C-type lectin receptor signaling pathway	104	18	3.3613	5.35507	4.32412e-09	2.56302e-08	114548;3553;3558;3569;3586;3725;5295;5296;5336;5580;5594;5595;5599;5743;5781;6714;7124;8503	IL1B;PTGS2;MAPK1;IL10;SRC;MAPK3;MAPK8;TNF;PIK3R1;PTPN11;PLCG2;PRKCD;PIK3R2;PIK3R3;IL6;JUN;IL2;NLRP3
hsa05214	Glioma	71	15	2.29473	6.53671	5.12925e-09	2.98596e-08	2475;5295;5296;5335;5336;5578;5579;5582;5594;5595;815;816;817;818;8503	PRKCG;PRKCA;MAPK1;MAPK3;PIK3R1;PLCG1;CAMK2B;CAMK2G;PRKCB;CAMK2A;PLCG2;PIK3R2;CAMK2D;PIK3R3;MTOR
hsa05161	Hepatitis B	144	21	4.65411	4.51215	5.37417e-09	3.07365e-08	1385;2002;2353;3439;3569;3576;3716;3725;468;5295;5296;5578;5579;5582;5594;5595;5599;6714;7099;7124;8503	PRKCG;FOS;PRKCA;MAPK1;SRC;MAPK3;MAPK8;TNF;CREB1;PIK3R1;TLR4;PRKCB;IFNA1;PIK3R2;ATF4;ELK1;PIK3R3;IL6;JUN;JAK1;CXCL8
hsa04668	TNF signaling pathway	110	18	3.55522	5.06298	1.09239e-08	6.13998e-08	1385;2353;2919;3553;3569;3627;3725;468;5295;5296;5594;5595;5599;5743;6347;6376;7124;8503	IL1B;FOS;PTGS2;CCL2;MAPK1;MAPK3;MAPK8;TNF;CREB1;PIK3R1;PIK3R2;ATF4;PIK3R3;IL6;JUN;CX3CL1;CXCL10;CXCL1
hsa04960	Aldosterone-regulated sodium reabsorption	37	11	1.19585	9.1985	1.29613e-08	7.05378e-08	5295;5296;5578;5579;5582;5594;5595;6337;6338;6340;8503	PRKCG;PRKCA;MAPK1;MAPK3;PIK3R1;PRKCB;PIK3R2;SCNN1A;SCNN1B;SCNN1G;PIK3R3
hsa05321	Inflammatory bowel disease (IBD)	65	14	2.10081	6.66409	1.29824e-08	7.05378e-08	3123;3458;3552;3553;3558;3565;3569;3586;3605;3606;3725;6095;7099;7124	IL1B;IL10;HLA-DRB1;TNF;IFNG;TLR4;IL6;JUN;IL2;IL4;IL1A;IL18;IL17A;RORA
hsa04070	Phosphatidylinositol signaling system	99	17	3.1997	5.313	1.33945e-08	7.1584e-08	113026;23236;51196;5295;5296;5330;5331;5332;5333;5335;5336;5578;5579;5582;84812;8503;89869	PRKCG;PRKCA;PIK3R1;PLCG1;PLCB4;PRKCB;PLCG2;PIK3R2;PLCB3;PLCB1;PLCD1;PLCB2;PIK3R3;PLCE1;PLCD3;PLCD4;PLCZ1
hsa04961	Endocrine and other factor-regulated calcium reabsorption	47	12	1.51905	7.89968	1.88302e-08	9.90102e-08	115;2099;23236;5330;5331;5332;5566;5567;5568;5578;5579;5582	PRKCG;PRKCA;PLCB4;PRKCB;ADCY9;PRKACA;PLCB3;PRKACB;PLCB1;PLCB2;PRKACG;ESR1
hsa05323	Rheumatoid arthritis	90	16	2.90882	5.50052	2.17152e-08	1.12367e-07	2353;2919;3123;3458;3552;3553;3569;3576;3605;3606;3725;6347;6348;7099;7124;7422	IL1B;FOS;CCL2;HLA-DRB1;TNF;VEGFA;IFNG;TLR4;IL6;JUN;IL1A;IL18;CXCL8;IL17A;CXCL1;CCL3
hsa05033	Nicotine addiction	40	11	1.29281	8.50862	3.21624e-08	1.6342e-07	2890;2891;2892;2893;2902;2903;2904;2905;2906;773;774	GRIN2B;CACNA1A;GRIN2A;GRIA2;GRIN1;CACNA1B;GRIA1;GRIA3;GRIA4;GRIN2D;GRIN2C
hsa04370	VEGF signaling pathway	59	13	1.90689	6.81738	3.25838e-08	1.6342e-07	5295;5296;5335;5336;5578;5579;5582;5594;5595;5743;6714;7422;8503	PRKCG;PRKCA;PTGS2;MAPK1;SRC;MAPK3;VEGFA;PIK3R1;PLCG1;PRKCB;PLCG2;PIK3R2;PIK3R3
hsa04071	Sphingolipid signaling pathway	118	18	3.81378	4.71973	3.40904e-08	1.68386e-07	134;23236;4985;5295;5296;5330;5331;5332;5578;5579;5581;5582;5590;5594;5595;5599;7124;8503	PRKCG;PRKCA;MAPK1;MAPK3;MAPK8;TNF;PIK3R1;PLCB4;PRKCB;PRKCE;PRKCZ;ADORA1;PIK3R2;PLCB3;PLCB1;PLCB2;PIK3R3;OPRD1
hsa05152	Tuberculosis	179	22	5.78531	3.80273	5.68648e-08	2.76685e-07	1385;3123;3439;3458;3552;3553;3569;3586;3606;3716;3717;4843;5594;5595;5599;6714;7099;7124;815;816;817;818	IL1B;MAPK1;IL10;SRC;MAPK3;MAPK8;HLA-DRB1;TNF;CREB1;IFNG;CAMK2B;CAMK2G;TLR4;NOS2;IFNA1;CAMK2A;CAMK2D;IL6;JAK1;JAK2;IL1A;IL18
hsa04918	Thyroid hormone synthesis	74	14	2.39169	5.85359	7.48928e-08	3.59045e-07	115;1385;213;23236;468;5330;5331;5332;5566;5567;5568;5578;5579;5582	PRKCG;PRKCA;CREB1;PLCB4;PRKCB;ADCY9;PRKACA;PLCB3;PRKACB;PLCB1;ATF4;PLCB2;PRKACG;ALB
hsa01522	Endocrine resistance	98	16	3.16738	5.0515	7.61155e-08	3.59618e-07	115;1565;2099;2353;2475;3725;5295;5296;5566;5567;5568;5594;5595;5599;6714;8503	FOS;MAPK1;SRC;MAPK3;MAPK8;PIK3R1;ADCY9;PRKACA;PIK3R2;PRKACB;PRKACG;PIK3R3;ESR1;JUN;MTOR;CYP2D6
hsa05020	Prion diseases	35	10	1.13121	8.84012	9.27185e-08	4.31803e-07	2002;3552;3553;3569;5566;5567;5568;5594;5595;6647	IL1B;MAPK1;MAPK3;PRKACA;PRKACB;PRKACG;ELK1;IL6;SOD1;IL1A
hsa04923	Regulation of lipolysis in adipocytes	54	12	1.74529	6.87565	1.01113e-07	4.64266e-07	11343;115;134;154;5295;5296;5566;5567;5568;5592;5743;8503	PTGS2;PIK3R1;ADORA1;ADCY9;PRKACA;PIK3R2;PRKACB;PRKACG;PIK3R3;PRKG1;MGLL;ADRB2
hsa05133	Pertussis	76	14	2.45633	5.69955	1.06555e-07	4.82458e-07	114548;2353;3552;3553;3569;3576;3586;3725;4843;5594;5595;5599;7099;7124	IL1B;FOS;MAPK1;IL10;MAPK3;MAPK8;TNF;TLR4;NOS2;IL6;JUN;IL1A;CXCL8;NLRP3
hsa04620	Toll-like receptor signaling pathway	104	16	3.3613	4.76007	1.79242e-07	8.00452e-07	2353;3439;3553;3569;3576;3627;3725;5295;5296;5594;5595;5599;6348;7099;7124;8503	IL1B;FOS;MAPK1;MAPK3;MAPK8;TNF;PIK3R1;TLR4;IFNA1;PIK3R2;PIK3R3;IL6;JUN;CXCL10;CXCL8;CCL3
hsa04928	Parathyroid hormone synthesis, secretion and action	106	16	3.42594	4.67025	2.35095e-07	1.03569e-06	115;1385;23236;2353;468;5330;5331;5332;5566;5567;5568;5578;5579;5582;5594;5595	PRKCG;FOS;PRKCA;MAPK1;MAPK3;CREB1;PLCB4;PRKCB;ADCY9;PRKACA;PLCB3;PRKACB;PLCB1;ATF4;PLCB2;PRKACG
hsa05144	Malaria	49	11	1.58369	6.94581	3.1335e-07	1.36203e-06	3082;3458;3553;3569;3576;3586;3606;6347;7060;7099;7124	THBS4;IL1B;CCL2;IL10;TNF;IFNG;TLR4;IL6;HGF;IL18;CXCL8
hsa04371	Apelin signaling pathway	137	18	4.42786	4.06517	3.52925e-07	1.4942e-06	115;23236;23533;2475;2784;30849;4842;4843;5330;5331;5332;5566;5567;5568;5581;5594;5595;59	MAPK1;MAPK3;NOS1;PLCB4;NOS2;PRKCE;ADCY9;PRKACA;PLCB3;PRKACB;PLCB1;PLCB2;PRKACG;PIK3R4;PIK3R5;MTOR;ACTA2;GNB3
hsa04910	Insulin signaling pathway	137	18	4.42786	4.06517	3.52925e-07	1.4942e-06	2002;2308;2475;5295;5296;5566;5567;5568;5573;5575;5576;5577;5584;5590;5594;5595;5599;8503	MAPK1;MAPK3;MAPK8;PIK3R1;PRKAR1A;PRKCZ;PRKACA;PIK3R2;PRKACB;PRKCI;PRKAR1B;PRKACG;PRKAR2A;ELK1;PIK3R3;PRKAR2B;MTOR;FOXO1
hsa05418	Fluid shear stress and atherosclerosis	138	18	4.46018	4.03571	3.94315e-07	1.64804e-06	2353;3458;3552;3553;3725;4780;5295;5296;5590;5598;5599;59341;60;6347;6714;7124;7422;8503	IL1B;FOS;CCL2;SRC;MAPK8;TNF;VEGFA;IFNG;PIK3R1;PRKCZ;MAPK7;PIK3R2;PIK3R3;JUN;NFE2L2;IL1A;ACTB;TRPV4
hsa05014	Amyotrophic lateral sclerosis (ALS)	51	11	1.64833	6.67343	4.83746e-07	1.99622e-06	2890;2891;2902;2903;2904;2905;2906;4842;6506;6647;7124	GRIN2B;NOS1;TNF;GRIN2A;GRIA2;GRIN1;GRIA1;GRIN2D;GRIN2C;SOD1;SLC1A2
hsa04660	T cell receptor signaling pathway	101	15	3.26434	4.59511	7.02434e-07	2.84091e-06	2353;3458;3558;3565;3586;3725;5295;5296;5335;5588;5594;5595;7124;8503;920	FOS;MAPK1;IL10;MAPK3;TNF;IFNG;PIK3R1;PLCG1;PIK3R2;PRKCQ;PIK3R3;JUN;CD4;IL2;IL4
hsa04727	GABAergic synapse	88	14	2.84418	4.92234	7.05871e-07	2.84091e-06	115;2550;2571;2784;5566;5567;5568;5578;5579;5582;57468;6714;773;774	PRKCG;PRKCA;CACNA1A;SRC;GAD1;GABBR1;CACNA1B;PRKCB;ADCY9;PRKACA;PRKACB;PRKACG;SLC12A5;GNB3
hsa04970	Salivary secretion	90	14	2.90882	4.81296	9.36437e-07	3.72291e-06	115;154;23236;4842;5330;5331;5332;5566;5567;5568;5578;5579;5582;5592	PRKCG;PRKCA;NOS1;PLCB4;PRKCB;ADCY9;PRKACA;PLCB3;PRKACB;PLCB1;PLCB2;PRKACG;PRKG1;ADRB2
hsa04658	Th1 and Th2 cell differentiation	92	14	2.97346	4.70833	1.23231e-06	4.84016e-06	2353;3123;3458;3558;3565;3716;3717;3725;5335;5588;5594;5595;5599;920	FOS;MAPK1;MAPK3;MAPK8;HLA-DRB1;IFNG;PLCG1;PRKCQ;JUN;JAK1;JAK2;CD4;IL2;IL4
hsa04931	Insulin resistance	107	15	3.45826	4.33744	1.49757e-06	5.812e-06	1385;2308;2475;3569;5295;5296;5579;5580;5581;5588;5590;5599;5781;7124;8503	MAPK8;TNF;CREB1;PIK3R1;PRKCB;PRKCE;PRKCZ;PTPN11;PRKCD;PIK3R2;PRKCQ;PIK3R3;IL6;MTOR;FOXO1
hsa04380	Osteoclast differentiation	128	16	4.13698	3.86755	3.15476e-06	1.20994e-05	1385;2353;3458;3552;3553;3716;3725;5295;5296;5336;5468;5594;5595;5599;7124;8503	IL1B;FOS;MAPK1;MAPK3;MAPK8;TNF;CREB1;IFNG;PIK3R1;PLCG2;PIK3R2;PIK3R3;JUN;JAK1;PPARG;IL1A
hsa04310	Wnt signaling pathway	146	17	4.71875	3.60265	4.1507e-06	1.5734e-05	23236;3725;5330;5331;5332;5566;5567;5568;5578;5579;5582;5599;7474;815;816;817;818	PRKCG;PRKCA;MAPK8;PLCB4;CAMK2B;CAMK2G;PRKCB;CAMK2A;PRKACA;CAMK2D;PLCB3;PRKACB;PLCB1;PLCB2;PRKACG;JUN;WNT5A
hsa05170	Human immunodeficiency virus 1 infection	212	21	6.85188	3.06485	4.23744e-06	1.58782e-05	2353;2475;2784;3105;3106;3439;3725;5295;5296;5335;5336;5578;5579;5582;5594;5595;5599;7099;7124;8503;920	PRKCG;HLA-B;FOS;PRKCA;MAPK1;MAPK3;MAPK8;HLA-A;TNF;PIK3R1;PLCG1;TLR4;PRKCB;IFNA1;PLCG2;PIK3R2;PIK3R3;JUN;MTOR;CD4;GNB3
hsa04650	Natural killer cell mediated cytotoxicity	131	16	4.23394	3.77898	4.29055e-06	1.58945e-05	3105;3106;3439;3458;5295;5296;5335;5336;5578;5579;5582;5594;5595;5781;7124;8503	PRKCG;HLA-B;PRKCA;MAPK1;MAPK3;HLA-A;TNF;IFNG;PIK3R1;PLCG1;PRKCB;IFNA1;PTPN11;PLCG2;PIK3R2;PIK3R3
hsa05332	Graft-versus-host disease	41	9	1.32513	6.7918	4.68683e-06	1.71675e-05	3105;3106;3123;3458;3552;3553;3558;3569;7124	HLA-B;IL1B;HLA-DRB1;HLA-A;TNF;IFNG;IL6;IL2;IL1A
hsa04922	Glucagon signaling pathway	103	14	3.32898	4.20549	4.90417e-06	1.7764e-05	1385;2308;23236;468;5330;5331;5332;5566;5567;5568;815;816;817;818	CREB1;PLCB4;CAMK2B;CAMK2G;CAMK2A;PRKACA;CAMK2D;PLCB3;PRKACB;PLCB1;ATF4;PLCB2;PRKACG;FOXO1
hsa04924	Renin secretion	65	11	2.10081	5.23607	6.09536e-06	2.18049e-05	116;134;1385;154;23236;5330;5331;5332;5566;5567;5568	CREB1;PLCB4;ADORA1;PRKACA;PLCB3;PRKACB;PLCB1;PLCB2;PRKACG;ADRB2;ADCYAP1
hsa05032	Morphine addiction	91	13	2.94114	4.42006	6.15352e-06	2.18049e-05	115;134;2550;2784;4988;5566;5567;5568;5578;5579;5582;773;774	PRKCG;OPRM1;PRKCA;CACNA1A;GABBR1;CACNA1B;PRKCB;ADORA1;ADCY9;PRKACA;PRKACB;PRKACG;GNB3
hsa04940	Type I diabetes mellitus	43	9	1.38977	6.4759	7.1299e-06	2.4993e-05	2571;3105;3106;3123;3458;3552;3553;3558;7124	HLA-B;IL1B;HLA-DRB1;HLA-A;TNF;GAD1;IFNG;IL2;IL1A
hsa04060	Cytokine-cytokine receptor interaction	294	25	9.50213	2.63099	8.02105e-06	2.78177e-05	1270;1524;2919;3439;3458;3552;3553;3558;3565;3569;3576;3586;3605;3606;3627;4803;4804;6347;6348;6356;6376;650;7124;729230;920	NGF;IL1B;CCL2;BMP2;IL10;TNF;CCR2;IFNG;IFNA1;CX3CR1;IL6;CNTF;CX3CL1;NGFR;CD4;IL2;IL4;IL1A;IL18;CCL11;CXCL10;CXCL8;IL17A;CXCL1;CCL3
hsa05010	Alzheimer disease	171	18	5.52675	3.25689	9.09653e-06	3.12155e-05	1020;1337;23236;2597;2902;2903;2904;2905;2906;351;3553;4842;5330;5331;5332;5594;5595;7124	IL1B;MAPK1;GRIN2B;MAPK3;NOS1;TNF;COX6A1;GRIN2A;GRIN1;PLCB4;APP;GRIN2D;PLCB3;PLCB1;GRIN2C;PLCB2;CDK5;GAPDH
hsa04664	Fc epsilon RI signaling pathway	68	11	2.19777	5.00507	9.58375e-06	3.25448e-05	3565;5295;5296;5335;5336;5578;5594;5595;5599;7124;8503	PRKCA;MAPK1;MAPK3;MAPK8;TNF;PIK3R1;PLCG1;PLCG2;PIK3R2;PIK3R3;IL4
hsa04360	Axon guidance	175	18	5.65603	3.18244	1.25605e-05	4.22135e-05	1020;1808;5295;5296;5335;5336;5578;5590;5594;5595;5781;6714;7474;815;816;817;818;8503	PRKCA;MAPK1;SRC;MAPK3;PIK3R1;PLCG1;CAMK2B;CAMK2G;DPYSL2;PRKCZ;PTPN11;CAMK2A;PLCG2;PIK3R2;CAMK2D;PIK3R3;CDK5;WNT5A
hsa04917	Prolactin signaling pathway	70	11	2.26241	4.86207	1.27771e-05	4.25036e-05	2099;2353;3717;5295;5296;5594;5595;5599;6714;7054;8503	FOS;MAPK1;SRC;MAPK3;MAPK8;PIK3R1;PIK3R2;PIK3R3;ESR1;JAK2;TH
hsa05231	Choline metabolism in cancer	99	13	3.1997	4.06288	1.57817e-05	5.1968e-05	2353;2475;3725;5295;5296;5335;5578;5579;5582;5594;5595;5599;8503	PRKCG;FOS;PRKCA;MAPK1;MAPK3;MAPK8;PIK3R1;PLCG1;PRKCB;PIK3R2;PIK3R3;JUN;MTOR
hsa05162	Measles	132	15	4.26626	3.51596	2.08194e-05	6.78711e-05	3439;3458;3552;3553;3558;3565;3569;3716;3717;5295;5296;5588;6869;7099;8503	IL1B;TACR1;IFNG;PIK3R1;TLR4;IFNA1;PIK3R2;PRKCQ;PIK3R3;IL6;JAK1;JAK2;IL2;IL4;IL1A
hsa00562	Inositol phosphate metabolism	74	11	2.39169	4.59925	2.20216e-05	7.10797e-05	113026;23236;51196;5330;5331;5332;5333;5335;5336;84812;89869	PLCG1;PLCB4;PLCG2;PLCB3;PLCB1;PLCD1;PLCB2;PLCE1;PLCD3;PLCD4;PLCZ1
hsa05330	Allograft rejection	38	8	1.22817	6.51377	2.23239e-05	7.13489e-05	3105;3106;3123;3458;3558;3565;3586;7124	HLA-B;IL10;HLA-DRB1;HLA-A;TNF;IFNG;IL2;IL4
hsa05166	Human T-cell leukemia virus 1 infection	255	22	8.24164	2.66937	2.30793e-05	7.30471e-05	115;1385;2002;2353;3105;3106;3123;3558;3569;3716;3725;467;468;5295;5296;5566;5567;5568;5599;7124;7474;8503	HLA-B;FOS;MAPK8;HLA-DRB1;HLA-A;TNF;CREB1;PIK3R1;ADCY9;PRKACA;PIK3R2;PRKACB;ATF4;PRKACG;ELK1;PIK3R3;IL6;JUN;JAK1;ATF3;WNT5A;IL2
hsa04213	Longevity regulating pathway	62	10	2.00385	4.99039	2.52087e-05	7.90195e-05	115;2308;2475;5295;5296;5566;5567;5568;6647;8503	PIK3R1;ADCY9;PRKACA;PIK3R2;PRKACB;PRKACG;PIK3R3;SOD1;MTOR;FOXO1
hsa04211	Longevity regulating pathway	89	12	2.8765	4.17174	2.56744e-05	7.97129e-05	115;1385;2308;2475;468;5295;5296;5468;5566;5567;5568;8503	CREB1;PIK3R1;ADCY9;PRKACA;PIK3R2;PRKACB;ATF4;PRKACG;PIK3R3;MTOR;FOXO1;PPARG
hsa05110	Vibrio cholerae infection	50	9	1.61601	5.56928	2.60022e-05	7.99691e-05	115;5335;5336;5566;5567;5568;5578;60;7082	PRKCA;PLCG1;ADCY9;PLCG2;PRKACA;PRKACB;PRKACG;TJP1;ACTB
hsa04666	Fc gamma R-mediated phagocytosis	91	12	2.94114	4.08006	3.22275e-05	9.81886e-05	5295;5296;5335;5336;5578;5579;5580;5581;5582;5594;5595;8503	PRKCG;PRKCA;MAPK1;MAPK3;PIK3R1;PLCG1;PRKCB;PRKCE;PLCG2;PRKCD;PIK3R2;PIK3R3
hsa05223	Non-small cell lung cancer	66	10	2.13313	4.68794	4.41637e-05	0.000133309	5295;5296;5335;5336;5578;5579;5582;5594;5595;8503	PRKCG;PRKCA;MAPK1;MAPK3;PIK3R1;PLCG1;PRKCB;PLCG2;PIK3R2;PIK3R3
hsa04140	Autophagy	128	14	4.13698	3.38411	6.04109e-05	0.000180678	2475;30849;3146;5295;5296;5566;5567;5568;5580;5588;5594;5595;5599;8503	MAPK1;MAPK3;MAPK8;HMGB1;PIK3R1;PRKACA;PRKCD;PIK3R2;PRKACB;PRKCQ;PRKACG;PIK3R3;PIK3R4;MTOR
hsa04151	PI3K-Akt signaling pathway	354	26	11.4413	2.27246	6.8237e-05	0.00020072	1385;1902;23533;2475;2784;3082;3439;3558;3565;3569;3716;3717;468;4803;4804;4908;5295;5296;5578;5594;5595;627;7060;7099;7422;8503	THBS4;BDNF;NGF;PRKCA;MAPK1;MAPK3;LPAR1;VEGFA;CREB1;PIK3R1;TLR4;IFNA1;PIK3R2;ATF4;PIK3R3;PIK3R5;IL6;MTOR;JAK1;JAK2;NTF3;NGFR;HGF;IL2;GNB3;IL4
hsa04022	cGMP-PKG signaling pathway	163	16	5.26819	3.0371	6.83433e-05	0.00020072	115;134;1385;154;157855;23236;23533;468;4985;5330;5331;5332;5581;5592;5594;5595	MAPK1;MAPK3;CREB1;PLCB4;PRKCE;ADORA1;ADCY9;PLCB3;PLCB1;ATF4;PLCB2;PIK3R5;KCNU1;PRKG1;OPRD1;ADRB2
hsa05225	Hepatocellular carcinoma	167	16	5.39747	2.96435	9.14717e-05	0.000266248	2002;2475;3082;4780;5295;5296;5335;5336;5578;5579;5582;5594;5595;60;7474;8503	PRKCG;PRKCA;MAPK1;MAPK3;PIK3R1;PLCG1;PRKCB;PLCG2;PIK3R2;ELK1;PIK3R3;MTOR;HGF;WNT5A;NFE2L2;ACTB
hsa05414	Dilated cardiomyopathy (DCM)	90	11	2.90882	3.78161	0.000139015	0.000401053	10369;115;5566;5567;5568;55799;60;7124;781;9254;93589	CACNA2D1;TNF;CACNA2D2;ADCY9;PRKACA;PRKACB;PRKACG;CACNA2D4;CACNA2D3;CACNG2;ACTB
hsa04217	Necroptosis	162	15	5.23587	2.86485	0.000221997	0.000629314	114548;3146;3439;3458;3552;3553;3716;3717;5599;7099;7124;815;816;817;818	IL1B;MAPK8;HMGB1;TNF;IFNG;CAMK2B;CAMK2G;TLR4;IFNA1;CAMK2A;CAMK2D;JAK1;JAK2;IL1A;NLRP3
hsa04630	JAK-STAT signaling pathway	162	15	5.23587	2.86485	0.000221997	0.000629314	1270;2475;2670;3439;3458;3558;3565;3569;3586;3716;3717;5295;5296;5781;8503	IL10;GFAP;IFNG;PIK3R1;IFNA1;PTPN11;PIK3R2;PIK3R3;IL6;CNTF;MTOR;JAK1;JAK2;IL2;IL4
hsa05145	Toxoplasmosis	112	12	3.61986	3.31505	0.00024771	0.000696152	23533;3123;3458;3586;3716;3717;4843;5594;5595;5599;7099;7124	MAPK1;IL10;MAPK3;MAPK8;HLA-DRB1;TNF;IFNG;TLR4;NOS2;PIK3R5;JAK1;JAK2
hsa05120	Epithelial cell signaling in Helicobacter pylori infection	68	9	2.19777	4.09506	0.000308316	0.00085907	2919;3576;3725;5335;5336;5599;5781;6714;7082	SRC;MAPK8;PLCG1;PTPN11;PLCG2;JUN;TJP1;CXCL8;CXCL1
hsa05211	Renal cell carcinoma	69	9	2.23009	4.03571	0.000344757	0.000952465	3082;3725;5295;5296;5594;5595;5781;7422;8503	MAPK1;MAPK3;VEGFA;PIK3R1;PTPN11;PIK3R2;PIK3R3;JUN;HGF
hsa04662	B cell receptor signaling pathway	71	9	2.29473	3.92203	0.000428347	0.00117345	2353;3725;5295;5296;5336;5579;5594;5595;8503	FOS;MAPK1;MAPK3;PIK3R1;PRKCB;PLCG2;PIK3R2;PIK3R3;JUN
hsa05212	Pancreatic cancer	75	9	2.42401	3.71285	0.000645804	0.00175444	2475;3716;5295;5296;5594;5595;5599;7422;8503	MAPK1;MAPK3;MAPK8;VEGFA;PIK3R1;PIK3R2;PIK3R3;MTOR;JAK1
hsa04510	Focal adhesion	199	16	6.43172	2.48767	0.00068033	0.00183296	2002;3082;3725;5295;5296;5578;5579;5582;5594;5595;5599;60;6714;7060;7422;8503	PRKCG;THBS4;PRKCA;MAPK1;SRC;MAPK3;MAPK8;VEGFA;PIK3R1;PRKCB;PIK3R2;ELK1;PIK3R3;JUN;HGF;ACTB
hsa05034	Alcoholism	180	15	5.81763	2.57837	0.000688723	0.00184036	1385;2784;2902;2903;2904;2905;2906;468;5173;5566;5594;5595;627;6571;7054	BDNF;PDYN;MAPK1;GRIN2B;MAPK3;CREB1;GRIN2A;GRIN1;PRKACA;GRIN2D;ATF4;GRIN2C;SLC18A2;GNB3;TH
hsa05168	Herpes simplex infection	185	15	5.97923	2.50868	0.000915079	0.00242533	2353;3105;3106;3123;3439;3458;3553;3569;3716;3717;3725;5599;5781;6347;7124	HLA-B;IL1B;FOS;CCL2;MAPK8;HLA-DRB1;HLA-A;TNF;IFNG;IFNA1;PTPN11;IL6;JUN;JAK1;JAK2
hsa05215	Prostate cancer	97	10	3.13506	3.18973	0.00109679	0.0028835	1385;2308;2475;354;468;5295;5296;5594;5595;8503	MAPK1;MAPK3;CREB1;PIK3R1;PIK3R2;ATF4;PIK3R3;MTOR;FOXO1;KLK3
hsa04914	Progesterone-mediated oocyte maturation	99	10	3.1997	3.1253	0.00128431	0.00334949	115;5295;5296;5566;5567;5568;5594;5595;5599;8503	MAPK1;MAPK3;MAPK8;PIK3R1;ADCY9;PRKACA;PIK3R2;PRKACB;PRKACG;PIK3R3
hsa05165	Human papillomavirus infection	339	22	10.9565	2.00793	0.00135499	0.00350576	1385;2308;2475;3105;3106;3439;3716;5295;5296;5566;5567;5568;5584;5590;5594;5595;5743;7060;7124;7422;7474;8503	THBS4;HLA-B;PTGS2;MAPK1;MAPK3;HLA-A;TNF;VEGFA;CREB1;PIK3R1;PRKCZ;IFNA1;PRKACA;PIK3R2;PRKACB;PRKCI;PRKACG;PIK3R3;MTOR;JAK1;WNT5A;FOXO1
hsa04210	Apoptosis	136	12	4.39554	2.73004	0.00143663	0.00368773	2353;3725;468;4803;5295;5296;5594;5595;5599;60;7124;8503	NGF;FOS;MAPK1;MAPK3;MAPK8;TNF;PIK3R1;PIK3R2;ATF4;PIK3R3;JUN;ACTB
hsa05320	Autoimmune thyroid disease	53	7	1.71297	4.08647	0.00146084	0.00372058	3105;3106;3123;3439;3558;3565;3586	HLA-B;IL10;HLA-DRB1;HLA-A;IFNA1;IL2;IL4
hsa05210	Colorectal cancer	86	9	2.77954	3.23795	0.00173864	0.00439377	2353;2475;3725;5295;5296;5594;5595;5599;8503	FOS;MAPK1;MAPK3;MAPK8;PIK3R1;PIK3R2;PIK3R3;JUN;MTOR
hsa05134	Legionellosis	55	7	1.77761	3.93787	0.00182084	0.00456611	2919;3553;3569;3576;3606;7099;7124	IL1B;TNF;TLR4;IL6;IL18;CXCL8;CXCL1
hsa05219	Bladder cancer	41	6	1.32513	4.52787	0.00186163	0.00463276	3576;5594;5595;6714;7380;7422	MAPK1;SRC;MAPK3;VEGFA;UPK3A;CXCL8
hsa04218	Cellular senescence	160	13	5.17123	2.51391	0.00195419	0.00482627	2308;2475;3105;3106;3552;3569;3576;5295;5296;5594;5595;59341;8503	HLA-B;MAPK1;MAPK3;HLA-A;PIK3R1;PIK3R2;PIK3R3;IL6;MTOR;FOXO1;IL1A;CXCL8;TRPV4
hsa05203	Viral carcinogenesis	201	15	6.49636	2.30899	0.00210525	0.00516023	1385;3105;3106;3716;3725;468;5295;5296;5566;5567;5568;5594;5595;6714;8503	HLA-B;MAPK1;SRC;MAPK3;HLA-A;CREB1;PIK3R1;PRKACA;PIK3R2;PRKACB;ATF4;PRKACG;PIK3R3;JUN;JAK1
hsa04114	Oocyte meiosis	124	11	4.0077	2.74472	0.00215603	0.00524527	115;5566;5567;5568;5594;5595;815;816;817;818;89869	MAPK1;MAPK3;CAMK2B;CAMK2G;ADCY9;CAMK2A;PRKACA;CAMK2D;PRKACB;PRKACG;PLCZ1
hsa05310	Asthma	31	5	1.00193	4.99039	0.00288661	0.00697062	3123;3565;3586;6356;7124	IL10;HLA-DRB1;TNF;IL4;CCL11
hsa04932	Non-alcoholic fatty liver disease (NAFLD)	149	12	4.81571	2.49185	0.00310722	0.00744818	1337;3552;3553;3569;3576;3725;468;5295;5296;5599;7124;8503	IL1B;MAPK8;TNF;COX6A1;PIK3R1;PIK3R2;ATF4;PIK3R3;IL6;JUN;IL1A;CXCL8
hsa04670	Leukocyte transendothelial migration	112	10	3.61986	2.76254	0.00323837	0.00770591	5295;5296;5335;5336;5578;5579;5582;5781;60;8503	PRKCG;PRKCA;PIK3R1;PLCG1;PRKCB;PTPN11;PLCG2;PIK3R2;PIK3R3;ACTB
hsa05206	MicroRNAs in cancer	150	12	4.84803	2.47523	0.00328305	0.00775562	2475;5296;5335;5336;5578;5579;5581;5582;5594;5598;5743;7422	PRKCG;PRKCA;PTGS2;MAPK1;VEGFA;PLCG1;PRKCB;PRKCE;MAPK7;PLCG2;PIK3R2;MTOR
hsa04064	NF-kappa B signaling pathway	95	9	3.07042	2.9312	0.00345699	0.00807283	3553;3576;5335;5336;5579;5588;5743;7099;7124	IL1B;PTGS2;TNF;PLCG1;TLR4;PRKCB;PLCG2;PRKCQ;CXCL8
hsa04150	mTOR signaling pathway	151	12	4.88035	2.45884	0.00346686	0.00807283	2475;5295;5296;5578;5579;5582;5594;5595;7124;7474;81617;8503	PRKCG;PRKCA;MAPK1;MAPK3;TNF;PIK3R1;PRKCB;PIK3R2;PIK3R3;MTOR;WNT5A;CAB39L
hsa05410	Hypertrophic cardiomyopathy (HCM)	83	8	2.68257	2.98221	0.00516612	0.0119444	10369;3569;55799;60;7124;781;9254;93589	CACNA2D1;TNF;CACNA2D2;CACNA2D4;CACNA2D3;IL6;CACNG2;ACTB
hsa05169	Epstein-Barr virus infection	201	14	6.49636	2.15505	0.0054535	0.01252	3105;3106;3123;3439;3569;3627;3716;3725;5295;5296;5336;5599;7124;8503	HLA-B;MAPK8;HLA-DRB1;HLA-A;TNF;PIK3R1;IFNA1;PLCG2;PIK3R2;PIK3R3;IL6;JUN;JAK1;CXCL10
hsa04920	Adipocytokine signaling pathway	69	7	2.23009	3.13888	0.00661176	0.015073	2475;3717;5443;5588;5599;5781;7124	MAPK8;TNF;PTPN11;PRKCQ;MTOR;POMC;JAK2
hsa05412	Arrhythmogenic right ventricular cardiomyopathy (ARVC)	72	7	2.32705	3.0081	0.00832226	0.0188407	10369;2697;55799;60;781;9254;93589	CACNA2D1;CACNA2D2;CACNA2D4;CACNA2D3;GJA1;CACNG2;ACTB
hsa04530	Tight junction	170	12	5.49443	2.18403	0.00884293	0.0198814	3725;4771;5566;5567;5568;5581;5584;5590;5599;60;6714;7082	SRC;MAPK8;PRKCE;PRKCZ;NF2;PRKACA;PRKACB;PRKCI;PRKACG;JUN;TJP1;ACTB
hsa05160	Hepatitis C	131	10	4.23394	2.36186	0.00970171	0.0216627	3439;3576;3716;5295;5296;5594;5595;5599;7124;8503	MAPK1;MAPK3;MAPK8;TNF;PIK3R1;IFNA1;PIK3R2;PIK3R3;JAK1;CXCL8
hsa04068	FoxO signaling pathway	132	10	4.26626	2.34397	0.0102083	0.0226389	2308;2911;3569;3586;5295;5296;5594;5595;5599;8503	MAPK1;IL10;MAPK3;MAPK8;PIK3R1;GRM1;PIK3R2;PIK3R3;IL6;FOXO1
hsa05213	Endometrial cancer	58	6	1.87457	3.20073	0.0106344	0.0234244	2002;5295;5296;5594;5595;8503	MAPK1;MAPK3;PIK3R1;PIK3R2;ELK1;PIK3R3
hsa04612	Antigen processing and presentation	77	7	2.48865	2.81277	0.0118666	0.0259632	1385;3105;3106;3123;3458;7124;920	HLA-B;HLA-DRB1;HLA-A;TNF;CREB1;IFNG;CD4
hsa04972	Pancreatic secretion	96	8	3.10274	2.57837	0.0121573	0.0264218	115;23236;5330;5331;5332;5578;5579;5582	PRKCG;PRKCA;PLCB4;PRKCB;ADCY9;PLCB3;PLCB1;PLCB2
hsa04962	Vasopressin-regulated water reabsorption	44	5	1.42209	3.51596	0.0131419	0.0281859	115;1385;5566;5567;5568	CREB1;ADCY9;PRKACA;PRKACB;PRKACG
hsa04973	Carbohydrate digestion and absorption	44	5	1.42209	3.51596	0.0131419	0.0281859	5295;5296;5330;5579;8503	PIK3R1;PRKCB;PIK3R2;PLCB2;PIK3R3
hsa01523	Antifolate resistance	31	4	1.00193	3.99231	0.0168649	0.0359344	10257;3553;3569;7124	IL1B;TNF;IL6;ABCC4
hsa05131	Shigellosis	65	6	2.10081	2.85604	0.0180224	0.0379053	3576;5594;5595;5599;60;6714	MAPK1;SRC;MAPK3;MAPK8;CXCL8;ACTB
hsa05230	Central carbon metabolism in cancer	65	6	2.10081	2.85604	0.0180224	0.0379053	2475;5295;5296;5594;5595;8503	MAPK1;MAPK3;PIK3R1;PIK3R2;PIK3R3;MTOR
hsa05221	Acute myeloid leukemia	66	6	2.13313	2.81277	0.0193069	0.0403465	2475;5295;5296;5594;5595;8503	MAPK1;MAPK3;PIK3R1;PIK3R2;PIK3R3;MTOR
hsa04672	Intestinal immune network for IgA production	49	5	1.58369	3.15719	0.0202731	0.0418294	3123;3558;3565;3569;3586	IL10;HLA-DRB1;IL6;IL2;IL4
hsa04913	Ovarian steroidogenesis	49	5	1.58369	3.15719	0.0202731	0.0418294	115;5566;5567;5568;5743	PTGS2;ADCY9;PRKACA;PRKACB;PRKACG
hsa05224	Breast cancer	147	10	4.75107	2.10479	0.0204683	0.0419665	2099;2353;2475;3725;5295;5296;5594;5595;7474;8503	FOS;MAPK1;MAPK3;PIK3R1;PIK3R2;PIK3R3;ESR1;JUN;MTOR;WNT5A
hsa05016	Huntington disease	193	12	6.23779	1.92376	0.022275	0.0453854	1337;1385;23236;2902;2904;2915;5330;5331;5332;5468;627;6647	BDNF;GRIN2B;CREB1;COX6A1;GRIN1;GRM5;PLCB4;PLCB3;PLCB1;PLCB2;SOD1;PPARG
hsa04520	Adherens junction	72	6	2.32705	2.57837	0.0283367	0.0570232	5594;5595;60;6591;6714;7082	MAPK1;SRC;MAPK3;TJP1;ACTB;SNAI2
hsa05218	Melanoma	72	6	2.32705	2.57837	0.0283367	0.0570232	3082;5295;5296;5594;5595;8503	MAPK1;MAPK3;PIK3R1;PIK3R2;PIK3R3;HGF
hsa05220	Chronic myeloid leukemia	76	6	2.45633	2.44267	0.0356912	0.0713823	5295;5296;5594;5595;5781;8503	MAPK1;MAPK3;PIK3R1;PTPN11;PIK3R2;PIK3R3
hsa04640	Hematopoietic cell lineage	97	7	3.13506	2.23281	0.0370388	0.0736259	3123;3552;3553;3565;3569;7124;920	IL1B;HLA-DRB1;TNF;IL6;CD4;IL4;IL1A
hsa04260	Cardiac muscle contraction	78	6	2.52097	2.38003	0.0397891	0.0786137	10369;1337;55799;781;9254;93589	CACNA2D1;COX6A1;CACNA2D2;CACNA2D4;CACNA2D3;CACNG2
hsa04152	AMPK signaling pathway	120	8	3.87842	2.0627	0.0401045	0.0787594	1385;2308;2475;5295;5296;5468;81617;8503	CREB1;PIK3R1;PIK3R2;PIK3R3;MTOR;FOXO1;PPARG;CAB39L
GO:0072507	divalent inorganic cation homeostasis	494	57	10.6427	5.3558	0	0	116;134;351;468;773;781;796;817;920;1020;1268;1524;1902;2099;2890;2902;2903;2904;2905;2906;2907;2911;2915;3146;3351;3356;3558;3627;3717;3777;3827;4842;4987;5023;5024;5027;5335;5336;5566;5579;5581;6348;6356;6376;6869;7442;7474;8989;9290;22953;51196;51738;55584;59341;79054;89869;729230	TRPA1;TRPV1;P2RX3;CALCA;TRPM8;KNG1;P2RX7;TACR1;GRIN2B;CACNA2D1;CACNA1A;LPAR1;HMGB1;NOS1;GPR55;CCR2;GRIN2A;GRIN1;GRM5;PLCG1;APP;CNR1;GRIA1;GRM1;PRKCB;PRKCE;CX3CR1;ADORA1;PLCG2;PRKACA;CAMK2D;GRIN2D;KCNK3;ATF4;GRIN2C;PLCE1;PLCZ1;GRINA;CDK5;ESR1;CX3CL1;JAK2;WNT5A;HTR2A;CHRNA9;CD4;P2RX1;IL2;CCL11;CXCL10;GHRL;OPRL1;P2RX2;HTR1B;TRPV4;ADCYAP1;CCL3
GO:1901652	response to peptide	487	46	10.4919	4.38435	0	0	115;154;231;351;773;774;781;815;1020;1385;1395;2308;2475;2902;2903;2915;3553;3586;3717;4780;4804;4986;5295;5296;5468;5566;5567;5568;5573;5575;5576;5577;5579;5580;5584;5588;5590;5743;5781;6714;7054;7099;7442;8503;51738;59341	TRPV1;IL1B;PTGS2;CACNA2D1;IL10;CACNA1A;SRC;CREB1;GRIN2A;GRIN1;GRM5;CACNA1B;PIK3R1;PRKAR1A;APP;TLR4;PRKCB;PRKCZ;PTPN11;ADCY9;CAMK2A;PRKACA;PRKCD;PIK3R2;PRKACB;PRKCQ;PRKCI;PRKAR1B;PRKACG;PRKAR2A;PIK3R3;PRKAR2B;AKR1B1;CDK5;OPRK1;MTOR;JAK2;NGFR;NFE2L2;FOXO1;PPARG;ADRB2;GHRL;CRHR2;TH;TRPV4
GO:0050878	regulation of body fluid levels	483	47	10.4057	4.51676	0	0	60;115;134;231;1385;3439;3569;3717;3827;4780;4986;4987;5023;5024;5027;5295;5336;5566;5567;5568;5573;5575;5576;5577;5578;5579;5580;5581;5582;5583;5588;5592;5594;5595;5781;6337;6338;6340;6714;7099;7422;7432;9927;22953;23533;59341;64805	PRKCG;P2RX3;KNG1;P2RX7;PRKCA;MAPK1;SRC;MAPK3;VEGFA;CREB1;PIK3R1;PRKAR1A;TLR4;PRKCB;PRKCE;IFNA1;PTPN11;ADORA1;ADCY9;PLCG2;PRKACA;PRKCD;PRKCH;PRKACB;PRKCQ;SCNN1A;SCNN1B;SCNN1G;PRKAR1B;PRKACG;PRKAR2A;PIK3R5;PRKAR2B;IL6;AKR1B1;P2RY12;PRKG1;OPRK1;JAK2;NFE2L2;MFN2;P2RX1;OPRL1;P2RX2;ACTB;VIP;TRPV4
GO:0003013	circulatory system process	480	54	10.3411	5.2219	0	0	40;59;116;134;154;354;774;781;796;817;1268;1401;2475;2643;2697;2784;3351;3356;3558;3627;3717;3775;3777;3827;4842;4843;4987;5023;5331;5443;5468;5566;5592;5743;5999;6324;6327;6330;6331;6336;6532;6647;6714;7054;7432;7442;8912;8913;9424;22953;51738;55800;59341;60598	SCN10A;TRPV1;CACNA1H;CALCA;KNG1;PTGS2;SCN5A;CACNA2D1;SRC;SLC6A4;GCH1;NOS1;SCN4B;SCN2B;CACNA1B;SCN3B;CNR1;SCN1B;NOS2;ADORA1;PRKACA;CAMK2D;KCNK3;PLCB3;KCNK1;KCNK6;KCNK15;PRKG1;CRP;SOD1;MTOR;GJA1;POMC;JAK2;RGS4;ACTA2;HTR2A;PPARG;P2RX1;ASIC2;IL2;GNB3;ADRB2;CXCL10;KLK3;GHRL;OPRL1;P2RX2;CACNA1G;VIP;HTR1B;TH;TRPV4;ADCYAP1
GO:0048871	multicellular organismal homeostasis	470	47	10.1256	4.64169	0	0	60;115;116;134;154;213;231;468;796;1268;2308;2697;3356;3552;3553;3565;3569;3606;3717;4763;5027;5566;5567;5568;5573;5575;5576;5577;5578;5743;5781;6337;6338;6340;6647;6714;7099;7124;7422;7442;9290;9927;51393;51738;59341;79054;729230	TRPV1;IL1B;CALCA;TRPM8;P2RX7;PRKCA;PTGS2;SRC;NF1;TNF;VEGFA;GPR55;CCR2;PRKAR1A;CNR1;TLR4;PTPN11;ADORA1;ADCY9;PRKACA;PRKACB;SCNN1A;SCNN1B;SCNN1G;ATF4;PRKAR1B;PRKACG;PRKAR2A;PRKAR2B;IL6;AKR1B1;SOD1;GJA1;JAK2;FOXO1;HTR2A;MFN2;IL4;IL1A;IL18;ALB;ADRB2;GHRL;TRPV2;ACTB;TRPV4;ADCYAP1
GO:0072511	divalent inorganic cation transport	451	51	9.71628	5.24892	0	0	773;774;781;815;816;817;818;920;1020;2902;2903;2904;2905;2906;2916;3356;3627;4842;4985;4987;4988;5023;5024;5027;5335;5336;5566;5579;5581;5743;5999;6347;6348;6376;7442;8911;8912;8913;8989;9254;10369;22953;51393;55584;55799;59341;64805;79054;89869;93589;162514	TRPA1;TRPV1;P2RX3;CACNA1H;OPRM1;TRPM8;P2RX7;PTGS2;CCL2;GRIN2B;CACNA2D1;CACNA1A;NOS1;CACNA2D2;GRIN2A;GRIN1;CACNA1B;PLCG1;CAMK2B;CAMK2G;PRKCB;PRKCE;CAMK2A;PLCG2;PRKACA;CAMK2D;GRIN2D;GRM6;GRIN2C;CACNA2D4;CACNA2D3;PLCZ1;P2RY12;CDK5;CX3CL1;RGS4;HTR2A;CACNG2;CHRNA9;CD4;P2RX1;OPRD1;TRPV3;CXCL10;OPRL1;TRPV2;P2RX2;CACNA1G;CACNA1I;TRPV4;CCL3
GO:0034765	regulation of ion transmembrane transport	441	58	9.50084	6.10472	0	0	40;154;351;773;774;781;817;2475;2915;3359;3627;3737;3739;3787;4842;4986;4987;4988;5027;5335;5336;5566;5581;5999;6324;6326;6327;6328;6329;6330;6331;6332;6334;6335;6336;6376;8645;8911;8912;8913;9254;9424;10089;10369;27012;50801;54207;55799;55800;56659;56660;60598;83795;89822;93589;157855;169522;283518	SCN9A;SCN10A;SCN8A;CACNA1H;SCN3A;OPRM1;SCN2A;SCN4A;P2RX7;SCN7A;SCN5A;CACNA2D1;CACNA1A;NOS1;KCNK10;KCNV2;SCN4B;CACNA2D2;GRM5;SCN2B;CACNA1B;PLCG1;APP;SCN3B;SCN1B;KCNA2;PRKCE;PLCG2;PRKACA;CAMK2D;CACNA2D4;CACNA2D3;KCNK4;KCNK12;KCNK6;KCNK13;KCNK5;KCNK16;KCNU1;KCNK7;KCNV1;KCNK17;KCNK15;KCNRG;OPRK1;MTOR;CX3CL1;RGS4;CACNG2;ASIC2;ADRB2;CXCL10;KCNS1;KCNA4;OPRL1;HTR3A;CACNA1G;CACNA1I
GO:0099177	regulation of trans-synaptic signaling	417	68	8.98379	7.56919	0	0	116;134;154;351;627;773;774;815;816;1020;1268;1269;1385;1395;1524;2475;2668;2670;2890;2902;2903;2904;2905;2906;2911;2912;2913;2914;2915;2916;2917;2918;3351;3356;3553;3717;4763;4803;4908;5023;5024;5332;5335;5566;5575;5577;5579;5581;5582;5590;5594;5743;5999;6285;6376;6532;6616;6714;6855;7124;9254;9463;10369;23236;27065;51738;63908;253980	PRKCG;BDNF;P2RX3;NGF;IL1B;PTGS2;MAPK1;GRIN2B;CACNA1A;SRC;NAPB;GDNF;NF1;SLC6A4;GFAP;TNF;CREB1;CACNA2D2;CNR2;GRIN2A;GRIN1;GRM5;CACNA1B;PLCG1;PLCB4;APP;CAMK2B;S100B;CNR1;GRIA1;GRM1;PRKCB;PRKCE;PRKCZ;GRM2;CX3CR1;ADORA1;CAMK2A;PRKACA;GRIN2D;PLCB1;GRM6;GRM7;PRKAR1B;GRIN2C;GRM3;GRM4;GRM8;PRKAR2B;KCTD13;PICK1;CDK5;MTOR;CX3CL1;JAK2;NTF3;RGS4;HTR2A;SYP;CACNG2;P2RX1;SNAP25;ADRB2;GHRL;CRHR2;HTR1B;ADCYAP1;NSG1
GO:0042391	regulation of membrane potential	414	66	8.91916	7.3998	0	0	40;116;134;154;351;773;774;781;817;885;1020;1268;1269;2550;2697;2890;2892;2902;2903;2904;2905;2906;2911;2915;3359;3725;3737;3775;3776;4985;4988;5023;5024;5027;5590;5999;6324;6326;6327;6328;6329;6330;6331;6332;6334;6335;6336;6647;6714;7442;8001;8911;8912;8913;9177;9424;10369;22953;51738;55584;55800;57582;63895;154881;157855;343450	SCN9A;SCN10A;SCN8A;TRPV1;P2RX3;CACNA1H;SCN3A;OPRM1;SCN2A;SCN4A;P2RX7;SCN7A;SCN5A;GRIN2B;CACNA2D1;CACNA1A;SRC;GABBR1;SCN4B;CNR2;CCK;GRIN2A;GRIN1;GRM5;SCN2B;CACNA1B;APP;SCN3B;CNR1;SCN1B;GRIA1;GRM1;KCNA2;PRKCZ;ADORA1;GRIA3;CAMK2D;GRIN2D;GRIN2C;KCNK1;KCNT1;KCNK2;KCNK6;KCNT2;KCTD7;KCNU1;CDK5;SOD1;JUN;GJA1;RGS4;CACNG2;CHRNA9;GLRA3;P2RX1;ASIC2;OPRD1;HTR3B;ADRB2;GHRL;P2RX2;HTR3A;CACNA1G;CACNA1I;PIEZO2;AD…
GO:0010959	regulation of metal ion transport	360	43	7.75579	5.54424	0	0	116;134;154;468;774;781;815;816;817;818;920;2902;2916;3356;3627;3787;4842;4985;4986;4987;5023;5024;5027;5335;5336;5566;5581;5743;5999;6324;6327;6330;6331;6347;6348;6376;7432;22953;51393;55800;64805;162514;283518	P2RX3;P2RX7;PTGS2;CCL2;SCN5A;CACNA2D1;NOS1;SCN4B;GRIN1;SCN2B;CACNA1B;PLCG1;SCN3B;CAMK2B;CAMK2G;SCN1B;PRKCE;ADORA1;CAMK2A;PLCG2;PRKACA;CAMK2D;ATF4;GRM6;KCNRG;P2RY12;OPRK1;CX3CL1;RGS4;HTR2A;CD4;P2RX1;OPRD1;TRPV3;ADRB2;CXCL10;KCNS1;OPRL1;TRPV2;P2RX2;VIP;ADCYAP1;CCL3
GO:0001505	regulation of neurotransmitter levels	335	43	7.21719	5.95799	0	0	199;774;815;1020;1268;1312;1524;2475;2571;2643;2668;2670;2717;2903;2914;3351;3356;3458;3553;3586;3717;4763;4842;4843;5023;5027;5579;5582;5743;5999;6095;6506;6532;6536;6571;6616;6855;7054;7099;7124;7442;9152;63908	PRKCG;TRPV1;IL1B;P2RX7;PTGS2;COMT;IL10;NAPB;GDNF;GLA;NF1;SLC6A4;GCH1;GFAP;NOS1;TNF;GAD1;GRIN2A;IFNG;CACNA1B;CNR1;TLR4;NOS2;PRKCB;CX3CR1;CAMK2A;GRM4;CDK5;MTOR;JAK2;SLC1A2;RGS4;HTR2A;SYP;SLC6A9;SLC6A5;SLC18A2;P2RX1;SNAP25;HTR1B;AIF1;TH;RORA
GO:0002237	response to molecule of bacterial origin	330	38	7.10948	5.34498	0	0	1268;1269;1312;1524;2353;2643;2919;3146;3553;3569;3576;3586;3606;3627;3717;3725;4842;4843;4986;4988;5027;5179;5336;5578;5581;5594;5595;5599;5743;6347;6348;6376;6714;7054;7099;7124;7474;114548	OPRM1;IL1B;FOS;P2RX7;PRKCA;PTGS2;COMT;CCL2;MAPK1;IL10;SRC;MAPK3;MAPK8;HMGB1;GCH1;NOS1;TNF;CNR2;CNR1;TLR4;NOS2;PRKCE;CX3CR1;PLCG2;IL6;OPRK1;JUN;CX3CL1;JAK2;WNT5A;IL18;CXCL10;CXCL8;PENK;NLRP3;TH;CXCL1;CCL3
GO:0032147	activation of protein kinase activity	321	37	6.91558	5.35024	0	0	134;154;650;796;1902;2475;2911;2914;3082;3146;3553;3565;3606;3717;4803;4908;5027;5566;5567;5568;5573;5575;5576;5577;5580;5590;5594;5595;5781;6647;6714;7099;7124;7422;7474;51196;51738	NGF;IL1B;CALCA;P2RX7;BMP2;MAPK1;SRC;MAPK3;LPAR1;HMGB1;TNF;VEGFA;PRKAR1A;TLR4;GRM1;PRKCZ;PTPN11;ADORA1;PRKACA;PRKCD;PRKACB;PRKAR1B;PRKACG;PRKAR2A;GRM4;PLCE1;PRKAR2B;SOD1;MTOR;JAK2;NTF3;HGF;WNT5A;IL4;IL18;ADRB2;GHRL
GO:0050890	cognition	283	40	6.09691	6.5607	0	0	134;351;627;885;1020;1268;1312;1385;1524;2353;2475;2890;2902;2903;2904;2915;3356;3725;3776;4763;4803;4908;4986;5575;5577;5582;5590;5594;5743;6285;6532;6616;7054;7124;7432;9369;23236;50801;54207;57468	PRKCG;BDNF;NGF;FOS;PTGS2;COMT;MAPK1;GRIN2B;NF1;SLC6A4;TNF;KCNK10;CREB1;CCK;GRIN2A;GRIN1;GRM5;APP;S100B;CNR1;GRIA1;PRKCZ;CX3CR1;ADORA1;PLCB1;PRKAR1B;PRKAR2B;KCNK4;KCNK2;SLC12A5;CDK5;OPRK1;JUN;MTOR;NTF3;HTR2A;SNAP25;VIP;TH;NRXN3
GO:0043270	positive regulation of ion transport	258	34	5.55832	6.11696	0	0	134;154;468;781;815;885;920;2668;2902;2916;3359;3553;3627;4842;4986;5023;5024;5027;5335;5336;5580;6324;6330;6331;6347;6348;6376;6532;10369;22953;51393;55800;64805;162514	P2RX3;IL1B;P2RX7;CCL2;SCN5A;CACNA2D1;GDNF;SLC6A4;NOS1;SCN4B;CCK;GRIN1;PLCG1;SCN3B;SCN1B;ADORA1;CAMK2A;PLCG2;PRKCD;ATF4;GRM6;P2RY12;OPRK1;CX3CL1;CACNG2;CD4;P2RX1;TRPV3;ADRB2;CXCL10;TRPV2;P2RX2;HTR3A;CCL3
GO:0006813	potassium ion transport	229	37	4.93354	7.49968	0	0	116;134;468;479;495;3356;3737;3739;3775;3776;3777;3787;4842;4986;5999;6616;7432;8645;9424;10089;27012;50801;51305;54207;56659;56660;57468;57582;60598;64805;83795;89822;157855;169522;283518;338567;343450	NOS1;KCNK10;KCNV2;KCNA2;ADORA1;KCNK3;ATF4;KCNK9;KCNK1;KCNK4;KCNT1;KCNK12;KCNK2;KCNK6;KCNK13;KCNK5;KCNT2;KCNK16;KCNU1;KCNK7;KCNV1;KCNK17;KCNK15;KCNRG;SLC12A5;P2RY12;OPRK1;RGS4;HTR2A;ATP12A;SNAP25;ATP4A;KCNS1;KCNA4;KCNK18;VIP;ADCYAP1
GO:0009266	response to temperature stimulus	201	30	4.33032	6.9279	0	0	134;154;796;2308;2353;2475;3351;3356;3552;3627;4763;4842;5024;5468;5566;5594;5595;5743;6647;6750;7442;8989;9311;50801;51393;57468;59335;59341;79054;162514	TRPA1;TRPV1;P2RX3;FOS;CALCA;TRPM8;PTGS2;MAPK1;MAPK3;SST;NF1;NOS1;ADORA1;PRKACA;KCNK4;SLC12A5;SOD1;MTOR;FOXO1;HTR2A;PPARG;PRDM12;IL1A;ASIC3;TRPV3;ADRB2;CXCL10;TRPV2;HTR1B;TRPV4
GO:0035637	multicellular organismal signaling	170	31	3.66246	8.46426	0	0	781;817;2697;3737;3775;3777;4099;4842;5023;5024;5566;6324;6326;6327;6328;6329;6330;6331;6332;6334;6335;6336;6647;8911;8912;8913;9424;10369;51738;55800;60598	SCN9A;SCN10A;SCN8A;P2RX3;CACNA1H;SCN3A;SCN2A;SCN4A;SCN7A;SCN5A;CACNA2D1;NOS1;SCN4B;SCN2B;SCN3B;SCN1B;KCNA2;PRKACA;CAMK2D;KCNK3;KCNK1;KCNK6;KCNK15;SOD1;GJA1;MAG;CACNG2;P2RX1;GHRL;CACNA1G;CACNA1I
GO:0031644	regulation of neurological system process	128	27	2.75761	9.79107	0	0	134;154;351;885;1312;2475;2902;2903;2906;2911;3082;3586;4099;4985;4986;4987;4988;5024;5590;5999;6285;6348;6714;7432;11343;51738;134145	P2RX3;OPRM1;COMT;IL10;SRC;CCK;GRIN2A;GRIN1;APP;S100B;GRM1;ATPSCKMT;PRKCZ;ADORA1;GRIN2D;OPRK1;MTOR;MAG;HGF;RGS4;OPRD1;MGLL;ADRB2;GHRL;OPRL1;VIP;CCL3
GO:0019233	sensory perception of pain	103	40	2.21902	18.026	0	0	116;134;796;885;1020;1268;1269;1312;2475;2902;2903;2906;2911;3356;3586;3737;4985;4986;4987;4988;5024;5027;5179;5594;5595;5743;6335;6336;6348;7345;7432;7442;8989;9311;11343;50801;55800;59335;134145;729230	SCN9A;SCN10A;TRPA1;TRPV1;P2RX3;OPRM1;CALCA;P2RX7;PTGS2;COMT;MAPK1;IL10;MAPK3;CNR2;CCK;CCR2;GRIN2A;GRIN1;SCN3B;CNR1;GRM1;KCNA2;ATPSCKMT;ADORA1;GRIN2D;KCNK4;CDK5;OPRK1;MTOR;UCHL1;HTR2A;OPRD1;PRDM12;MGLL;ASIC3;PENK;OPRL1;VIP;ADCYAP1;CCL3
GO:0007215	glutamate receptor signaling pathway	90	23	1.93895	11.8621	0	0	154;351;2890;2891;2892;2893;2902;2903;2904;2905;2906;2911;2912;2913;2914;2915;2916;2917;2918;4988;6376;10369;23236	OPRM1;GRIN2B;GRIN2A;GRIA2;GRIN1;GRM5;APP;GRIA1;GRM1;GRM2;GRIA3;GRIA4;GRIN2D;PLCB1;GRM6;GRM7;GRIN2C;GRM3;GRM4;GRM8;CX3CL1;CACNG2;ADRB2
GO:0035249	synaptic transmission, glutamatergic	90	22	1.93895	11.3464	0	0	116;134;1020;1268;2891;2902;2911;2912;2913;2914;2915;2916;2917;2918;3351;3356;4763;5023;5743;7124;10369;63908	PTGS2;NAPB;NF1;TNF;GRIA2;GRIN1;GRM5;CNR1;GRM1;GRM2;ADORA1;GRM6;GRM7;GRM3;GRM4;GRM8;CDK5;HTR2A;CACNG2;P2RX1;HTR1B;ADCYAP1
GO:0009636	response to toxic substance	499	45	10.7504	4.1859	2.22045e-16	7.54952e-15	60;116;213;468;1268;1269;1385;2308;2353;2643;2902;2903;2904;3082;3351;3359;3558;3569;3586;3725;3775;4780;4985;4986;4988;5179;5580;5581;5594;5595;5598;5743;5999;6324;6327;6335;6348;6532;6571;6647;6714;7054;7124;8989;10280	SCN9A;TRPA1;OPRM1;FOS;PTGS2;MAPK1;GRIN2B;IL10;SRC;MAPK3;SLC6A4;GCH1;TNF;CREB1;CNR2;GRIN2A;GRIN1;SIGMAR1;SCN2B;CNR1;SCN1B;PRKCE;MAPK7;PRKCD;ATF4;KCNK1;IL6;OPRK1;SOD1;JUN;HGF;RGS4;NFE2L2;FOXO1;SLC18A2;IL2;OPRD1;ALB;PENK;HTR3A;ACTB;HTR1B;TH;ADCYAP1;CCL3
GO:0019932	second-messenger-mediated signaling	433	42	9.32849	4.50233	2.22045e-16	7.54952e-15	115;116;154;796;817;920;1524;1902;2475;2902;2903;2904;2905;2906;2915;3094;3576;3627;4842;4843;4987;4988;5024;5027;5335;5336;5566;5573;5575;5576;5577;5578;5592;5598;6348;7124;7422;7432;22953;51196;64805;729230	P2RX3;OPRM1;CALCA;P2RX7;PRKCA;GRIN2B;LPAR1;NOS1;TNF;VEGFA;CCR2;GRIN2A;GRIN1;GRM5;PRKAR1A;PLCG1;NOS2;CX3CR1;MAPK7;ADCY9;PLCG2;PRKACA;CAMK2D;GRIN2D;PRKAR1B;GRIN2C;PRKAR2A;PLCE1;PRKAR2B;P2RY12;PRKG1;MTOR;HINT1;CD4;ADRB2;CXCL10;CXCL8;OPRL1;P2RX2;VIP;ADCYAP1;CCL3
GO:0042063	gliogenesis	265	33	5.70912	5.78022	2.22045e-16	7.54952e-15	116;351;650;1020;1270;1385;1524;1902;2475;2670;3553;3569;4099;4763;4771;5179;5468;5583;5584;5594;5595;5781;6285;6347;6348;6376;6647;7099;7124;9463;64805;79628;729230	IL1B;CCL2;BMP2;MAPK1;MAPK3;LPAR1;NF1;GFAP;TNF;CREB1;CCR2;APP;S100B;TLR4;CX3CR1;PTPN11;NF2;PRKCH;PRKCI;IL6;PICK1;CNTF;P2RY12;CDK5;SOD1;SH3TC2;MTOR;CX3CL1;MAG;PPARG;PENK;ADCYAP1;CCL3
GO:0031667	response to nutrient levels	483	43	10.4057	4.13236	1.9984e-15	6.53324e-14	116;154;213;467;468;885;920;1268;1312;1385;2308;2475;2902;3553;3627;3725;4780;4988;5023;5024;5027;5179;5443;5468;5582;5587;5594;5595;5599;5743;6532;6591;6647;6714;6750;7054;7442;9463;22953;30849;51738;59341;64805	PRKCG;TRPV1;P2RX3;OPRM1;IL1B;P2RX7;PTGS2;COMT;MAPK1;SRC;MAPK3;MAPK8;SST;SLC6A4;CREB1;CCK;GRIN1;CNR1;PRKD1;ATF4;PIK3R4;PICK1;P2RY12;SOD1;JUN;MTOR;ATF3;POMC;NFE2L2;FOXO1;PPARG;CD4;P2RX1;ALB;ADRB2;CXCL10;PENK;GHRL;P2RX2;TH;TRPV4;ADCYAP1;SNAI2
GO:0050817	coagulation	326	35	7.0233	4.98341	3.66374e-15	1.1534e-13	60;3439;3569;3717;3827;4780;5023;5024;5027;5295;5336;5566;5567;5568;5573;5575;5576;5577;5578;5579;5580;5581;5582;5583;5588;5592;5594;5595;5781;6714;7099;9927;22953;23533;64805	PRKCG;P2RX3;KNG1;P2RX7;PRKCA;MAPK1;SRC;MAPK3;PIK3R1;PRKAR1A;TLR4;PRKCB;PRKCE;IFNA1;PTPN11;PLCG2;PRKACA;PRKCD;PRKCH;PRKACB;PRKCQ;PRKAR1B;PRKACG;PRKAR2A;PIK3R5;PRKAR2B;IL6;P2RY12;PRKG1;JAK2;NFE2L2;MFN2;P2RX1;P2RX2;ACTB
GO:0003012	muscle system process	423	39	9.11305	4.27957	1.44329e-14	4.3605e-13	59;134;154;199;781;796;816;817;818;2308;2475;2668;2697;3356;3553;4842;5023;5024;5566;5578;5592;5743;5999;6324;6327;6329;6330;6331;6332;6336;6647;6869;7442;8912;8913;22953;51196;51738;55800	SCN10A;TRPV1;P2RX3;CACNA1H;SCN4A;IL1B;CALCA;PRKCA;PTGS2;SCN7A;SCN5A;TACR1;CACNA2D1;GDNF;NOS1;SCN4B;SCN2B;SCN3B;CAMK2B;CAMK2G;SCN1B;ADORA1;PRKACA;CAMK2D;PLCE1;PRKG1;SOD1;MTOR;GJA1;RGS4;ACTA2;FOXO1;HTR2A;P2RX1;ADRB2;GHRL;P2RX2;CACNA1G;AIF1
GO:0006814	sodium ion transport	213	28	4.58884	6.10176	1.4877e-14	4.3605e-13	40;154;479;495;817;3775;4842;5027;5581;6324;6326;6327;6328;6329;6330;6331;6332;6334;6335;6336;6337;6338;6339;6340;6575;9311;10050;55800	SCN9A;SCN10A;SCN8A;SCN3A;SCN2A;SCN4A;P2RX7;SCN7A;SCN5A;NOS1;SCN4B;SCN2B;SCN3B;SCN1B;PRKCE;SLC20A2;CAMK2D;SCNN1A;SCNN1B;SCNN1G;KCNK1;SCNN1D;ATP12A;ASIC2;ATP4A;ASIC3;ADRB2;SLC17A4
GO:0070997	neuron death	325	34	7.00176	4.85592	2.02061e-14	5.72505e-13	134;351;468;627;1020;1270;1385;1524;2002;2353;2475;2597;2668;2902;2904;2914;3586;3717;3725;4099;4763;4803;4804;4908;5582;5584;6326;6347;6348;6376;6647;7099;7474;10280	PRKCG;BDNF;NGF;SCN2A;FOS;CCL2;GRIN2B;IL10;GDNF;NF1;CREB1;GRIN1;SIGMAR1;APP;TLR4;CX3CR1;ADORA1;PRKCI;ATF4;ELK1;GRM4;CNTF;CDK5;SOD1;JUN;MTOR;CX3CL1;JAK2;NTF3;NGFR;MAG;WNT5A;GAPDH;CCL3
GO:0051260	protein homooligomerization	330	34	7.10948	4.78235	3.17524e-14	8.7063e-13	2643;3737;3739;3787;5023;5024;6506;6532;6714;7442;8001;8989;9361;10280;22953;23510;27012;51133;54442;54793;65987;79047;79054;83892;115207;147040;154881;169522;200845;253980;283518;284252;386617;386618	TRPA1;TRPV1;P2RX3;TRPM8;SRC;SLC6A4;GCH1;KCNV2;SIGMAR1;KCNA2;LONP1;KCTD1;KCTD7;KCTD15;KCNV1;KCTD3;KCTD10;KCTD12;KCTD13;KCTD5;KCTD9;KCTD2;KCTD6;KCNRG;KCTD8;KCTD4;KCTD11;KCTD14;SLC1A2;GLRA3;P2RX1;KCNS1;KCNA4;P2RX2
GO:0051047	positive regulation of secretion	406	37	8.74681	4.23011	1.03473e-13	2.7485e-12	116;134;885;1020;1268;1385;2597;2668;3146;3458;3552;3553;3558;3569;3586;3717;4986;4987;5027;5581;5590;5595;5781;6348;6532;6714;7099;7124;7432;7442;7474;8911;8912;8913;51738;59341;114548	TRPV1;CACNA1H;IL1B;P2RX7;IL10;SRC;MAPK3;GDNF;HMGB1;SLC6A4;TNF;CREB1;CCK;IFNG;CNR1;TLR4;PRKCE;PRKCZ;PTPN11;ADORA1;IL6;CDK5;OPRK1;JAK2;WNT5A;IL2;GAPDH;IL1A;GHRL;OPRL1;NLRP3;CACNA1G;VIP;CACNA1I;TRPV4;ADCYAP1;CCL3
GO:0099565	chemical synaptic transmission, postsynaptic	107	20	2.30519	8.67606	1.12577e-13	2.86438e-12	134;154;351;1020;2902;2903;2904;2905;2906;4988;5023;5024;5027;5590;5999;7442;8001;22953;51738;55584	TRPV1;P2RX3;OPRM1;P2RX7;GRIN2B;GRIN2A;GRIN1;APP;PRKCZ;ADORA1;GRIN2D;GRIN2C;CDK5;RGS4;CHRNA9;GLRA3;P2RX1;ADRB2;GHRL;P2RX2
GO:0018209	peptidyl-serine modification	305	32	6.57088	4.86997	1.14575e-13	2.86438e-12	351;815;817;1020;2475;3082;3439;3458;3569;4908;4985;5566;5578;5579;5580;5581;5582;5583;5584;5587;5588;5590;5594;5595;5598;5599;5743;6714;7124;7422;7474;8536	PRKCG;PRKCA;PTGS2;MAPK1;SRC;MAPK3;MAPK8;TNF;VEGFA;IFNG;APP;PRKCB;PRKCE;PRKCZ;IFNA1;MAPK7;CAMK2A;PRKACA;PRKCD;PRKCH;CAMK2D;PRKCQ;PRKD1;PRKCI;CAMK1;IL6;CDK5;MTOR;NTF3;HGF;WNT5A;OPRD1
GO:0007187	G protein-coupled receptor signaling pathway, coupled to cyclic nucleotide second messenger	250	29	5.38597	5.38436	1.32339e-13	3.21394e-12	115;116;134;154;796;1268;1269;1395;1902;2550;2912;2913;2914;2916;2917;2918;3351;3356;3627;4842;4985;4986;4987;4988;5567;5578;6347;7432;64805	OPRM1;CALCA;PRKCA;CCL2;LPAR1;NOS1;GABBR1;CNR2;CNR1;GRM2;ADORA1;ADCY9;PRKACB;GRM6;GRM7;GRM3;GRM4;GRM8;P2RY12;OPRK1;HTR2A;OPRD1;ADRB2;CXCL10;OPRL1;CRHR2;VIP;HTR1B;ADCYAP1
GO:0032103	positive regulation of response to external stimulus	293	31	6.31235	4.91101	2.2593e-13	5.27191e-12	199;351;1268;1270;1902;3146;3553;3558;3569;3576;3606;3627;3717;4908;4988;5578;5587;5595;5743;6348;6376;7060;7099;7124;7422;7474;9048;51738;59341;64805;729230	THBS4;OPRM1;IL1B;PRKCA;PTGS2;MAPK3;LPAR1;HMGB1;TNF;VEGFA;CCR2;APP;CNR1;TLR4;PRKD1;IL6;CNTF;P2RY12;CX3CL1;JAK2;NTF3;WNT5A;IL2;IL18;CXCL10;CXCL8;GHRL;AIF1;ARTN;TRPV4;CCL3
GO:0033555	multicellular organismal response to stress	74	17	1.59425	10.6633	2.29483e-13	5.27191e-12	116;774;796;885;1312;2643;2917;4842;5024;5179;5582;6335;6869;7060;7442;8989;22953	PRKCG;THBS4;SCN9A;TRPA1;TRPV1;P2RX3;CALCA;COMT;TACR1;GCH1;NOS1;CCK;CACNA1B;GRM7;PENK;P2RX2;ADCYAP1
GO:0001819	positive regulation of cytokine production	418	37	9.00534	4.10868	2.54241e-13	5.68697e-12	116;468;920;1385;2597;3082;3146;3458;3552;3553;3558;3565;3569;3586;3605;3606;3717;5027;5295;5336;5588;5590;5595;5743;5781;6095;6348;6376;6647;6714;7099;7124;7474;23236;59341;114548;729230	IL1B;P2RX7;PTGS2;IL10;SRC;MAPK3;HMGB1;TNF;CREB1;CCR2;IFNG;PIK3R1;TLR4;PRKCZ;PTPN11;PLCG2;PRKCQ;PLCB1;ATF4;IL6;SOD1;CX3CL1;JAK2;HGF;WNT5A;CD4;IL2;GAPDH;IL4;IL1A;IL18;NLRP3;IL17A;TRPV4;ADCYAP1;CCL3;RORA
GO:0023061	signal release	456	38	9.824	3.86808	7.74714e-13	1.68848e-11	116;134;773;774;815;818;1020;1268;1385;2914;3351;3356;3458;3553;3569;3717;4763;4843;4986;4988;5023;5027;5443;5578;5579;5581;5582;5781;6536;6571;6616;6855;7124;7432;9254;51738;59341;63908	PRKCG;OPRM1;IL1B;P2RX7;PRKCA;CACNA1A;NAPB;NF1;TNF;CREB1;CACNA2D2;IFNG;CACNA1B;CNR1;CAMK2G;NOS2;PRKCB;PRKCE;PTPN11;ADORA1;CAMK2A;GRM4;IL6;CDK5;OPRK1;POMC;JAK2;HTR2A;SYP;SLC6A9;SLC18A2;P2RX1;SNAP25;GHRL;VIP;HTR1B;TRPV4;ADCYAP1
GO:0071496	cellular response to external stimulus	330	32	7.10948	4.50104	1.00453e-12	2.13463e-11	199;213;467;468;1312;2308;2353;2475;3553;3725;4099;4780;5024;5027;5179;5468;5587;5594;5595;5599;5743;5781;6506;6591;6647;7099;7442;9463;30849;50801;63895;64805	TRPV1;P2RX3;IL1B;FOS;P2RX7;PTGS2;COMT;MAPK1;MAPK3;MAPK8;TLR4;PTPN11;PRKD1;ATF4;PIK3R4;KCNK4;PICK1;P2RY12;SOD1;JUN;MTOR;ATF3;MAG;SLC1A2;NFE2L2;FOXO1;PPARG;ALB;PENK;AIF1;PIEZO2;SNAI2
GO:2001057	reactive nitrogen species metabolic process	72	16	1.55116	10.3149	2.04992e-12	4.24983e-11	199;1524;2475;2643;2717;3458;3553;3586;3717;4842;4843;5743;6095;7099;7124;7442	TRPV1;IL1B;PTGS2;IL10;GLA;GCH1;NOS1;TNF;IFNG;TLR4;NOS2;CX3CR1;MTOR;JAK2;AIF1;RORA
GO:0050951	sensory perception of temperature stimulus	21	10	0.452421	22.1033	5.35283e-12	1.08331e-10	134;796;3356;4986;7442;8989;9311;50801;59335;79054	TRPA1;TRPV1;CALCA;TRPM8;ADORA1;KCNK4;OPRK1;HTR2A;PRDM12;ASIC3
GO:0006836	neurotransmitter transport	268	27	5.77376	4.67633	2.69246e-11	5.3223e-10	116;774;815;1020;1268;2668;2670;2914;3351;3356;4763;4842;5023;5027;5579;5582;5999;6506;6532;6536;6571;6616;6855;7054;9152;9899;63908	PRKCG;P2RX7;NAPB;GDNF;NF1;SLC6A4;GFAP;NOS1;CACNA1B;CNR1;PRKCB;CAMK2A;GRM4;CDK5;SLC1A2;RGS4;HTR2A;SYP;SLC6A9;SLC6A5;SLC18A2;P2RX1;SNAP25;HTR1B;TH;ADCYAP1;SV2B
GO:0050900	leukocyte migration	419	34	9.02688	3.76653	2.83318e-11	5.47319e-10	134;199;351;796;1269;1524;2919;3146;3553;3569;3576;3586;3627;4099;5295;5296;5335;5595;5781;6347;6348;6356;6376;6714;7060;7124;7422;7474;9046;9048;23236;59341;64805;729230	THBS4;IL1B;CALCA;CCL2;IL10;SRC;MAPK3;HMGB1;TNF;VEGFA;CNR2;CCR2;DOK2;PIK3R1;PLCG1;APP;CX3CR1;PTPN11;ADORA1;PIK3R2;PLCB1;IL6;P2RY12;CX3CL1;MAG;WNT5A;CCL11;CXCL10;CXCL8;AIF1;CXCL1;ARTN;TRPV4;CCL3
GO:2000147	positive regulation of cell motility	493	37	10.6211	3.48362	3.50109e-11	6.61317e-10	199;351;650;1902;2475;3082;3146;3458;3553;3569;3576;3627;3717;3725;4780;4908;5295;5335;5578;5581;5587;5594;5595;5743;6348;6356;6591;6714;6869;7060;7124;7422;7474;8503;59341;64805;729230	THBS4;IL1B;PRKCA;PTGS2;BMP2;MAPK1;TACR1;SRC;MAPK3;LPAR1;HMGB1;TNF;VEGFA;CCR2;IFNG;PIK3R1;PLCG1;APP;PRKCE;PRKD1;PIK3R3;IL6;P2RY12;JUN;MTOR;JAK2;NTF3;HGF;WNT5A;NFE2L2;CCL11;CXCL10;CXCL8;AIF1;TRPV4;CCL3;SNAI2
GO:0050769	positive regulation of neurogenesis	447	35	9.63011	3.63444	3.84903e-11	7.11234e-10	116;351;627;650;816;1268;1270;1524;1902;2475;2670;3082;3553;3558;3569;4099;4780;4803;4804;4988;5468;5583;5584;5587;5597;6324;6376;7124;7422;7474;8536;51393;64805;147040;729230	BDNF;OPRM1;NGF;IL1B;BMP2;LPAR1;GFAP;TNF;VEGFA;CCR2;APP;CAMK2B;CNR1;SCN1B;CX3CR1;PRKCH;PRKD1;PRKCI;MAPK6;CAMK1;KCTD11;IL6;CNTF;P2RY12;MTOR;CX3CL1;NGFR;MAG;HGF;WNT5A;NFE2L2;PPARG;IL2;TRPV2;ADCYAP1
GO:0051051	negative regulation of transport	458	35	9.86709	3.54715	7.54341e-11	1.36423e-09	116;134;351;468;817;1020;1268;1312;2475;2917;3146;3351;3356;3553;3586;4763;4842;4986;4987;4988;5552;5579;5581;5587;5743;5781;5999;6376;7124;7432;51738;64805;114548;283518;729230	OPRM1;IL1B;PTGS2;COMT;IL10;HMGB1;NF1;NOS1;TNF;CCR2;APP;CNR1;PRKCB;PRKCE;SRGN;PTPN11;ADORA1;CAMK2D;PRKD1;ATF4;GRM7;KCNRG;P2RY12;CDK5;OPRK1;MTOR;CX3CL1;RGS4;HTR2A;GHRL;OPRL1;NLRP3;VIP;HTR1B;ADCYAP1
GO:0071216	cellular response to biotic stimulus	222	24	4.78274	5.01805	8.20205e-11	1.45245e-09	1524;2919;3146;3553;3569;3576;3586;3606;3627;4843;4986;5578;5581;5594;5595;5599;6347;6348;6376;6714;7099;7124;7474;114548	IL1B;PRKCA;CCL2;MAPK1;IL10;SRC;MAPK3;MAPK8;HMGB1;TNF;TLR4;NOS2;PRKCE;CX3CR1;IL6;OPRK1;CX3CL1;WNT5A;IL18;CXCL10;CXCL8;NLRP3;CXCL1;CCL3
GO:0090066	regulation of anatomical structure size	487	36	10.4919	3.43123	1.00866e-10	1.74972e-09	40;59;116;134;154;627;796;1020;1385;1401;1808;2475;2643;2784;3351;3356;3827;4099;4803;4842;5023;5027;5580;5581;5592;5743;6356;6532;6647;7422;7432;7474;9463;51393;57468;59341	BDNF;NGF;CALCA;KNG1;P2RX7;PTGS2;SLC6A4;GCH1;NOS1;VEGFA;CREB1;DPYSL2;PRKCE;ADORA1;PRKCD;PICK1;SLC12A5;CDK5;PRKG1;CRP;SOD1;MTOR;MAG;WNT5A;ACTA2;HTR2A;P2RX1;ASIC2;GNB3;CCL11;ADRB2;TRPV2;VIP;HTR1B;TRPV4;ADCYAP1
GO:0009612	response to mechanical stimulus	207	23	4.45958	5.15744	1.18205e-10	2.00949e-09	40;2353;3356;3553;3627;3725;3776;4099;5024;5027;5468;5595;5599;5743;5781;6714;7099;8989;9311;50801;55584;59341;63895	TRPA1;P2RX3;IL1B;FOS;P2RX7;PTGS2;SRC;MAPK3;MAPK8;TLR4;PTPN11;KCNK4;KCNK2;JUN;MAG;HTR2A;CHRNA9;PPARG;ASIC2;ASIC3;CXCL10;TRPV4;PIEZO2
GO:0043279	response to alkaloid	107	17	2.30519	7.37465	1.22074e-10	2.03456e-09	199;1020;1268;2475;2902;3351;3356;3359;4986;4988;5179;5468;5581;5582;5999;7054;7442	PRKCG;TRPV1;OPRM1;GRIN1;CNR1;PRKCE;CDK5;OPRK1;MTOR;RGS4;HTR2A;PPARG;PENK;HTR3A;HTR1B;AIF1;TH
GO:0071900	regulation of protein serine/threonine kinase activity	497	36	10.7073	3.36219	1.77774e-10	2.90592e-09	60;134;154;650;1902;2911;2914;3082;3356;3458;3553;3717;4763;4803;4908;5027;5573;5575;5576;5577;5580;5594;5595;5781;5999;6647;6714;7099;7124;7345;7422;7474;8536;23533;51196;51738	NGF;IL1B;P2RX7;BMP2;MAPK1;SRC;MAPK3;LPAR1;NF1;TNF;VEGFA;IFNG;PRKAR1A;TLR4;GRM1;PTPN11;ADORA1;PRKCD;PRKAR1B;PRKAR2A;GRM4;PIK3R5;PLCE1;PRKAR2B;CAMK1;SOD1;JAK2;NTF3;HGF;WNT5A;RGS4;UCHL1;HTR2A;ADRB2;GHRL;ACTB
GO:1901342	regulation of vasculature development	313	28	6.74323	4.15231	1.88608e-10	3.02485e-09	354;1524;3082;3146;3552;3553;3569;3576;3586;3627;3716;4763;4780;4804;5335;5468;5578;5579;5587;5598;5743;6356;6376;7060;7422;7474;51738;729230	THBS4;IL1B;PRKCA;PTGS2;IL10;HMGB1;NF1;VEGFA;CCR2;PLCG1;PRKCB;CX3CR1;MAPK7;PRKD1;IL6;JAK1;CX3CL1;NGFR;HGF;WNT5A;NFE2L2;PPARG;IL1A;CCL11;CXCL10;CXCL8;KLK3;GHRL
GO:0046677	response to antibiotic	316	28	6.80786	4.11289	2.35272e-10	3.68931e-09	116;1268;2308;2902;2903;2904;3082;3351;3359;3558;3569;3586;3716;3717;3725;4780;4986;4988;5179;5580;5581;5598;5999;6647;6714;7054;8989;10280	TRPA1;OPRM1;GRIN2B;IL10;SRC;GRIN2A;GRIN1;SIGMAR1;CNR1;PRKCE;MAPK7;PRKCD;IL6;OPRK1;SOD1;JUN;JAK1;JAK2;HGF;RGS4;NFE2L2;FOXO1;IL2;PENK;HTR3A;HTR1B;TH;ADCYAP1
GO:0022407	regulation of cell-cell adhesion	383	31	8.2513	3.75698	2.3872e-10	3.68931e-09	199;650;920;3146;3458;3553;3558;3565;3569;3586;3606;3717;4771;5295;5573;5578;5580;5588;5590;5592;5598;5781;6347;6376;6591;6714;7124;7474;59341;114548;729230	IL1B;PRKCA;CCL2;BMP2;IL10;SRC;HMGB1;TNF;CCR2;IFNG;PIK3R1;PRKAR1A;PRKCZ;PTPN11;NF2;MAPK7;PRKCD;PRKCQ;IL6;PRKG1;CX3CL1;JAK2;WNT5A;CD4;IL2;IL4;IL18;NLRP3;AIF1;TRPV4;SNAI2
GO:0060359	response to ammonium ion	130	18	2.8007	6.42696	3.57825e-10	5.43127e-09	199;468;1020;1268;2475;2902;3351;3356;3359;4986;4988;5179;5581;5582;5594;5595;5999;23236	PRKCG;OPRM1;MAPK1;MAPK3;GRIN1;CNR1;PRKCE;PLCB1;ATF4;CDK5;OPRK1;MTOR;RGS4;HTR2A;PENK;HTR3A;HTR1B;AIF1
GO:0033002	muscle cell proliferation	182	21	3.92098	5.3558	3.84929e-10	5.74017e-09	199;231;1312;2475;3351;3458;3569;3586;3606;3717;3725;3776;5468;5573;5592;5743;6376;7124;7432;9927;10257	PTGS2;COMT;IL10;TNF;IFNG;PRKAR1A;KCNK2;IL6;AKR1B1;PRKG1;JUN;MTOR;CX3CL1;JAK2;MFN2;PPARG;IL18;VIP;HTR1B;AIF1;ABCC4
GO:0001525	angiogenesis	487	35	10.4919	3.33592	4.0134e-10	5.8817e-09	354;1524;3082;3146;3552;3553;3569;3576;3586;3606;3627;3716;3725;4763;4780;4804;5333;5335;5468;5578;5579;5587;5598;5743;6095;6347;6356;6376;7060;7422;7474;8503;51738;113026;729230	THBS4;IL1B;PRKCA;PTGS2;CCL2;IL10;HMGB1;NF1;VEGFA;CCR2;PLCG1;PRKCB;CX3CR1;MAPK7;PRKD1;PLCD1;PIK3R3;PLCD3;IL6;JUN;JAK1;CX3CL1;NGFR;HGF;WNT5A;NFE2L2;PPARG;IL1A;IL18;CCL11;CXCL10;CXCL8;KLK3;GHRL;RORA
GO:0002791	regulation of peptide secretion	463	34	9.97481	3.40859	4.13617e-10	5.95888e-09	116;134;773;1268;1401;2597;3146;3458;3552;3553;3558;3569;3586;3717;4843;4988;5027;5552;5578;5581;5590;5595;5781;6348;6376;6616;6714;7099;7124;7474;9254;51738;59341;114548	OPRM1;IL1B;P2RX7;PRKCA;IL10;CACNA1A;SRC;MAPK3;HMGB1;TNF;CACNA2D2;IFNG;CNR1;TLR4;NOS2;PRKCE;PRKCZ;SRGN;PTPN11;ADORA1;IL6;CRP;CX3CL1;JAK2;WNT5A;IL2;GAPDH;SNAP25;IL1A;GHRL;NLRP3;TRPV4;ADCYAP1;CCL3
GO:0007631	feeding behavior	102	16	2.19747	7.28109	5.26933e-10	7.46489e-09	351;796;885;1268;2353;2475;2784;2902;3351;4985;4986;4987;4988;7054;7345;51738	OPRM1;FOS;CALCA;CCK;GRIN1;APP;CNR1;OPRK1;MTOR;UCHL1;GNB3;OPRD1;GHRL;OPRL1;HTR1B;TH
GO:0072347	response to anesthetic	75	14	1.61579	8.66449	5.99664e-10	8.35597e-09	199;1020;1268;2475;2902;3351;3356;3359;4986;4988;5179;5581;5582;5999	PRKCG;OPRM1;GRIN1;CNR1;PRKCE;CDK5;OPRK1;MTOR;RGS4;HTR2A;PENK;HTR3A;HTR1B;AIF1
GO:0060326	cell chemotaxis	289	26	6.22618	4.17592	7.65638e-10	1.04967e-08	199;796;1269;1524;1902;2919;3082;3146;3553;3569;3576;3586;3627;5580;5587;5588;5595;6347;6348;6356;6376;7060;7422;7474;59341;729230	THBS4;IL1B;CALCA;CCL2;IL10;MAPK3;LPAR1;HMGB1;VEGFA;CNR2;CCR2;CX3CR1;PRKCD;PRKCQ;PRKD1;IL6;CX3CL1;HGF;WNT5A;CCL11;CXCL10;CXCL8;AIF1;CXCL1;TRPV4;CCL3
GO:0070482	response to oxygen levels	337	28	7.26028	3.8566	1.02633e-09	1.38044e-08	134;468;650;1385;1902;2308;2475;3776;3777;4763;4780;4842;4843;4985;5024;5179;5468;5581;5743;6095;6285;6532;6714;7054;7422;9361;9463;22953	P2RX3;PTGS2;BMP2;SRC;LPAR1;NF1;SLC6A4;NOS1;VEGFA;CREB1;S100B;NOS2;PRKCE;LONP1;ADORA1;KCNK3;ATF4;KCNK2;PICK1;MTOR;NFE2L2;FOXO1;PPARG;OPRD1;PENK;P2RX2;TH;RORA
GO:0034341	response to interferon-gamma	192	21	4.13642	5.07685	1.03939e-09	1.38044e-08	199;815;816;817;818;2597;2643;3123;3458;3716;3717;4843;5468;5580;6347;6348;6356;6376;6813;7099;7474	CCL2;HLA-DRB1;GCH1;IFNG;CAMK2B;CAMK2G;TLR4;NOS2;CAMK2A;PRKCD;CAMK2D;JAK1;CX3CL1;JAK2;WNT5A;PPARG;GAPDH;CCL11;AIF1;CCL3;STXBP2
GO:0050727	regulation of inflammatory response	361	29	7.77734	3.72878	1.11567e-09	1.45895e-08	116;134;351;1268;1269;2099;3082;3553;3558;3569;3586;3606;3717;4843;5468;5580;5598;5743;6095;6348;6376;7099;7124;7474;11343;51738;59341;114548;729230	IL1B;PTGS2;IL10;TNF;CNR2;CCR2;APP;CNR1;TLR4;NOS2;ADORA1;MAPK7;PRKCD;IL6;ESR1;CX3CL1;JAK2;HGF;WNT5A;PPARG;IL2;MGLL;IL18;GHRL;NLRP3;TRPV4;ADCYAP1;CCL3;RORA
GO:0072593	reactive oxygen species metabolic process	256	24	5.51523	4.35159	1.54417e-09	1.98871e-08	199;1401;1524;2308;2475;2643;2717;2902;3458;3553;3586;3717;4780;4842;4843;5027;5580;5743;6095;6571;6647;7099;7124;7442	TRPV1;IL1B;P2RX7;PTGS2;IL10;GLA;GCH1;NOS1;TNF;GRIN1;IFNG;TLR4;NOS2;CX3CR1;PRKCD;CRP;SOD1;MTOR;JAK2;NFE2L2;FOXO1;SLC18A2;AIF1;RORA
GO:0061564	axon development	490	34	10.5565	3.22077	1.80953e-09	2.28345e-08	351;627;885;1020;1268;1270;1385;1808;2668;2675;2902;3717;3725;4099;4803;4804;5295;5335;5578;5588;5594;5595;5598;5781;6285;6324;6714;7345;7422;7474;9046;9048;9369;51393	BDNF;NGF;PRKCA;MAPK1;SRC;MAPK3;GDNF;GFRA2;VEGFA;CREB1;CCK;GRIN1;DOK2;PIK3R1;PLCG1;APP;S100B;CNR1;SCN1B;DPYSL2;PTPN11;MAPK7;PRKCQ;CNTF;CDK5;JUN;JAK2;NGFR;MAG;WNT5A;UCHL1;TRPV2;ARTN;NRXN3
GO:0030104	water homeostasis	68	13	1.46498	8.87382	1.82676e-09	2.28345e-08	115;231;5566;5567;5568;5573;5575;5576;5577;6337;6338;6340;59341	PRKAR1A;ADCY9;PRKACA;PRKACB;SCNN1A;SCNN1B;SCNN1G;PRKAR1B;PRKACG;PRKAR2A;PRKAR2B;AKR1B1;TRPV4
GO:0007200	phospholipase C-activating G protein-coupled receptor signaling pathway	96	15	2.06821	7.25264	1.95229e-09	2.405e-08	796;1524;1902;2099;2911;2915;3356;4985;4986;4987;4988;6869;9290;51196;64805	OPRM1;CALCA;TACR1;LPAR1;GPR55;GRM5;GRM1;CX3CR1;PLCE1;P2RY12;ESR1;OPRK1;HTR2A;OPRD1;OPRL1
GO:0009410	response to xenobiotic stimulus	282	25	6.07537	4.11498	2.22865e-09	2.70044e-08	199;1020;1268;1269;1565;2308;2475;2902;2903;3351;3356;3359;4986;4988;5179;5468;5567;5577;5581;5582;5999;6095;6571;6647;7054	PRKCG;OPRM1;CNR2;GRIN2A;GRIN1;CNR1;PRKCE;PRKACB;PRKAR2B;CDK5;OPRK1;SOD1;MTOR;RGS4;FOXO1;HTR2A;PPARG;SLC18A2;PENK;HTR3A;CYP2D6;HTR1B;AIF1;TH;RORA
GO:0035690	cellular response to drug	349	28	7.51881	3.72399	2.25566e-09	2.70044e-08	60;199;468;2308;3082;3351;3553;3569;3586;4780;4843;4988;5024;5027;5580;5581;5594;5595;5598;5743;6647;6714;7054;7124;7442;10280;23236;64805	TRPV1;P2RX3;OPRM1;IL1B;P2RX7;PTGS2;MAPK1;IL10;SRC;MAPK3;TNF;SIGMAR1;NOS2;PRKCE;MAPK7;PRKCD;PLCB1;ATF4;IL6;P2RY12;SOD1;HGF;NFE2L2;FOXO1;ACTB;HTR1B;AIF1;TH
GO:0009582	detection of abiotic stimulus	132	17	2.84379	5.97794	3.47489e-09	4.1023e-08	40;134;796;2916;3356;6869;7442;8989;9311;50801;55584;59335;63895;79054;93589;126006;346007	TRPA1;TRPV1;CALCA;TRPM8;TACR1;ADORA1;GRM6;CACNA2D4;KCNK4;HTR2A;CHRNA9;ASIC2;PRDM12;ASIC3;PIEZO2;PCP2;EYS
GO:0032409	regulation of transporter activity	247	23	5.32133	4.32222	3.90174e-09	4.54312e-08	60;154;351;781;817;2915;3359;3787;4842;4987;4988;5336;5468;5566;5580;5581;6324;6327;6330;10369;55800;154881;283518	OPRM1;CACNA2D1;NOS1;SCN4B;GRM5;SCN2B;APP;SCN3B;SCN1B;PRKCE;PLCG2;PRKACA;PRKCD;CAMK2D;KCTD7;KCNRG;CACNG2;PPARG;ADRB2;KCNS1;OPRL1;HTR3A;ACTB
GO:0015837	amine transport	101	15	2.17593	6.8936	4.02939e-09	4.62835e-08	134;885;1268;2668;2917;3351;3356;3737;4986;5027;5999;6571;7054;7432;64805	P2RX7;GDNF;CCK;CNR1;KCNA2;ADORA1;GRM7;P2RY12;OPRK1;RGS4;HTR2A;SLC18A2;VIP;HTR1B;TH
GO:0015844	monoamine transport	88	14	1.89586	7.38451	5.3467e-09	6.0596e-08	60;1268;2668;3351;3356;3737;4842;4986;5023;6532;6571;7432;9463;64805	GDNF;SLC6A4;NOS1;CNR1;KCNA2;PICK1;P2RY12;OPRK1;HTR2A;SLC18A2;P2RX1;ACTB;VIP;HTR1B
GO:0031279	regulation of cyclase activity	51	11	1.09874	10.0115	8.63248e-09	9.65475e-08	2550;2912;2913;2917;4763;4842;4843;4988;5595;5599;729230	OPRM1;MAPK3;MAPK8;NF1;NOS1;GABBR1;CCR2;NOS2;GRM2;GRM7;GRM3
GO:0007626	locomotory behavior	197	20	4.24414	4.71238	9.57245e-09	1.0567e-07	351;774;2571;2668;2784;2902;2906;2911;2915;4985;4986;4987;4988;5179;5581;6571;6616;6647;7054;7345	OPRM1;GDNF;GAD1;GRIN1;GRM5;CACNA1B;APP;GRM1;PRKCE;GRIN2D;OPRK1;SOD1;UCHL1;SLC18A2;GNB3;OPRD1;SNAP25;PENK;OPRL1;TH
GO:0050795	regulation of behavior	65	12	1.40035	8.56928	1.17887e-08	1.28467e-07	134;885;1268;2475;2784;3351;3737;4986;4987;5179;6348;51738	CCK;CNR1;KCNA2;ADORA1;OPRK1;MTOR;GNB3;PENK;GHRL;OPRL1;HTR1B;CCL3
GO:0042116	macrophage activation	79	13	1.70197	7.63823	1.24244e-08	1.3368e-07	199;351;3146;3569;3586;3725;5581;6095;6376;7099;7124;7442;7474	TRPV1;IL10;HMGB1;TNF;APP;TLR4;PRKCE;IL6;JUN;CX3CL1;WNT5A;AIF1;RORA
GO:0051235	maintenance of location	309	25	6.65705	3.75541	1.42991e-08	1.51928e-07	213;817;920;1020;1401;3356;3553;3569;3586;3627;4842;5027;5335;5336;5468;5552;5566;5581;6348;6376;6571;7124;7442;8989;29899	TRPA1;TRPV1;IL1B;P2RX7;IL10;NOS1;TNF;PLCG1;PRKCE;SRGN;PLCG2;PRKACA;CAMK2D;IL6;CDK5;CRP;CX3CL1;HTR2A;PPARG;SLC18A2;CD4;ALB;CXCL10;GPSM2;CCL3
GO:0009581	detection of external stimulus	129	16	2.77916	5.75714	1.75123e-08	1.83771e-07	40;134;796;2916;3356;7442;8989;9311;50801;55584;59335;63895;79054;93589;126006;346007	TRPA1;TRPV1;CALCA;TRPM8;ADORA1;GRM6;CACNA2D4;KCNK4;HTR2A;CHRNA9;ASIC2;PRDM12;ASIC3;PIEZO2;PCP2;EYS
GO:0032635	interleukin-6 production	130	16	2.8007	5.71285	1.95857e-08	2.03023e-07	116;3082;3146;3553;3569;3586;3606;4843;5027;5781;6376;7099;7124;7474;51738;59341	IL1B;P2RX7;IL10;HMGB1;TNF;TLR4;NOS2;PTPN11;IL6;CX3CL1;HGF;WNT5A;IL18;GHRL;TRPV4;ADCYAP1
GO:1904951	positive regulation of establishment of protein localization	437	30	9.41467	3.18652	2.20424e-08	2.25736e-07	1020;2597;3146;3458;3552;3553;3558;3569;3586;3717;5027;5295;5296;5566;5580;5581;5590;5594;5595;5599;5743;6348;6714;7099;7124;7474;8536;51738;59341;114548	IL1B;P2RX7;PTGS2;MAPK1;IL10;SRC;MAPK3;MAPK8;HMGB1;TNF;IFNG;PIK3R1;TLR4;PRKCE;PRKCZ;PRKACA;PRKCD;PIK3R2;CAMK1;IL6;CDK5;JAK2;WNT5A;IL2;GAPDH;IL1A;GHRL;NLRP3;TRPV4;CCL3
GO:0018212	peptidyl-tyrosine modification	389	28	8.38056	3.34106	2.43291e-08	2.46187e-07	134;351;627;885;920;1270;2475;2915;3082;3356;3458;3558;3565;3569;3606;3716;3717;4771;4908;5580;5581;5590;5595;6714;7060;7124;7422;51738	THBS4;BDNF;SRC;MAPK3;TNF;VEGFA;CCK;GRM5;IFNG;APP;PRKCE;PRKCZ;NF2;ADORA1;PRKCD;IL6;CNTF;MTOR;JAK1;JAK2;NTF3;HGF;HTR2A;CD4;IL2;IL4;IL18;GHRL
GO:0050663	cytokine secretion	211	20	4.54576	4.39971	3.08018e-08	3.08018e-07	1401;2597;3146;3552;3553;3586;4843;5027;5552;5590;5595;6348;6376;6714;7099;7124;7474;51738;59341;114548	IL1B;P2RX7;IL10;SRC;MAPK3;HMGB1;TNF;TLR4;NOS2;PRKCZ;SRGN;CRP;CX3CL1;WNT5A;GAPDH;IL1A;GHRL;NLRP3;TRPV4;CCL3
GO:0070371	ERK1 and ERK2 cascade	326	25	7.0233	3.55958	4.13256e-08	4.0845e-07	116;351;467;650;920;3146;3356;3553;3725;4988;5578;5590;5594;5595;5781;6347;6348;6356;6376;6714;7099;7124;9290;55584;59341	OPRM1;IL1B;PRKCA;CCL2;BMP2;MAPK1;SRC;MAPK3;HMGB1;TNF;GPR55;APP;TLR4;PRKCZ;PTPN11;JUN;ATF3;CX3CL1;HTR2A;CHRNA9;CD4;CCL11;TRPV4;ADCYAP1;CCL3
GO:0007422	peripheral nervous system development	74	12	1.59425	7.52707	5.40003e-08	5.25911e-07	40;627;1020;2668;4763;4803;4908;5376;6334;6647;9048;79628	BDNF;SCN8A;NGF;PMP22;GDNF;NF1;CDK5;SOD1;SH3TC2;NTF3;ASIC2;ARTN
GO:0051090	regulation of DNA-binding transcription factor activity	404	28	8.70372	3.21701	5.44472e-08	5.25911e-07	351;815;1524;2099;2353;3553;3569;3586;3606;3717;3725;4985;5468;5579;5583;5584;5587;5588;5590;5594;5595;6376;7099;7124;7422;7474;114548;137735	IL1B;FOS;MAPK1;IL10;MAPK3;TNF;VEGFA;APP;TLR4;PRKCB;PRKCZ;CX3CR1;CAMK2A;PRKCH;PRKCQ;PRKD1;PRKCI;IL6;ESR1;JUN;CX3CL1;JAK2;WNT5A;PPARG;OPRD1;IL18;NLRP3;ABRA
GO:0150076	neuroinflammatory response	48	10	1.03411	9.67019	5.92394e-08	5.6577e-07	199;351;1270;3553;3569;3606;3725;6376;7124;7442	TRPV1;IL1B;TNF;APP;IL6;CNTF;JUN;CX3CL1;IL18;AIF1
GO:0042107	cytokine metabolic process	106	14	2.28365	6.13054	6.19996e-08	5.85552e-07	920;1524;3552;3553;3565;3569;3586;3606;5588;7099;7124;7474;51738;729230	IL1B;IL10;TNF;CCR2;TLR4;CX3CR1;PRKCQ;IL6;WNT5A;CD4;IL4;IL1A;IL18;GHRL
GO:0046717	acid secretion	110	14	2.36983	5.90761	9.97164e-08	9.31417e-07	134;885;2912;2917;3553;4763;4843;4987;5027;6506;6536;7442;10257;51738	TRPV1;IL1B;P2RX7;NF1;CCK;NOS2;GRM2;ADORA1;GRM7;SLC1A2;SLC6A9;GHRL;OPRL1;ABCC4
GO:0060627	regulation of vesicle-mediated transport	499	31	10.7504	2.88362	1.23555e-07	1.14154e-06	351;815;1020;1268;3146;3351;3356;3458;3553;4908;5023;5336;5468;5579;5582;5587;5594;5595;6347;6714;6813;6855;7124;7422;7474;8911;8912;8913;9463;63908;729230	PRKCG;CACNA1H;IL1B;CCL2;MAPK1;SRC;MAPK3;NAPB;HMGB1;TNF;VEGFA;CCR2;IFNG;APP;CNR1;PRKCB;CAMK2A;PLCG2;PRKD1;PICK1;CDK5;NTF3;WNT5A;HTR2A;SYP;PPARG;P2RX1;CACNA1G;HTR1B;CACNA1I;STXBP2
GO:1990845	adaptive thermogenesis	150	16	3.23158	4.95114	1.49726e-07	1.36846e-06	116;154;468;2697;3565;3606;3717;7099;7422;7442;9927;51393;51738;59341;79054;729230	TRPV1;TRPM8;VEGFA;CCR2;TLR4;ATF4;GJA1;JAK2;MFN2;IL4;IL18;ADRB2;GHRL;TRPV2;TRPV4;ADCYAP1
GO:0031349	positive regulation of defense response	427	28	9.19923	3.04373	1.72926e-07	1.56369e-06	351;885;1268;2099;3146;3553;3558;3569;3606;3717;5179;5336;5566;5567;5568;5580;5581;5595;5743;6348;6376;6714;7099;7124;7474;30849;59341;729230	IL1B;PTGS2;SRC;MAPK3;HMGB1;TNF;CCK;CCR2;APP;CNR1;TLR4;PRKCE;PLCG2;PRKACA;PRKCD;PRKACB;PRKACG;PIK3R4;IL6;ESR1;CX3CL1;JAK2;WNT5A;IL2;IL18;PENK;TRPV4;CCL3
GO:0002694	regulation of leukocyte activation	481	30	10.3626	2.89503	1.83346e-07	1.64047e-06	199;351;920;1268;1269;3146;3458;3553;3558;3565;3569;3586;3606;5295;5573;5588;5590;5781;6095;6347;6376;6647;6714;6813;7099;7124;7474;114548;118460;729230	IL1B;CCL2;IL10;SRC;HMGB1;TNF;CNR2;CCR2;IFNG;PIK3R1;PRKAR1A;APP;CNR1;TLR4;PRKCZ;PTPN11;PRKCQ;IL6;SOD1;CX3CL1;WNT5A;CD4;IL2;IL4;IL18;NLRP3;AIF1;RORA;EXOSC6;STXBP2
GO:0030431	sleep	31	8	0.66786	11.9786	2.17783e-07	1.91229e-06	134;2353;2903;3356;3606;3737;8911;51738	FOS;GRIN2A;KCNA2;ADORA1;HTR2A;IL18;GHRL;CACNA1I
GO:0097485	neuron projection guidance	260	21	5.6014	3.74906	2.18226e-07	1.91229e-06	351;627;1020;1808;2668;2675;5295;5335;5578;5588;5594;5595;5598;5781;6324;6714;7422;7474;9046;9048;9369	BDNF;PRKCA;MAPK1;SRC;MAPK3;GDNF;GFRA2;VEGFA;DOK2;PIK3R1;PLCG1;APP;SCN1B;DPYSL2;PTPN11;MAPK7;PRKCQ;CDK5;WNT5A;ARTN;NRXN3
GO:0006909	phagocytosis	238	20	5.12744	3.90058	2.2548e-07	1.95569e-06	60;134;199;1401;3146;3553;5027;5295;5296;5335;5336;5468;5580;5581;5582;5594;5595;6347;6714;7124	PRKCG;IL1B;P2RX7;CCL2;MAPK1;SRC;MAPK3;HMGB1;TNF;PIK3R1;PLCG1;PRKCE;ADORA1;PLCG2;PRKCD;PIK3R2;CRP;PPARG;ACTB;AIF1
GO:0050867	positive regulation of cell activation	310	23	6.6786	3.44384	2.64904e-07	2.27443e-06	199;351;920;3146;3458;3553;3558;3565;3569;3586;3606;3717;5295;5588;5590;5781;6347;6714;7099;7474;114548;118460;729230	IL1B;CCL2;IL10;SRC;HMGB1;CCR2;IFNG;PIK3R1;APP;TLR4;PRKCZ;PTPN11;PRKCQ;IL6;JAK2;WNT5A;CD4;IL2;IL4;IL18;NLRP3;AIF1;EXOSC6
GO:0046683	response to organophosphorus	138	15	2.97305	5.04532	2.8767e-07	2.4452e-06	351;1902;2353;3553;3725;5023;5024;5027;5179;5743;6532;6647;7442;22953;64805	TRPV1;P2RX3;IL1B;FOS;P2RX7;PTGS2;LPAR1;SLC6A4;APP;P2RY12;SOD1;JUN;P2RX1;PENK;P2RX2
GO:0071706	tumor necrosis factor superfamily cytokine production	139	15	2.9946	5.00902	3.16275e-07	2.66172e-06	351;1524;3146;3458;3586;3717;5295;5443;5781;6348;6376;7099;7474;51738;729230	IL10;HMGB1;CCR2;IFNG;PIK3R1;APP;TLR4;CX3CR1;PTPN11;CX3CL1;POMC;JAK2;WNT5A;GHRL;CCL3
GO:0002521	leukocyte differentiation	496	30	10.6858	2.80748	3.54071e-07	2.95059e-06	351;920;1385;2353;2475;3146;3439;3458;3558;3565;3569;3586;3605;3606;3725;4763;5295;5336;5468;5578;5590;6095;6348;6647;6714;7099;7124;7422;9290;114548	FOS;PRKCA;IL10;SRC;HMGB1;NF1;TNF;VEGFA;CREB1;GPR55;IFNG;PIK3R1;APP;TLR4;PRKCZ;IFNA1;PLCG2;IL6;SOD1;JUN;MTOR;PPARG;CD4;IL2;IL4;IL18;NLRP3;IL17A;CCL3;RORA
GO:0009314	response to radiation	443	28	9.54393	2.9338	3.6681e-07	3.02707e-06	40;351;468;885;1020;1385;2002;2353;2475;2902;2903;2916;3627;3725;4763;4986;4988;5179;5295;5599;5743;6356;6506;6591;7054;93589;126006;346007	OPRM1;FOS;PTGS2;MAPK8;NF1;CREB1;CCK;GRIN2A;GRIN1;PIK3R1;APP;ATF4;GRM6;ELK1;CACNA2D4;CDK5;OPRK1;JUN;MTOR;SLC1A2;ASIC2;CCL11;CXCL10;PENK;TH;PCP2;SNAI2;EYS
GO:0045785	positive regulation of cell adhesion	392	26	8.44519	3.07867	3.89791e-07	3.18579e-06	199;920;3146;3458;3553;3558;3565;3569;3586;3606;3717;5295;5578;5581;5588;5590;5781;6347;6376;6714;7124;7422;7474;64805;114548;729230	IL1B;PRKCA;CCL2;IL10;SRC;HMGB1;TNF;VEGFA;CCR2;IFNG;PIK3R1;PRKCE;PRKCZ;PTPN11;PRKCQ;IL6;P2RY12;CX3CL1;JAK2;WNT5A;CD4;IL2;IL4;IL18;NLRP3;AIF1
GO:0032612	interleukin-1 production	89	12	1.9174	6.25846	4.37624e-07	3.54267e-06	1524;3146;3553;3586;3717;5027;6348;6376;7099;7474;51738;114548	IL1B;P2RX7;IL10;HMGB1;TLR4;CX3CR1;CX3CL1;JAK2;WNT5A;GHRL;NLRP3;CCL3
GO:0010975	regulation of neuron projection development	475	29	10.2333	2.83388	4.62275e-07	3.70692e-06	116;627;816;1020;1268;1270;1808;1902;2475;2670;2902;3082;3558;4099;4780;4803;4804;5376;5584;5587;5597;6324;6376;6616;7422;7474;8536;51393;59341	BDNF;NGF;PMP22;LPAR1;GFAP;VEGFA;GRIN1;CAMK2B;CNR1;SCN1B;DPYSL2;PRKD1;PRKCI;MAPK6;CAMK1;CNTF;CDK5;MTOR;CX3CL1;NGFR;MAG;HGF;WNT5A;NFE2L2;IL2;SNAP25;TRPV2;TRPV4;ADCYAP1
GO:0050920	regulation of chemotaxis	205	18	4.41649	4.07563	4.80895e-07	3.8202e-06	199;1902;3146;3569;3576;3627;4908;5587;5595;6347;6348;7060;7422;7474;9048;59341;64805;729230	THBS4;CCL2;MAPK3;LPAR1;HMGB1;VEGFA;CCR2;PRKD1;IL6;P2RY12;NTF3;WNT5A;CXCL10;CXCL8;AIF1;ARTN;TRPV4;CCL3
GO:0008277	regulation of G protein-coupled receptor signaling pathway	144	15	3.10232	4.8351	5.0166e-07	3.94825e-06	116;154;3351;3576;4842;4987;4988;5578;5999;6855;7474;11343;23236;51196;386617	OPRM1;PRKCA;NOS1;PLCB1;PLCE1;KCTD8;WNT5A;RGS4;SYP;MGLL;ADRB2;CXCL8;OPRL1;HTR1B;ADCYAP1
GO:2001023	regulation of response to drug	93	12	2.00358	5.98928	7.11115e-07	5.49991e-06	1268;2668;3082;3351;3356;3586;3737;4780;4986;5781;5999;51738	IL10;GDNF;CNR1;KCNA2;PTPN11;OPRK1;HGF;RGS4;NFE2L2;HTR2A;GHRL;HTR1B
GO:0006979	response to oxidative stress	431	27	9.28541	2.90779	7.11753e-07	5.49991e-06	199;351;468;2308;2353;2643;3082;3569;3586;3717;3725;4780;5179;5580;5587;5594;5595;5598;5599;5743;6647;6714;7099;7124;8989;9361;10280	TRPA1;FOS;PTGS2;MAPK1;IL10;SRC;MAPK3;MAPK8;GCH1;TNF;SIGMAR1;APP;TLR4;LONP1;MAPK7;PRKCD;PRKD1;ATF4;IL6;SOD1;JUN;JAK2;HGF;NFE2L2;FOXO1;PENK;AIF1
GO:0019216	regulation of lipid metabolic process	382	25	8.22976	3.03776	8.41357e-07	6.44282e-06	134;650;1268;1385;2475;2784;3356;3458;3553;5295;5296;5468;5580;5581;5587;5743;6095;6591;6647;6714;7124;8503;23533;30849;64805	IL1B;PTGS2;BMP2;SRC;TNF;CREB1;IFNG;PIK3R1;CNR1;PRKCE;ADORA1;PRKCD;PIK3R2;PRKD1;PIK3R3;PIK3R4;PIK3R5;P2RY12;SOD1;MTOR;HTR2A;PPARG;GNB3;RORA;SNAI2
GO:0003014	renal system process	113	13	2.43446	5.34	9.37237e-07	7.11296e-06	115;134;231;1312;4987;5566;5567;5568;5573;5575;5576;5577;7442	TRPV1;COMT;PRKAR1A;ADORA1;ADCY9;PRKACA;PRKACB;PRKAR1B;PRKACG;PRKAR2A;PRKAR2B;AKR1B1;OPRL1
GO:0032602	chemokine production	79	11	1.70197	6.46312	9.57429e-07	7.2019e-06	116;3146;3553;3569;3586;3606;6591;7099;7124;7474;59341	IL1B;IL10;HMGB1;TNF;TLR4;IL6;WNT5A;IL18;TRPV4;ADCYAP1;SNAI2
GO:0014074	response to purine-containing compound	152	15	3.27467	4.58062	1.0072e-06	7.40928e-06	351;2353;3553;3725;5023;5024;5027;5179;5468;5743;6532;6647;7442;22953;64805	TRPV1;P2RX3;IL1B;FOS;P2RX7;PTGS2;SLC6A4;APP;P2RY12;SOD1;JUN;PPARG;P2RX1;PENK;P2RX2
GO:0017156	calcium ion regulated exocytosis	152	15	3.27467	4.58062	1.0072e-06	7.40928e-06	815;1020;1268;3351;3356;5023;5027;5579;5582;6616;6855;8911;8912;8913;63908	PRKCG;CACNA1H;P2RX7;NAPB;CNR1;PRKCB;CAMK2A;CDK5;HTR2A;SYP;P2RX1;SNAP25;CACNA1G;HTR1B;CACNA1I
GO:0050918	positive chemotaxis	64	10	1.37881	7.25264	1.01115e-06	7.40928e-06	2668;3082;3146;3576;4908;6348;6376;7422;7474;9048	GDNF;HMGB1;VEGFA;CX3CL1;NTF3;HGF;WNT5A;CXCL8;ARTN;CCL3
GO:0018210	peptidyl-threonine modification	114	13	2.456	5.29316	1.03766e-06	7.53854e-06	351;815;817;1020;2475;5566;5578;5579;5580;5587;5594;5599;7474	PRKCA;MAPK1;MAPK8;APP;PRKCB;CAMK2A;PRKACA;PRKCD;CAMK2D;PRKD1;CDK5;MTOR;WNT5A
GO:0048771	tissue remodeling	154	15	3.31776	4.52113	1.19015e-06	8.5731e-06	154;796;3146;3351;3552;3558;3569;3606;4763;5027;5578;6714;7060;9290;729230	THBS4;CALCA;P2RX7;PRKCA;SRC;HMGB1;NF1;GPR55;CCR2;IL6;IL2;IL1A;IL18;ADRB2;HTR1B
GO:0031346	positive regulation of cell projection organization	365	24	7.86351	3.05207	1.29205e-06	9.22892e-06	116;627;816;1268;1270;1902;2475;3082;3558;4780;4803;4804;5027;5584;5587;5597;6324;6376;6714;7422;7474;8536;51393;64805	BDNF;NGF;P2RX7;SRC;LPAR1;VEGFA;CAMK2B;CNR1;SCN1B;PRKD1;PRKCI;MAPK6;CAMK1;CNTF;P2RY12;MTOR;CX3CL1;NGFR;HGF;WNT5A;NFE2L2;IL2;TRPV2;ADCYAP1
GO:0016042	lipid catabolic process	318	22	6.85095	3.21123	1.57124e-06	1.10405e-05	134;1268;2166;2475;2717;3553;5330;5331;5332;5333;5335;5336;5580;5581;7124;11343;23236;51196;84812;89869;113026;643418	IL1B;GLA;TNF;PLCG1;PLCB4;CNR1;PRKCE;ADORA1;PLCG2;PRKCD;PLCB3;PLCB1;PLCD1;PLCB2;PLCE1;PLCD3;PLCD4;PLCZ1;MTOR;FAAH;MGLL;LIPN
GO:0032386	regulation of intracellular transport	422	26	9.09151	2.85981	1.57164e-06	1.10405e-05	815;1020;1268;3351;3356;3458;3553;3717;4763;5023;5295;5296;5566;5579;5580;5582;5594;5595;5743;5781;6714;6813;6855;8536;63908;79628	PRKCG;IL1B;PTGS2;MAPK1;SRC;MAPK3;NAPB;NF1;IFNG;PIK3R1;CNR1;PRKCB;PTPN11;CAMK2A;PRKACA;PRKCD;PIK3R2;CAMK1;CDK5;SH3TC2;JAK2;HTR2A;SYP;P2RX1;HTR1B;STXBP2
GO:0007272	ensheathment of neurons	119	13	2.56372	5.07076	1.69814e-06	1.18313e-05	1902;2475;3082;4099;4359;4763;5376;6285;6326;6334;6647;57716;79628	MPZ;SCN8A;SCN2A;PMP22;LPAR1;NF1;S100B;PRX;SOD1;SH3TC2;MTOR;MAG;HGF
GO:0009914	hormone transport	322	22	6.93712	3.17134	1.9316e-06	1.33484e-05	116;134;773;818;1268;1385;3458;3553;3569;3717;4843;4986;5443;5578;5581;5781;6616;7124;7432;9254;51738;59341	IL1B;PRKCA;CACNA1A;TNF;CREB1;CACNA2D2;IFNG;CNR1;CAMK2G;NOS2;PRKCE;PTPN11;ADORA1;IL6;OPRK1;POMC;JAK2;SNAP25;GHRL;VIP;TRPV4;ADCYAP1
GO:0030099	myeloid cell differentiation	379	24	8.16512	2.93933	2.49873e-06	1.71284e-05	351;920;1385;2353;2475;3146;3458;3565;3605;3717;3725;4763;5295;5468;5578;5579;5588;5781;6348;6714;7099;7124;7422;9290	FOS;PRKCA;SRC;HMGB1;NF1;TNF;VEGFA;CREB1;GPR55;IFNG;PIK3R1;APP;TLR4;PRKCB;PTPN11;PRKCQ;JUN;MTOR;JAK2;PPARG;CD4;IL4;IL17A;CCL3
GO:0097305	response to alcohol	231	18	4.97663	3.6169	2.71877e-06	1.84877e-05	116;1268;2353;2902;2903;2904;3351;3359;3558;4986;4988;5179;5468;5581;5999;6348;6647;7054	OPRM1;FOS;GRIN2B;GRIN2A;GRIN1;CNR1;PRKCE;OPRK1;SOD1;RGS4;PPARG;IL2;PENK;HTR3A;HTR1B;TH;ADCYAP1;CCL3
GO:0048511	rhythmic process	279	20	6.01074	3.32738	2.757e-06	1.85385e-05	134;468;1020;1385;2099;3725;3737;4804;4843;4986;4987;4988;5468;5582;5599;6095;6532;6714;7054;51738	PRKCG;OPRM1;SRC;MAPK8;SLC6A4;CREB1;NOS2;KCNA2;ADORA1;ATF4;CDK5;ESR1;OPRK1;JUN;NGFR;PPARG;GHRL;OPRL1;TH;RORA
GO:0060249	anatomical structure homeostasis	408	25	8.7899	2.84417	2.76987e-06	1.85385e-05	60;134;154;213;231;796;1020;1268;3351;3569;4763;5023;5027;5578;5588;5594;5595;5781;6376;6647;6714;7099;7422;9290;729230	CALCA;P2RX7;PRKCA;MAPK1;SRC;MAPK3;NF1;VEGFA;GPR55;CCR2;CNR1;TLR4;PTPN11;ADORA1;PRKCQ;IL6;AKR1B1;CDK5;SOD1;CX3CL1;P2RX1;ALB;ADRB2;ACTB;HTR1B
GO:0002250	adaptive immune response	382	24	8.22976	2.91625	2.86475e-06	1.89006e-05	920;1401;2475;3146;3439;3458;3553;3558;3565;3569;3586;3606;3717;5027;5579;5580;5588;5590;6095;7099;7124;114548;118460;729230	IL1B;P2RX7;IL10;HMGB1;TNF;CCR2;IFNG;TLR4;PRKCB;PRKCZ;IFNA1;PRKCD;PRKCQ;IL6;CRP;MTOR;JAK2;CD4;IL2;IL4;IL18;NLRP3;RORA;EXOSC6
GO:0071241	cellular response to inorganic substance	209	17	4.50267	3.77554	2.88624e-06	1.89006e-05	351;468;817;1385;2308;2353;3725;3777;5594;5595;5599;5743;6331;6647;7054;7474;8912	CACNA1H;FOS;PTGS2;MAPK1;SCN5A;MAPK3;MAPK8;CREB1;APP;CAMK2D;KCNK3;ATF4;SOD1;JUN;WNT5A;FOXO1;TH
GO:0043491	protein kinase B signaling	232	18	4.99818	3.60131	2.89068e-06	1.89006e-05	1524;2099;2475;3082;3553;3606;5295;5296;5781;6347;6348;6376;6714;7124;8503;23533;57462;64805	IL1B;CCL2;SRC;TNF;PIK3R1;MYORG;CX3CR1;PTPN11;PIK3R2;PIK3R3;PIK3R5;P2RY12;ESR1;MTOR;CX3CL1;HGF;IL18;CCL3
GO:0002269	leukocyte activation involved in inflammatory response	31	7	0.66786	10.4812	3.39998e-06	2.2061e-05	199;351;3569;3725;6376;7124;7442	TRPV1;TNF;APP;IL6;JUN;CX3CL1;AIF1
GO:0097696	STAT cascade	148	14	3.18849	4.39079	3.82893e-06	2.4656e-05	231;1270;3439;3458;3558;3565;3569;3606;3717;4771;6347;7124;7422;729230	CCL2;TNF;VEGFA;CCR2;IFNG;IFNA1;NF2;IL6;AKR1B1;CNTF;JAK2;IL2;IL4;IL18
GO:0034764	positive regulation of transmembrane transport	191	16	4.11488	3.88833	3.87425e-06	2.47602e-05	154;781;3359;3627;4780;4842;4986;5027;5295;5335;5336;5584;5781;6376;6506;10369	P2RX7;CACNA2D1;NOS1;PIK3R1;PLCG1;PTPN11;PLCG2;PRKCI;OPRK1;CX3CL1;SLC1A2;NFE2L2;CACNG2;ADRB2;CXCL10;HTR3A
GO:1903706	regulation of hemopoiesis	389	24	8.38056	2.86377	3.91713e-06	2.48475e-05	920;1385;2353;2475;3146;3458;3558;3565;3605;3606;3725;4763;4780;5295;5578;5579;5588;5590;6348;6647;7099;7124;9290;114548	FOS;PRKCA;HMGB1;NF1;TNF;CREB1;GPR55;IFNG;PIK3R1;TLR4;PRKCB;PRKCZ;PRKCQ;SOD1;JUN;MTOR;NFE2L2;CD4;IL2;IL4;IL18;NLRP3;IL17A;CCL3
GO:1901615	organic hydroxy compound metabolic process	500	28	10.7719	2.59935	3.96367e-06	2.49564e-05	231;351;650;1312;2643;2784;2820;2903;3458;3553;3565;5330;5331;5332;5333;5335;5336;6591;6647;7054;7124;7474;8912;23236;51196;84812;89869;113026	CACNA1H;IL1B;COMT;BMP2;GCH1;TNF;GRIN2A;IFNG;PLCG1;PLCB4;APP;PLCG2;PLCB3;PLCB1;PLCD1;PLCB2;PLCE1;PLCD3;PLCD4;PLCZ1;AKR1B1;SOD1;WNT5A;GNB3;IL4;TH;SNAI2;GPD2
GO:0032102	negative regulation of response to external stimulus	312	21	6.72169	3.12422	4.19795e-06	2.62372e-05	116;134;199;885;1269;2902;3082;3558;3586;3827;5468;5580;5592;5598;6095;6347;6376;6591;7474;51738;114548	KNG1;CCL2;IL10;CNR2;CCK;GRIN1;ADORA1;MAPK7;PRKCD;PRKG1;CX3CL1;HGF;WNT5A;PPARG;IL2;GHRL;NLRP3;AIF1;ADCYAP1;RORA;SNAI2
GO:0070555	response to interleukin-1	150	14	3.23158	4.33225	4.48433e-06	2.78225e-05	3552;3553;3569;3576;5578;5584;5595;6095;6347;6348;6356;6376;6714;23236	IL1B;PRKCA;CCL2;SRC;MAPK3;PLCB1;PRKCI;IL6;CX3CL1;IL1A;CCL11;CXCL8;CCL3;RORA
GO:0015850	organic hydroxy compound transport	240	18	5.17053	3.48127	4.66116e-06	2.871e-05	60;1268;2668;3351;3356;3737;4842;4986;5023;5443;5468;5781;6532;6571;7432;9311;51738;64805	GDNF;SLC6A4;NOS1;CNR1;KCNA2;PTPN11;P2RY12;OPRK1;POMC;HTR2A;PPARG;SLC18A2;P2RX1;ASIC3;GHRL;ACTB;VIP;HTR1B
GO:0002285	lymphocyte activation involved in immune response	172	15	3.70554	4.04799	4.756e-06	2.90835e-05	2475;3146;3439;3458;3558;3565;3569;3586;3606;5336;5590;6095;7099;114548;118460	IL10;HMGB1;IFNG;TLR4;PRKCZ;IFNA1;PLCG2;IL6;MTOR;IL2;IL4;IL18;NLRP3;RORA;EXOSC6
GO:0062012	regulation of small molecule metabolic process	344	22	7.41109	2.96852	5.64878e-06	3.42962e-05	650;1268;1312;2308;2475;2784;3146;3356;3458;3553;4842;4843;5027;5443;5468;5581;5743;6095;6591;6647;6714;7124	IL1B;P2RX7;PTGS2;COMT;BMP2;SRC;HMGB1;NOS1;TNF;IFNG;CNR1;NOS2;PRKCE;SOD1;MTOR;POMC;FOXO1;HTR2A;PPARG;GNB3;RORA;SNAI2
GO:0097191	extrinsic apoptotic signaling pathway	220	17	4.73965	3.58676	5.76933e-06	3.46321e-05	467;2668;3082;3458;3552;3553;3558;3717;4763;4803;5027;5295;5598;6376;6591;6714;7124	NGF;IL1B;P2RX7;SRC;GDNF;NF1;TNF;IFNG;PIK3R1;MAPK7;ATF3;CX3CL1;JAK2;HGF;IL2;IL1A;SNAI2
GO:0035418	protein localization to synapse	61	9	1.31418	6.8484	5.78559e-06	3.46321e-05	40;1020;2902;2903;2905;5590;6616;7474;27065	GRIN2A;GRIN1;PRKCZ;GRIN2C;CDK5;WNT5A;ASIC2;SNAP25;NSG1
GO:0007159	leukocyte cell-cell adhesion	319	21	6.87249	3.05566	5.92738e-06	3.52327e-05	199;920;1524;3146;3458;3553;3558;3565;3569;3586;3606;5295;5573;5588;5590;5781;6347;6714;7124;114548;729230	IL1B;CCL2;IL10;SRC;HMGB1;TNF;CCR2;IFNG;PIK3R1;PRKAR1A;PRKCZ;CX3CR1;PTPN11;PRKCQ;IL6;CD4;IL2;IL4;IL18;NLRP3;AIF1
GO:0050673	epithelial cell proliferation	372	23	8.01432	2.86986	6.04171e-06	3.56629e-05	650;2099;2475;3146;3586;3725;4763;4804;5335;5468;5578;5587;5594;6331;6347;6356;6591;7060;7124;7422;7432;7474;51738	THBS4;PRKCA;CCL2;BMP2;MAPK1;SCN5A;IL10;HMGB1;NF1;TNF;VEGFA;PLCG1;PRKD1;ESR1;JUN;MTOR;NGFR;WNT5A;PPARG;CCL11;GHRL;VIP;SNAI2
GO:0010573	vascular endothelial growth factor production	34	7	0.732491	9.55643	6.5802e-06	3.85736e-05	468;3552;3553;3569;5743;6095;729230	IL1B;PTGS2;CCR2;ATF4;IL6;IL1A;RORA
GO:0051961	negative regulation of nervous system development	297	20	6.39853	3.12572	7.07952e-06	4.12164e-05	116;351;1020;1270;1902;2670;3553;3569;4099;4763;4804;5376;5566;5567;6376;6532;7124;7474;59341;147040	IL1B;PMP22;LPAR1;NF1;SLC6A4;GFAP;TNF;APP;PRKACA;PRKACB;KCTD11;IL6;CNTF;CDK5;CX3CL1;NGFR;MAG;WNT5A;TRPV4;ADCYAP1
GO:0055067	monovalent inorganic cation homeostasis	137	13	2.95151	4.40453	8.21511e-06	4.75023e-05	134;479;495;1312;5594;5595;6332;6337;6338;6340;7380;57468;154881	COMT;SCN7A;MAPK1;MAPK3;ADORA1;SCNN1A;SCNN1B;SCNN1G;KCTD7;SLC12A5;UPK3A;ATP12A;ATP4A
GO:1904019	epithelial cell apoptotic process	99	11	2.13284	5.15744	9.10877e-06	5.23139e-05	2475;3565;3569;3586;3717;4780;5335;5584;5598;6347;7124	CCL2;IL10;TNF;PLCG1;MAPK7;PRKCI;IL6;MTOR;JAK2;NFE2L2;IL4
GO:1902532	negative regulation of intracellular signal transduction	495	27	10.6642	2.53183	9.58561e-06	5.4683e-05	467;1902;2099;2308;2475;2907;3553;4763;4771;4780;4987;4988;5027;5296;5580;5598;5743;5999;6095;6591;6714;7099;7345;9927;55584;114548;253980	OPRM1;IL1B;P2RX7;PTGS2;SRC;LPAR1;NF1;TLR4;NF2;MAPK7;PRKCD;PIK3R2;KCTD13;GRINA;ESR1;MTOR;ATF3;RGS4;NFE2L2;UCHL1;FOXO1;CHRNA9;MFN2;OPRL1;NLRP3;RORA;SNAI2
GO:0010038	response to metal ion	356	22	7.66962	2.86846	9.73279e-06	5.51524e-05	351;468;817;1385;2353;3552;3725;3777;5027;5179;5594;5595;5599;5743;6331;6647;7054;7474;8912;8913;9361;10369	CACNA1H;FOS;P2RX7;PTGS2;MAPK1;SCN5A;MAPK3;MAPK8;CREB1;APP;LONP1;CAMK2D;KCNK3;ATF4;SOD1;JUN;WNT5A;CACNG2;IL1A;PENK;CACNA1G;TH
GO:0042092	type 2 immune response	36	7	0.775579	9.02551	9.84e-06	5.53908e-05	3565;3569;3586;3606;5590;114548;729230	IL10;CCR2;PRKCZ;IL6;IL4;IL18;NLRP3
GO:0043112	receptor metabolic process	183	15	3.94253	3.80467	1.01266e-05	5.66289e-05	1020;2890;3351;3576;3586;4908;5336;5468;6616;7124;7422;9463;10369;27065;30849	IL10;TNF;VEGFA;GRIA1;PLCG2;PIK3R4;PICK1;CDK5;NTF3;CACNG2;PPARG;SNAP25;CXCL8;HTR1B;NSG1
GO:0007218	neuropeptide signaling pathway	101	11	2.17593	5.05531	1.10548e-05	6.14158e-05	116;796;4985;4986;4987;4988;5173;5179;5368;5443;8001	OPRM1;CALCA;PDYN;OPRK1;POMC;GLRA3;OPRD1;PNOC;PENK;OPRL1;ADCYAP1
GO:0030534	adult behavior	141	13	3.03768	4.27957	1.12488e-05	6.20877e-05	351;1020;2668;2902;2906;3356;4985;4986;4988;6506;7345;9369;51738	OPRM1;GDNF;GRIN1;APP;GRIN2D;CDK5;OPRK1;SLC1A2;UCHL1;HTR2A;OPRD1;GHRL;NRXN3
GO:0007618	mating	37	7	0.797123	8.78158	1.19138e-05	6.49656e-05	351;1268;2902;5023;6532;7054;7432	SLC6A4;GRIN1;APP;CNR1;P2RX1;VIP;TH
GO:0032104	regulation of response to extracellular stimulus	25	6	0.538597	11.1401	1.19557e-05	6.49656e-05	885;2475;4988;5582;6591;51738	PRKCG;OPRM1;CCK;MTOR;GHRL;SNAI2
GO:0007162	negative regulation of cell adhesion	257	18	5.53677	3.25099	1.19995e-05	6.49656e-05	650;3146;3558;3586;3717;3827;4763;4771;5295;5573;5580;5592;5598;5781;6376;6591;6714;59341	KNG1;BMP2;IL10;SRC;HMGB1;NF1;PIK3R1;PRKAR1A;PTPN11;NF2;MAPK7;PRKCD;PRKG1;CX3CL1;JAK2;IL2;TRPV4;SNAI2
GO:0097366	response to bronchodilator	51	8	1.09874	7.28109	1.20846e-05	6.5012e-05	1269;2308;2902;2903;5999;6571;6647;7054	CNR2;GRIN2A;GRIN1;SOD1;RGS4;FOXO1;SLC18A2;TH
GO:0090130	tissue migration	283	19	6.09691	3.11633	1.25451e-05	6.70649e-05	59;2475;3146;3458;3565;3725;4763;4780;5335;5468;5578;5581;5587;5743;5781;6714;7422;7474;8503	PRKCA;PTGS2;SRC;HMGB1;NF1;VEGFA;IFNG;PLCG1;PRKCE;PTPN11;PRKD1;PIK3R3;JUN;MTOR;WNT5A;ACTA2;NFE2L2;PPARG;IL4
GO:0045444	fat cell differentiation	210	16	4.52421	3.53653	1.29772e-05	6.89414e-05	154;650;1385;2308;2475;2784;3356;3569;5468;5743;6095;6591;7124;7474;23236;59341	PTGS2;BMP2;TNF;CREB1;PLCB1;IL6;MTOR;WNT5A;FOXO1;HTR2A;PPARG;GNB3;ADRB2;TRPV4;RORA;SNAI2
GO:0061351	neural precursor cell proliferation	143	13	3.08077	4.21972	1.31062e-05	6.91942e-05	116;1524;2308;4763;4771;6095;6376;6532;7422;7474;9048;147040;253980	NF1;SLC6A4;VEGFA;CX3CR1;NF2;KCTD13;KCTD11;CX3CL1;WNT5A;FOXO1;ARTN;ADCYAP1;RORA
GO:0048017	inositol lipid-mediated signaling	165	14	3.55474	3.93841	1.35144e-05	7.09088e-05	3082;3356;3606;3717;4763;4803;4908;5295;5296;5594;5595;6714;7124;23533	NGF;MAPK1;SRC;MAPK3;NF1;TNF;PIK3R1;PIK3R2;PIK3R5;JAK2;NTF3;HGF;HTR2A;IL18
GO:0051339	regulation of lyase activity	52	8	1.12028	7.14107	1.40172e-05	7.3096e-05	2550;2912;2913;4763;4842;4843;4988;729230	OPRM1;NF1;NOS1;GABBR1;CCR2;NOS2;GRM2;GRM3
GO:0048638	regulation of developmental growth	314	20	6.76477	2.95649	1.60479e-05	8.31751e-05	154;351;627;1020;1385;1808;2475;3776;4099;4803;5781;5999;6532;6647;7422;7474;9254;23236;51393;51738	BDNF;NGF;SLC6A4;VEGFA;CREB1;CACNA2D2;APP;DPYSL2;PTPN11;PLCB1;KCNK2;CDK5;SOD1;MTOR;MAG;WNT5A;RGS4;ADRB2;GHRL;TRPV2
GO:0038034	signal transduction in absence of ligand	69	9	1.48653	6.05438	1.62574e-05	8.32457e-05	2668;3552;3553;3558;4763;5598;6376;6591;7124	IL1B;GDNF;NF1;TNF;MAPK7;CX3CL1;IL2;IL1A;SNAI2
GO:0051705	multi-organism behavior	69	9	1.48653	6.05438	1.62574e-05	8.32457e-05	351;1524;2475;2571;2902;5179;6532;7054;9369	SLC6A4;GAD1;GRIN1;APP;CX3CR1;MTOR;PENK;TH;NRXN3
GO:0009268	response to pH	39	7	0.840211	8.33124	1.71531e-05	8.7306e-05	40;6714;6750;7442;9311;50801;338567	TRPV1;SRC;SST;KCNK4;ASIC2;ASIC3;KCNK18
GO:0010657	muscle cell apoptotic process	70	9	1.50807	5.96789	1.83075e-05	9.26272e-05	116;468;815;817;3458;3717;4780;5468;9927	IFNG;CAMK2A;CAMK2D;ATF4;JAK2;NFE2L2;MFN2;PPARG;ADCYAP1
GO:1903829	positive regulation of cellular protein localization	317	20	6.82941	2.92851	1.84178e-05	9.26341e-05	1020;3458;3553;3717;4804;5295;5296;5566;5580;5581;5583;5584;5594;5599;5743;6714;7124;8536;10369;29899	IL1B;PTGS2;MAPK1;SRC;MAPK8;TNF;IFNG;PIK3R1;PRKCE;PRKACA;PRKCD;PIK3R2;PRKCH;PRKCI;CAMK1;CDK5;JAK2;NGFR;CACNG2;GPSM2
GO:0099504	synaptic vesicle cycle	193	15	4.15797	3.60753	1.9127e-05	9.56348e-05	815;1020;1268;3351;3356;5023;5027;5575;5579;5582;6571;6616;6855;7054;63908	PRKCG;P2RX7;NAPB;CNR1;PRKCB;CAMK2A;PRKAR1B;CDK5;HTR2A;SYP;SLC18A2;P2RX1;SNAP25;HTR1B;TH
GO:0010721	negative regulation of cell development	319	20	6.87249	2.91015	2.01678e-05	0.000100249	116;351;1020;1270;1902;2670;3553;3569;4099;4763;4804;5376;5999;6376;6532;7124;7442;7474;59341;147040	TRPV1;IL1B;PMP22;LPAR1;NF1;SLC6A4;GFAP;TNF;APP;KCTD11;IL6;CNTF;CDK5;CX3CL1;NGFR;MAG;WNT5A;RGS4;TRPV4;ADCYAP1
GO:0104004	cellular response to environmental stimulus	320	20	6.89404	2.90106	2.10976e-05	0.000104261	231;468;2002;2911;3553;4099;5295;5595;5599;5743;5781;6326;6591;7099;7442;50801;59341;63895;126006;338567	TRPV1;SCN2A;IL1B;PTGS2;MAPK3;MAPK8;PIK3R1;TLR4;GRM1;PTPN11;ATF4;ELK1;KCNK4;AKR1B1;MAG;KCNK18;TRPV4;PIEZO2;PCP2;SNAI2
GO:0044070	regulation of anion transport	90	10	1.93895	5.15744	2.32914e-05	0.000114437	134;468;885;2475;2915;2917;3553;5027;5580;5999	IL1B;P2RX7;CCK;GRM5;ADORA1;PRKCD;ATF4;GRM7;MTOR;RGS4
GO:0002526	acute inflammatory response	154	13	3.31776	3.91831	2.8966e-05	0.000141501	116;134;1268;1401;3552;3553;3569;4988;5468;5743;7124;7442;114548	TRPV1;OPRM1;IL1B;PTGS2;TNF;CNR1;ADORA1;IL6;CRP;PPARG;IL1A;NLRP3;ADCYAP1
GO:0015696	ammonium transport	112	11	2.41291	4.55881	2.9586e-05	0.000143703	116;1268;2668;3351;3356;3737;4842;4986;5023;6532;6571	GDNF;SLC6A4;NOS1;CNR1;KCNA2;OPRK1;HTR2A;SLC18A2;P2RX1;HTR1B;ADCYAP1
GO:0007568	aging	303	19	6.52779	2.91063	3.24391e-05	0.000156666	351;796;1268;1385;2353;2475;2915;3356;3586;3725;4780;5179;5580;5743;6376;6506;6647;7054;9361	FOS;CALCA;PTGS2;IL10;CREB1;GRM5;APP;CNR1;LONP1;PRKCD;SOD1;JUN;MTOR;CX3CL1;SLC1A2;NFE2L2;HTR2A;PENK;TH
GO:0060191	regulation of lipase activity	94	10	2.02512	4.93797	3.41203e-05	0.000163855	627;1902;2099;3356;4908;5330;5335;5590;9290;64805	BDNF;LPAR1;GPR55;PLCG1;PRKCZ;PLCB2;P2RY12;ESR1;NTF3;HTR2A
GO:0014075	response to amine	44	7	0.94793	7.38451	3.89689e-05	0.000186087	1269;2902;2903;5999;6571;6647;7054	CNR2;GRIN2A;GRIN1;SOD1;RGS4;SLC18A2;TH
GO:0042110	T cell activation	452	24	9.73783	2.46462	4.66218e-05	0.000221388	199;920;2475;3146;3439;3458;3553;3558;3565;3569;3586;3606;5027;5295;5573;5588;5590;5781;6095;6347;6647;6714;114548;729230	IL1B;P2RX7;CCL2;IL10;SRC;HMGB1;CCR2;IFNG;PIK3R1;PRKAR1A;PRKCZ;IFNA1;PTPN11;PRKCQ;IL6;SOD1;MTOR;CD4;IL2;IL4;IL18;NLRP3;AIF1;RORA
GO:0051098	regulation of binding	367	21	7.9066	2.65601	4.8318e-05	0.000228169	60;154;351;627;650;1020;1565;3146;3458;3586;3717;3725;4803;5468;5566;5580;5595;5599;6714;7474;8536	BDNF;NGF;BMP2;IL10;SRC;MAPK3;MAPK8;HMGB1;IFNG;APP;PRKACA;PRKCD;CAMK1;CDK5;JUN;JAK2;WNT5A;PPARG;ADRB2;ACTB;CYP2D6
GO:0002764	immune response-regulating signaling pathway	485	25	10.4488	2.39263	5.24795e-05	0.000245235	60;920;2099;2353;3123;3146;3725;5295;5296;5335;5336;5566;5567;5568;5579;5580;5581;5583;5588;5594;5595;5599;6714;7099;30849	FOS;MAPK1;SRC;MAPK3;MAPK8;HLA-DRB1;HMGB1;PIK3R1;PLCG1;TLR4;PRKCB;PRKCE;PLCG2;PRKACA;PRKCD;PIK3R2;PRKCH;PRKACB;PRKCQ;PRKACG;PIK3R4;ESR1;JUN;CD4;ACTB
GO:0050954	sensory perception of mechanical stimulus	163	13	3.51165	3.70196	5.25091e-05	0.000245235	40;2917;3356;6591;6647;7054;7442;8989;9311;22953;50801;55584;63895	TRPA1;TRPV1;GRM7;KCNK4;SOD1;HTR2A;CHRNA9;ASIC2;ASIC3;P2RX2;TH;PIEZO2;SNAI2
GO:0031348	negative regulation of defense response	187	14	4.0287	3.47506	5.46025e-05	0.000253618	116;134;885;1269;3082;3558;3586;5468;5580;5598;6095;6376;51738;114548	IL10;CNR2;CCK;ADORA1;MAPK7;PRKCD;CX3CL1;HGF;PPARG;IL2;GHRL;NLRP3;ADCYAP1;RORA
GO:0035587	purinergic receptor signaling pathway	33	6	0.710948	8.43944	6.46645e-05	0.000298279	134;5023;5024;5027;22953;64805	P2RX3;P2RX7;ADORA1;P2RY12;P2RX1;P2RX2
GO:0002440	production of molecular mediator of immune response	190	14	4.09333	3.42019	6.49196e-05	0.000298279	354;3553;3558;3565;3569;3586;3606;5590;5595;7099;7124;7474;114548;118460	IL1B;IL10;MAPK3;TNF;TLR4;PRKCZ;IL6;WNT5A;IL2;IL4;IL18;KLK3;NLRP3;EXOSC6
GO:0044706	multi-multicellular organism process	218	15	4.69656	3.19383	7.82931e-05	0.000357791	116;231;796;1268;1312;2099;2353;2475;3553;5023;5368;5743;6532;6647;51738	IL1B;FOS;CALCA;PTGS2;COMT;SLC6A4;CNR1;AKR1B1;ESR1;SOD1;MTOR;P2RX1;PNOC;GHRL;ADCYAP1
GO:0048678	response to axon injury	67	8	1.44344	5.54232	9.18235e-05	0.00041738	199;1270;3717;3725;3776;4099;6647;64805	KCNK2;CNTF;P2RY12;SOD1;JUN;JAK2;MAG;AIF1
GO:0050808	synapse organization	385	21	8.29439	2.53183	9.56402e-05	0.000432305	40;60;351;627;816;1020;1524;2668;2902;2904;2915;3586;6376;7124;7474;8536;9254;9463;10369;22953;51738	BDNF;GRIN2B;IL10;GDNF;TNF;CACNA2D2;GRIN1;GRM5;APP;CAMK2B;CX3CR1;CAMK1;PICK1;CDK5;CX3CL1;WNT5A;CACNG2;ASIC2;GHRL;P2RX2;ACTB
GO:1990778	protein localization to cell periphery	301	18	6.4847	2.77576	9.61243e-05	0.000432305	60;286;1020;2902;2903;2905;3458;5295;5581;5583;5584;5590;6616;7124;10369;27065;29899;55800	TNF;GRIN2A;GRIN1;IFNG;PIK3R1;SCN3B;PRKCE;PRKCZ;PRKCH;PRKCI;GRIN2C;CDK5;CACNG2;SNAP25;ANK1;ACTB;GPSM2;NSG1
GO:1903034	regulation of response to wounding	152	12	3.27467	3.66449	0.000111941	0.000500788	1270;2475;3146;3586;3827;4780;5578;5580;5581;5588;5592;7099	KNG1;PRKCA;IL10;HMGB1;TLR4;PRKCE;PRKCD;PRKCQ;CNTF;PRKG1;MTOR;NFE2L2
GO:0070661	leukocyte proliferation	281	17	6.05383	2.80814	0.000130312	0.000577164	199;920;3146;3439;3553;3558;3565;3569;3586;3606;5027;5573;5580;5588;6376;7099;729230	IL1B;P2RX7;IL10;HMGB1;CCR2;PRKAR1A;TLR4;IFNA1;PRKCD;PRKCQ;IL6;CX3CL1;CD4;IL2;IL4;IL18;AIF1
GO:0042326	negative regulation of phosphorylation	423	22	9.11305	2.41412	0.000130371	0.000577164	467;2308;2475;3082;3553;3558;3725;4763;4771;4908;5027;5296;5573;5575;5576;5577;5580;5590;5999;7099;7345;55584	IL1B;P2RX7;NF1;PRKAR1A;TLR4;PRKCZ;NF2;PRKCD;PIK3R2;PRKAR1B;PRKAR2A;PRKAR2B;JUN;MTOR;ATF3;NTF3;HGF;RGS4;UCHL1;FOXO1;CHRNA9;IL2
GO:1990089	response to nerve growth factor	53	7	1.14182	6.13054	0.000132807	0.000584903	351;627;796;1385;4803;4908;7442	BDNF;TRPV1;NGF;CALCA;CREB1;APP;NTF3
GO:0071867	response to monoamine	38	6	0.818667	7.32899	0.000147229	0.000641767	351;468;5179;5566;5594;5595	MAPK1;MAPK3;APP;PRKACA;ATF4;PENK
GO:2000273	positive regulation of signaling receptor activity	38	6	0.818667	7.32899	0.000147229	0.000641767	134;154;351;1020;5581;10369	APP;PRKCE;ADORA1;CDK5;CACNG2;ADRB2
GO:0051703	intraspecies interaction between organisms	54	7	1.16337	6.01701	0.000149807	0.000649672	1524;2475;2571;2902;6532;7054;9369	SLC6A4;GAD1;GRIN1;CX3CR1;MTOR;TH;NRXN3
GO:0045862	positive regulation of proteolysis	343	19	7.38955	2.5712	0.000168393	0.00072657	351;885;2902;2903;2904;3146;3458;3553;3717;4780;4803;4804;5023;5468;5595;6714;7124;8078;114548	NGF;IL1B;GRIN2B;SRC;MAPK3;HMGB1;TNF;CCK;GRIN2A;GRIN1;IFNG;APP;USP5;JAK2;NGFR;NFE2L2;PPARG;P2RX1;NLRP3
GO:0038179	neurotrophin signaling pathway	39	6	0.840211	7.14107	0.000170879	0.000733571	627;4803;4804;4908;5781;6714	BDNF;NGF;SRC;PTPN11;NTF3;NGFR
GO:1990868	response to chemokine	93	9	2.00358	4.49196	0.000175643	0.000750235	1524;2919;3576;3627;6347;6348;6356;6376;729230	CCL2;CCR2;CX3CR1;CX3CL1;CCL11;CXCL10;CXCL8;CXCL1;CCL3
GO:0006970	response to osmotic stress	76	8	1.63733	4.88599	0.000224516	0.000954192	231;5743;6326;6750;7054;7124;57468;59341	SCN2A;PTGS2;SST;TNF;SLC12A5;AKR1B1;TH;TRPV4
GO:0002931	response to ischemia	41	6	0.883298	6.79272	0.000227135	0.000955767	815;1524;5027;6376;7345;22953	P2RX7;CX3CR1;CAMK2A;CX3CL1;UCHL1;P2RX2
GO:0051602	response to electrical stimulus	41	6	0.883298	6.79272	0.000227135	0.000955767	199;2911;5027;6714;7054;51738	P2RX7;SRC;GRM1;GHRL;AIF1;TH
GO:0001667	ameboidal-type cell migration	381	20	8.20821	2.43658	0.00023293	0.000975325	2475;2668;3146;3458;3565;3725;4763;4780;5335;5468;5578;5581;5587;5743;5781;6714;7422;7474;8503;64805	PRKCA;PTGS2;SRC;GDNF;HMGB1;NF1;VEGFA;IFNG;PLCG1;PRKCE;PTPN11;PRKD1;PIK3R3;P2RY12;JUN;MTOR;WNT5A;NFE2L2;PPARG;IL4
GO:0033619	membrane protein proteolysis	59	7	1.27109	5.50709	0.000263243	0.00109685	3458;3553;3586;4804;5027;5588;7124	IL1B;P2RX7;IL10;TNF;IFNG;PRKCQ;NGFR
GO:0002683	negative regulation of immune system process	416	21	8.96225	2.34316	0.00027745	0.0011504	116;134;1268;1269;3146;3558;3565;3586;4763;4780;5295;5468;5573;6347;6348;6376;7099;7124;9290;23236;729230	CCL2;IL10;HMGB1;NF1;TNF;GPR55;CNR2;CCR2;PIK3R1;PRKAR1A;CNR1;TLR4;ADORA1;PLCB1;CX3CL1;NFE2L2;PPARG;IL2;IL4;ADCYAP1;CCL3
GO:0007205	protein kinase C-activating G protein-coupled receptor signaling pathway	28	5	0.603228	8.28874	0.000294083	0.00121345	885;3351;3558;9463;23683	CCK;PRKD3;PICK1;IL2;HTR1B
GO:0001101	response to acid chemical	332	18	7.15256	2.51658	0.000323121	0.00132683	231;1385;2308;2475;2902;5468;5581;5743;6506;6532;6714;6750;7054;7124;7422;7474;8001;50801	PTGS2;SRC;SST;SLC6A4;TNF;VEGFA;CREB1;GRIN1;PRKCE;KCNK4;AKR1B1;MTOR;WNT5A;SLC1A2;FOXO1;PPARG;GLRA3;TH
GO:0002437	inflammatory response to antigenic stimulus	44	6	0.94793	6.32958	0.000337784	0.00138037	116;1268;3146;3586;4988;7124	OPRM1;IL10;HMGB1;TNF;CNR1;ADCYAP1
GO:0035264	multicellular organism growth	147	11	3.16695	3.47338	0.000342424	0.00138874	154;351;1385;2475;2820;5781;6506;6647;9254;51738;57468	CREB1;CACNA2D2;APP;PTPN11;SLC12A5;SOD1;MTOR;SLC1A2;ADRB2;GHRL;GPD2
GO:0031098	stress-activated protein kinase signaling cascade	305	17	6.57088	2.58717	0.000343101	0.00138874	231;351;650;2308;3082;3146;3553;4986;5594;5595;5599;7099;7124;7422;7474;23236;59341	IL1B;BMP2;MAPK1;MAPK3;MAPK8;HMGB1;TNF;VEGFA;APP;TLR4;PLCB1;AKR1B1;OPRK1;HGF;WNT5A;FOXO1;TRPV4
GO:0034612	response to tumor necrosis factor	251	15	5.40751	2.77392	0.000366596	0.00147681	796;2643;3576;3717;4780;5594;5595;5743;6095;6347;6348;6356;6376;7124;7442	TRPV1;CALCA;PTGS2;CCL2;MAPK1;MAPK3;GCH1;TNF;CX3CL1;JAK2;NFE2L2;CCL11;CXCL8;CCL3;RORA
GO:0051932	synaptic transmission, GABAergic	45	6	0.969474	6.18892	0.000382781	0.00152753	134;1268;1269;3351;4763;5581	NF1;CNR2;CNR1;PRKCE;ADORA1;HTR1B
GO:0061614	pri-miRNA transcription by RNA polymerase II	45	6	0.969474	6.18892	0.000382781	0.00152753	650;2353;3586;3725;4804;5468	FOS;BMP2;IL10;JUN;NGFR;PPARG
GO:0005996	monosaccharide metabolic process	280	16	6.03228	2.6524	0.000387951	0.00154093	231;467;468;2026;2308;2475;2597;2784;2820;3146;5443;5581;6095;6714;7124;51738	SRC;HMGB1;TNF;PRKCE;ENO2;ATF4;AKR1B1;MTOR;ATF3;POMC;FOXO1;GAPDH;GNB3;GHRL;RORA;GPD2
GO:0032620	interleukin-17 production	30	5	0.646316	7.73615	0.000411644	0.00162743	3458;3558;3606;5588;7099	IFNG;TLR4;PRKCQ;IL2;IL18
GO:0002576	platelet degranulation	127	10	2.73607	3.65488	0.00042267	0.00166329	213;351;3082;3827;5023;5552;6647;6813;7422;10257	KNG1;VEGFA;APP;SRGN;SOD1;HGF;P2RX1;ALB;STXBP2;ABCC4
GO:0099003	vesicle-mediated transport in synapse	203	13	4.3734	2.97251	0.000466602	0.0018277	815;1020;1268;3351;3356;5023;5027;5579;5582;6616;6855;27065;63908	PRKCG;P2RX7;NAPB;CNR1;PRKCB;CAMK2A;CDK5;HTR2A;SYP;P2RX1;SNAP25;HTR1B;NSG1
GO:0032609	interferon-gamma production	106	9	2.28365	3.94106	0.000469944	0.00183235	3146;3553;3558;3586;3606;7099;7124;7474;729230	IL1B;IL10;HMGB1;TNF;CCR2;TLR4;WNT5A;IL2;IL18
GO:0001963	synaptic transmission, dopaminergic	31	5	0.66786	7.4866	0.000482234	0.00187168	1020;2668;5743;6532;7054	PTGS2;GDNF;SLC6A4;CDK5;TH
GO:0007249	I-kappaB kinase/NF-kappaB signaling	259	15	5.57986	2.68824	0.000509899	0.00197006	920;1524;1902;2099;2697;3553;5579;5581;5587;6095;6285;6376;7099;7124;7474	IL1B;LPAR1;TNF;S100B;TLR4;PRKCB;PRKCE;CX3CR1;PRKD1;ESR1;GJA1;CX3CL1;WNT5A;CD4;RORA
GO:0033500	carbohydrate homeostasis	234	14	5.04126	2.77708	0.000565111	0.00217351	1268;2308;4804;4986;5295;5296;5443;5468;5566;5581;5781;7054;51738;59341	PIK3R1;CNR1;PRKCE;PTPN11;PRKACA;PIK3R2;OPRK1;POMC;NGFR;FOXO1;PPARG;GHRL;TH;TRPV4
GO:0030048	actin filament-based movement	132	10	2.84379	3.51643	0.00057395	0.00219756	134;781;817;2697;6324;6327;6330;6331;8913;55800	SCN5A;CACNA2D1;SCN4B;SCN2B;SCN3B;SCN1B;ADORA1;CAMK2D;GJA1;CACNA1G
GO:0072089	stem cell proliferation	109	9	2.34828	3.83259	0.000576802	0.00219857	1524;4763;4771;6376;6591;7422;7474;9048;147040	NF1;VEGFA;CX3CR1;NF2;KCTD11;CX3CL1;WNT5A;ARTN;SNAI2
GO:0070671	response to interleukin-12	49	6	1.05565	5.68371	0.000611456	0.00232026	3458;3586;3716;3717;6647;23236	IL10;IFNG;PLCB1;SOD1;JAK1;JAK2
GO:0034405	response to fluid shear stress	33	5	0.710948	7.03287	0.000650291	0.00245665	4780;5027;5598;5743;6714	P2RX7;PTGS2;SRC;MAPK7;NFE2L2
GO:0002449	lymphocyte mediated immunity	238	14	5.12744	2.73041	0.000668026	0.00251249	1401;3146;3553;3558;3565;3569;3586;3606;5027;5580;5590;7124;114548;118460	IL1B;P2RX7;IL10;HMGB1;TNF;PRKCZ;PRKCD;IL6;CRP;IL2;IL4;IL18;NLRP3;EXOSC6
GO:0034504	protein localization to nucleus	267	15	5.75221	2.60769	0.000698631	0.00261602	1020;3458;3717;4763;4771;4804;4985;5295;5296;5580;5594;5743;6714;7124;137735	PTGS2;MAPK1;SRC;NF1;TNF;IFNG;PIK3R1;NF2;PRKCD;PIK3R2;CDK5;JAK2;NGFR;OPRD1;ABRA
GO:2001233	regulation of apoptotic signaling pathway	385	19	8.29439	2.29071	0.000707803	0.00263186	467;1524;2668;2907;3082;3552;3553;3717;4763;4780;5580;5598;5599;5743;6376;6591;6647;6714;7124	IL1B;PTGS2;SRC;GDNF;MAPK8;NF1;TNF;CX3CR1;MAPK7;PRKCD;GRINA;SOD1;ATF3;CX3CL1;JAK2;HGF;NFE2L2;IL1A;SNAI2
GO:0051341	regulation of oxidoreductase activity	90	8	1.93895	4.12595	0.000711773	0.00263186	1268;1269;2643;2668;2717;3458;3553;7124	IL1B;GDNF;GLA;GCH1;TNF;CNR2;IFNG;CNR1
GO:0043254	regulation of protein complex assembly	447	21	9.63011	2.18066	0.00071215	0.00263186	885;1385;2099;2475;2670;3146;3458;3725;4985;5580;5581;5590;5781;6356;6714;7099;7124;7422;9463;63908;64805	SRC;NAPB;HMGB1;GFAP;TNF;VEGFA;CREB1;CCK;IFNG;TLR4;PRKCE;PRKCZ;PTPN11;PRKCD;PICK1;P2RY12;ESR1;JUN;MTOR;OPRD1;CCL11
GO:0052547	regulation of peptidase activity	417	20	8.98379	2.22623	0.000736245	0.00270913	351;885;2597;2902;2903;2904;3082;3146;3717;3827;4803;4804;5023;5468;5595;5743;6714;7124;7422;114548	NGF;KNG1;PTGS2;GRIN2B;SRC;MAPK3;HMGB1;TNF;VEGFA;CCK;GRIN2A;GRIN1;APP;JAK2;NGFR;HGF;PPARG;P2RX1;GAPDH;NLRP3
GO:0048545	response to steroid hormone	388	19	8.35902	2.27299	0.000776672	0.00284556	116;199;2099;2308;2353;3146;3351;3569;3586;3717;5468;5743;6095;6285;6714;6750;7054;7124;200845	FOS;PTGS2;IL10;SRC;SST;HMGB1;TNF;S100B;KCTD6;IL6;ESR1;JAK2;FOXO1;PPARG;HTR1B;AIF1;TH;ADCYAP1;RORA
GO:0032637	interleukin-8 production	71	7	1.52961	4.57632	0.000823607	0.00300458	1401;3553;3586;4843;7099;7124;7474	IL1B;IL10;TNF;TLR4;NOS2;CRP;WNT5A
GO:0015893	drug transport	216	13	4.65347	2.79361	0.000835309	0.00303424	1268;2668;3351;3356;3737;4986;5781;5999;6506;6536;6571;9152;51738	GDNF;CNR1;KCNA2;PTPN11;OPRK1;SLC1A2;RGS4;HTR2A;SLC6A9;SLC6A5;SLC18A2;GHRL;HTR1B
GO:0032615	interleukin-12 production	53	6	1.14182	5.25475	0.000934109	0.00337869	3146;3458;3586;5580;7099;23236	IL10;HMGB1;IFNG;TLR4;PRKCD;PLCB1
GO:1901522	positive regulation of transcription from RNA polymerase II promoter involved in cellular response to chemical stimulus	21	4	0.452421	8.84132	0.000946813	0.00340191	468;650;4780;7422	BMP2;VEGFA;ATF4;NFE2L2
GO:0016358	dendrite development	219	13	4.71811	2.75534	0.000948533	0.00340191	351;815;816;1020;1902;2475;2902;3558;5592;5597;8536;51738;57468	LPAR1;GRIN1;APP;CAMK2B;CAMK2A;MAPK6;CAMK1;SLC12A5;CDK5;PRKG1;MTOR;IL2;GHRL
GO:0038127	ERBB signaling pathway	141	10	3.03768	3.29198	0.000958523	0.0034233	134;351;5295;5335;5578;5594;5781;6714;51196;79628	PRKCA;MAPK1;SRC;PIK3R1;PLCG1;APP;PTPN11;ADORA1;PLCE1;SH3TC2
GO:0043900	regulation of multi-organism process	367	18	7.9066	2.27658	0.00104282	0.00370876	920;1268;2597;3458;3553;3576;3586;3725;4843;5027;5578;5595;6348;6376;7124;7432;8912;23236	CACNA1H;IL1B;P2RX7;PRKCA;IL10;MAPK3;TNF;IFNG;CNR1;NOS2;PLCB1;JUN;CX3CL1;CD4;GAPDH;CXCL8;VIP;CCL3
GO:0001503	ossification	371	18	7.99277	2.25203	0.00117856	0.00417407	154;650;796;3082;3569;4763;5027;5179;5552;5566;5587;5594;5595;5743;6348;6591;7124;7474	CALCA;P2RX7;PTGS2;BMP2;MAPK1;MAPK3;NF1;TNF;SRGN;PRKACA;PRKD1;IL6;HGF;WNT5A;ADRB2;PENK;CCL3;SNAI2
GO:0046777	protein autophosphorylation	225	13	4.84737	2.68187	0.00121383	0.00428113	815;816;817;1020;2475;3717;3725;5566;5582;5587;5595;6714;7422	PRKCG;SRC;MAPK3;VEGFA;CAMK2B;CAMK2A;PRKACA;CAMK2D;PRKD1;CDK5;JUN;MTOR;JAK2
GO:0015849	organic acid transport	313	16	6.74323	2.37275	0.00127891	0.00449203	134;885;2912;2917;3553;4763;4843;5027;5468;5999;6506;6536;7442;9152;10050;10257	TRPV1;IL1B;P2RX7;NF1;CCK;NOS2;GRM2;ADORA1;GRM7;SLC1A2;RGS4;SLC6A9;SLC6A5;PPARG;SLC17A4;ABCC4
GO:0009896	positive regulation of catabolic process	409	19	8.81144	2.15629	0.00144068	0.00503943	134;154;2308;3146;3356;3458;3553;3565;4780;5027;5580;5581;5587;5595;7124;7432;7474;8078;9927	IL1B;P2RX7;MAPK3;HMGB1;TNF;IFNG;PRKCE;ADORA1;PRKCD;PRKD1;USP5;WNT5A;NFE2L2;FOXO1;HTR2A;MFN2;IL4;ADRB2;VIP
GO:0002697	regulation of immune effector process	381	18	8.20821	2.19293	0.00158535	0.00550059	3146;3458;3553;3558;3565;3569;3586;3606;5027;5590;5595;6813;7099;7124;7474;114548;118460;729230	IL1B;P2RX7;IL10;MAPK3;HMGB1;TNF;CCR2;IFNG;TLR4;PRKCZ;IL6;WNT5A;IL2;IL4;IL18;NLRP3;EXOSC6;STXBP2
GO:0032616	interleukin-13 production	24	4	0.517053	7.73615	0.00159764	0.00550059	3565;3606;5590;114548	PRKCZ;IL4;IL18;NLRP3
GO:1904950	negative regulation of establishment of protein localization	177	11	3.81326	2.88467	0.00159841	0.00550059	1020;3553;3586;4763;4988;5552;5781;6376;7124;51738;114548	OPRM1;IL1B;IL10;NF1;TNF;SRGN;PTPN11;CDK5;CX3CL1;GHRL;NLRP3
GO:1905475	regulation of protein localization to membrane	177	11	3.81326	2.88467	0.00159841	0.00550059	60;1020;3458;5295;5581;5583;5584;5590;5599;7124;10369	MAPK8;TNF;IFNG;PIK3R1;PRKCE;PRKCZ;PRKCH;PRKCI;CDK5;CACNG2;ACTB
GO:0035270	endocrine system development	128	9	2.75761	3.26369	0.00180858	0.00619877	116;650;1385;2308;3569;4763;5594;5595;7474	BMP2;MAPK1;MAPK3;NF1;CREB1;IL6;WNT5A;FOXO1;ADCYAP1
GO:0098739	import across plasma membrane	106	8	2.28365	3.50316	0.00206009	0.00703244	479;495;781;5999;6506;7442;9152;57468	TRPV1;CACNA2D1;SLC12A5;SLC1A2;RGS4;SLC6A5;ATP12A;ATP4A
GO:0050905	neuromuscular process	107	8	2.30519	3.47042	0.00218587	0.00743195	351;2643;2902;2903;2905;2906;5179;7345	GCH1;GRIN2A;GRIN1;APP;GRIN2D;GRIN2C;UCHL1;PENK
GO:0032623	interleukin-2 production	63	6	1.35726	4.42066	0.00231043	0.00782418	920;3552;3553;3606;5588;729230	IL1B;CCR2;PRKCQ;CD4;IL1A;IL18
GO:0006109	regulation of carbohydrate metabolic process	161	10	3.46856	2.88304	0.00258495	0.00871908	2308;2475;2784;3146;3356;5027;5443;5581;6095;6714	P2RX7;SRC;HMGB1;PRKCE;MTOR;POMC;FOXO1;HTR2A;GNB3;RORA
GO:0048010	vascular endothelial growth factor receptor signaling pathway	87	7	1.87432	3.7347	0.00270269	0.00907617	3553;5295;5296;5579;5587;6714;7422	IL1B;SRC;VEGFA;PIK3R1;PRKCB;PIK3R2;PRKD1
GO:0006984	ER-nucleus signaling pathway	45	5	0.969474	5.15744	0.00271217	0.00907617	467;468;3576;4780;6347	CCL2;ATF4;ATF3;NFE2L2;CXCL8
GO:0045088	regulation of innate immune response	369	17	7.94969	2.13845	0.00275207	0.00917357	2099;3146;3458;3716;3717;5336;5468;5566;5567;5568;5580;5581;5781;6714;7099;7474;30849	SRC;HMGB1;IFNG;TLR4;PRKCE;PTPN11;PLCG2;PRKACA;PRKCD;PRKACB;PRKACG;PIK3R4;ESR1;JAK1;JAK2;WNT5A;PPARG
GO:0008202	steroid metabolic process	307	15	6.61397	2.26793	0.00277299	0.00920719	231;351;650;1312;1565;2099;2784;3458;3553;3565;6095;6591;6647;7124;8912	CACNA1H;IL1B;COMT;BMP2;TNF;IFNG;APP;AKR1B1;ESR1;SOD1;GNB3;IL4;CYP2D6;RORA;SNAI2
GO:0060759	regulation of response to cytokine stimulus	163	10	3.51165	2.84766	0.00282706	0.0093502	3458;3569;3716;3717;5468;5598;5781;7099;7124;7474	TNF;IFNG;TLR4;PTPN11;MAPK7;IL6;JAK1;JAK2;WNT5A;PPARG
GO:0006644	phospholipid metabolic process	470	20	10.1256	1.97519	0.0030398	0.0100149	2099;2784;3082;3356;5295;5296;5330;5333;5335;5336;5580;5587;5781;6714;8503;23236;23533;30849;64805;84812	SRC;PIK3R1;PLCG1;PTPN11;PLCG2;PRKCD;PIK3R2;PRKD1;PLCB1;PLCD1;PLCB2;PIK3R3;PIK3R4;PIK3R5;PLCD4;P2RY12;ESR1;HGF;HTR2A;GNB3
GO:0050803	regulation of synapse structure or activity	221	12	4.76119	2.52038	0.00309306	0.010151	40;351;627;816;1020;2902;2904;3586;7124;7474;8536;51738	BDNF;GRIN2B;IL10;TNF;GRIN1;APP;CAMK2B;CAMK1;CDK5;WNT5A;ASIC2;GHRL
GO:0007588	excretion	67	6	1.44344	4.15674	0.00315908	0.0103278	134;1312;6338;6340;7442;8645	TRPV1;COMT;ADORA1;SCNN1B;SCNN1G;KCNK5
GO:0030900	forebrain development	375	17	8.07895	2.10423	0.0032447	0.010567	116;351;650;1020;1385;1902;2902;4763;4771;5592;6331;6506;6714;7054;7474;23236;64805	BMP2;SCN5A;SRC;LPAR1;NF1;CREB1;GRIN1;APP;NF2;PLCB1;P2RY12;CDK5;PRKG1;WNT5A;SLC1A2;TH;ADCYAP1
GO:0019098	reproductive behavior	29	4	0.624772	6.40233	0.00328158	0.0106463	351;2902;4986;7054	GRIN1;APP;OPRK1;TH
GO:0040013	negative regulation of locomotion	314	15	6.76477	2.21737	0.00342736	0.011077	134;199;1524;3146;3565;4763;4771;4780;5468;5592;6347;6376;7474;23236;51738	CCL2;HMGB1;NF1;CX3CR1;NF2;ADORA1;PLCB1;PRKG1;CX3CL1;WNT5A;NFE2L2;PPARG;IL4;GHRL;AIF1
GO:2000241	regulation of reproductive process	141	9	3.03768	2.96278	0.00348431	0.0112184	1268;2099;5567;5573;6714;7432;7474;8912;23236	CACNA1H;SRC;PRKAR1A;CNR1;PRKACB;PLCB1;ESR1;WNT5A;VIP
GO:0001763	morphogenesis of a branching structure	196	11	4.2226	2.60503	0.00353703	0.0113452	650;2099;2668;3082;3586;6356;6591;6714;7124;7422;7474	BMP2;IL10;SRC;GDNF;TNF;VEGFA;ESR1;HGF;WNT5A;CCL11;SNAI2
GO:0060560	developmental growth involved in morphogenesis	225	12	4.84737	2.47557	0.00357553	0.0113801	351;627;1020;1808;2099;4099;4803;5590;6356;7422;7474;51393	BDNF;NGF;VEGFA;APP;DPYSL2;PRKCZ;CDK5;ESR1;MAG;WNT5A;CCL11;TRPV2
GO:0032613	interleukin-10 production	48	5	1.03411	4.8351	0.00360706	0.0113801	3082;3146;5580;5590;7099	HMGB1;TLR4;PRKCZ;PRKCD;HGF
GO:0070849	response to epidermal growth factor	48	5	1.03411	4.8351	0.00360706	0.0113801	5335;5594;5595;5781;6591	MAPK1;MAPK3;PLCG1;PTPN11;SNAI2
GO:0034330	cell junction organization	285	14	6.14	2.28013	0.00361486	0.0113801	60;2697;2705;4771;5566;5578;5583;5584;6591;6714;7082;7124;7422;59341	PRKCA;SRC;TNF;VEGFA;NF2;PRKACA;PRKCH;PRKCI;GJA1;GJB1;TJP1;ACTB;TRPV4;SNAI2
GO:0097193	intrinsic apoptotic signaling pathway	285	14	6.14	2.28013	0.00361486	0.0113801	468;2907;3094;3717;4780;5295;5580;5598;5743;6326;6591;6647;6714;7124	SCN2A;PTGS2;SRC;TNF;PIK3R1;MAPK7;PRKCD;ATF4;GRINA;SOD1;JAK2;HINT1;NFE2L2;SNAI2
GO:0001818	negative regulation of cytokine production	256	13	5.51523	2.35711	0.00375982	0.0117928	1524;3082;3146;3458;3569;3586;5443;5552;6376;7099;7124;51738;114548	IL10;HMGB1;TNF;IFNG;TLR4;SRGN;CX3CR1;IL6;CX3CL1;POMC;HGF;GHRL;NLRP3
GO:0007015	actin filament organization	388	17	8.35902	2.03373	0.00456577	0.014268	199;1902;2475;3717;4771;5295;5580;5581;5584;5999;6356;6376;6714;9463;51738;59341;253980	SRC;LPAR1;PIK3R1;PRKCE;NF2;PRKCD;PRKCI;KCTD13;PICK1;MTOR;CX3CL1;JAK2;RGS4;CCL11;GHRL;AIF1;TRPV4
GO:0051169	nuclear transport	356	16	7.66962	2.08615	0.00460177	0.0143279	1020;3458;3553;3717;4763;4985;5295;5296;5566;5580;5594;5743;5781;7124;8536;137735	IL1B;PTGS2;MAPK1;NF1;TNF;IFNG;PIK3R1;PTPN11;PRKACA;PRKCD;PIK3R2;CAMK1;CDK5;JAK2;OPRD1;ABRA
GO:0031345	negative regulation of cell projection organization	175	10	3.77018	2.6524	0.00468612	0.0145372	1020;1902;2670;2904;4099;4804;5376;5580;7474;59341	GRIN2B;PMP22;LPAR1;GFAP;PRKCD;CDK5;NGFR;MAG;WNT5A;TRPV4
GO:0043627	response to estrogen	73	6	1.5727	3.81509	0.00484128	0.014964	1312;2099;4986;5468;5594;51738	COMT;MAPK1;ESR1;OPRK1;PPARG;GHRL
GO:0090662	ATP hydrolysis coupled transmembrane transport	33	4	0.710948	5.62629	0.0052853	0.0162184	479;495;5023;10257	ATP12A;P2RX1;ATP4A;ABCC4
GO:0140115	export across plasma membrane	33	4	0.710948	5.62629	0.0052853	0.0162184	479;495;338567;343450	KCNT2;ATP12A;ATP4A;KCNK18
GO:0050866	negative regulation of cell activation	179	10	3.85635	2.59312	0.00548382	0.0167671	1268;1269;3146;3558;3586;5573;5580;5592;6376;729230	IL10;HMGB1;CNR2;CCR2;PRKAR1A;CNR1;PRKCD;PRKG1;CX3CL1;IL2
GO:0045995	regulation of embryonic development	125	8	2.69298	2.97068	0.00566424	0.0172566	2668;3586;4780;5566;5567;5598;7474;23236	IL10;GDNF;MAPK7;PRKACA;PRKACB;PLCB1;WNT5A;NFE2L2
GO:0051271	negative regulation of cellular component movement	301	14	6.4847	2.15893	0.00582398	0.0176799	134;199;1524;3146;3565;4763;4771;4780;5468;5592;6347;6376;7474;23236	CCL2;HMGB1;NF1;CX3CR1;NF2;ADORA1;PLCB1;PRKG1;CX3CL1;WNT5A;NFE2L2;PPARG;IL4;AIF1
GO:0048009	insulin-like growth factor receptor signaling pathway	34	4	0.732491	5.46082	0.00589012	0.0178171	650;5295;23236;57462	BMP2;PIK3R1;MYORG;PLCB1
GO:0032355	response to estradiol	126	8	2.71453	2.94711	0.00593831	0.0178992	920;2099;3586;4987;5179;5743;6532;7054	PTGS2;IL10;SLC6A4;ESR1;CD4;PENK;OPRL1;TH
GO:0017038	protein import	211	11	4.54576	2.41984	0.00612782	0.0184051	3458;3717;4763;4985;5295;5296;5580;5594;5743;7124;137735	PTGS2;MAPK1;NF1;TNF;IFNG;PIK3R1;PRKCD;PIK3R2;JAK2;OPRD1;ABRA
GO:0048732	gland development	434	18	9.35004	1.92513	0.00625095	0.0187088	116;650;1385;2099;3082;3586;3717;3725;4763;5594;5595;6356;6591;6647;6714;7124;7422;7474	BMP2;MAPK1;IL10;SRC;MAPK3;NF1;TNF;VEGFA;CREB1;ESR1;SOD1;JUN;JAK2;HGF;WNT5A;CCL11;ADCYAP1;SNAI2
GO:0021675	nerve development	77	6	1.65888	3.6169	0.00627907	0.0187271	627;1902;3737;4803;4908;5582	PRKCG;BDNF;NGF;LPAR1;KCNA2;NTF3
GO:0006959	humoral immune response	242	12	5.21362	2.30167	0.00634622	0.0188611	354;1401;2597;2919;3439;3458;3569;3576;3627;6347;7124;729230	CCL2;TNF;CCR2;IFNG;IFNA1;IL6;CRP;GAPDH;CXCL10;CXCL8;KLK3;CXCL1
GO:0021700	developmental maturation	273	13	5.88147	2.21033	0.00640299	0.0189636	351;650;816;2475;2902;4763;5468;5566;6376;6855;7422;7474;9463	BMP2;NF1;VEGFA;GRIN1;APP;CAMK2B;PRKACA;PICK1;MTOR;CX3CL1;WNT5A;SYP;PPARG
GO:0099601	regulation of neurotransmitter receptor activity	55	5	1.18491	4.21972	0.00648697	0.0191456	154;351;4988;6714;10369	OPRM1;SRC;APP;CACNG2;ADRB2
GO:0051648	vesicle localization	305	14	6.57088	2.13061	0.00651865	0.019167	815;1020;1268;2890;3351;3356;5023;5027;5579;5582;5590;6616;6855;63908	PRKCG;P2RX7;NAPB;CNR1;GRIA1;PRKCB;PRKCZ;CAMK2A;CDK5;HTR2A;SYP;P2RX1;SNAP25;HTR1B
GO:0090077	foam cell differentiation	35	4	0.754035	5.30479	0.00653933	0.019167	1401;3606;5468;5583	PRKCH;CRP;PPARG;IL18
GO:0042180	cellular ketone metabolic process	184	10	3.96407	2.52266	0.00662611	0.0193546	231;650;1268;1312;2475;2820;5468;5581;5743;8912	CACNA1H;PTGS2;COMT;BMP2;CNR1;PRKCE;AKR1B1;MTOR;PPARG;GPD2
GO:0034109	homotypic cell-cell adhesion	78	6	1.68042	3.57053	0.00668235	0.0193635	60;5578;5580;5588;5592;64805	PRKCA;PRKCD;PRKCQ;P2RY12;PRKG1;ACTB
GO:0043620	regulation of DNA-templated transcription in response to stress	78	6	1.68042	3.57053	0.00668235	0.0193635	467;468;3725;4780;5598;7422	VEGFA;MAPK7;ATF4;JUN;ATF3;NFE2L2
GO:0042692	muscle cell differentiation	338	15	7.28183	2.05992	0.0066975	0.0193635	627;650;2475;3627;4842;5573;5999;6095;7345;7422;8536;8912;9254;22953;57462	BDNF;CACNA1H;BMP2;NOS1;VEGFA;CACNA2D2;PRKAR1A;MYORG;CAMK1;MTOR;RGS4;UCHL1;CXCL10;P2RX2;RORA
GO:0001906	cell killing	157	9	3.38239	2.66084	0.00700061	0.0201463	213;2597;3458;3565;3586;3606;4843;5027;6813	P2RX7;IL10;IFNG;NOS2;GAPDH;IL4;IL18;ALB;STXBP2
GO:0061919	process utilizing autophagic mechanism	473	19	10.1902	1.86453	0.00701566	0.0201463	154;1020;2308;2475;2597;2670;3082;3146;3458;3565;5296;5566;5587;5595;5599;6714;7345;9927;30849	SRC;MAPK3;MAPK8;HMGB1;GFAP;IFNG;PRKACA;PIK3R2;PRKD1;PIK3R4;CDK5;MTOR;HGF;UCHL1;FOXO1;MFN2;GAPDH;IL4;ADRB2
GO:0014812	muscle cell migration	79	6	1.70197	3.52534	0.0071041	0.0203316	199;1902;4780;5592;6714;7060	THBS4;SRC;LPAR1;PRKG1;NFE2L2;AIF1
GO:0042445	hormone metabolic process	218	11	4.69656	2.34214	0.00776038	0.0221353	231;650;1312;2099;2784;3458;3553;4803;5781;7124;8912	CACNA1H;NGF;IL1B;COMT;BMP2;TNF;IFNG;PTPN11;AKR1B1;ESR1;GNB3
GO:0002209	behavioral defense response	37	4	0.797123	5.01805	0.00797621	0.0225993	116;885;2917;5179	CCK;GRM7;PENK;ADCYAP1
GO:0070741	response to interleukin-6	37	4	0.797123	5.01805	0.00797621	0.0225993	3569;3716;3717;5781	PTPN11;IL6;JAK1;JAK2
GO:0009895	negative regulation of catabolic process	282	13	6.07537	2.13979	0.00830726	0.0234591	134;1268;2475;2668;2903;2905;3082;3553;3586;4843;5582;7124;7432	PRKCG;IL1B;IL10;GDNF;TNF;GRIN2A;CNR1;NOS2;ADORA1;GRIN2C;MTOR;HGF;VIP
GO:0007517	muscle organ development	380	16	8.18667	1.9544	0.00843195	0.0237323	467;650;1020;1270;1385;2353;2475;3627;3776;4763;5999;6285;7474;8912;22953;57462	CACNA1H;FOS;BMP2;NF1;CREB1;S100B;MYORG;KCNK2;CNTF;CDK5;MTOR;ATF3;WNT5A;RGS4;CXCL10;P2RX2
GO:0007210	serotonin receptor signaling pathway	38	4	0.818667	4.88599	0.0087664	0.0245922	3351;3356;3359;9177	HTR2A;HTR3B;HTR3A;HTR1B
GO:0019748	secondary metabolic process	60	5	1.29263	3.86808	0.00933762	0.0261085	231;1565;4780;7054;7474	AKR1B1;WNT5A;NFE2L2;CYP2D6;TH
GO:0048144	fibroblast proliferation	84	6	1.80968	3.31549	0.0095059	0.0264918	1385;2099;3725;4763;5468;7474	NF1;CREB1;ESR1;JUN;WNT5A;PPARG
GO:0015711	organic anion transport	454	18	9.78091	1.84032	0.00972449	0.0270125	134;885;2912;2917;3553;4763;4843;5027;5468;5580;5999;6506;6536;7442;9152;9311;10050;10257	TRPV1;IL1B;P2RX7;NF1;CCK;NOS2;GRM2;ADORA1;PRKCD;GRM7;SLC1A2;RGS4;SLC6A9;SLC6A5;PPARG;ASIC3;SLC17A4;ABCC4
GO:0033622	integrin activation	22	3	0.473965	6.32958	0.0112613	0.0311795	6376;6714;64805	SRC;P2RY12;CX3CL1
GO:0035265	organ growth	170	9	3.66246	2.45737	0.0114727	0.0316616	2099;2475;3776;5573;5781;5999;6532;6647;9254	SLC6A4;CACNA2D2;PRKAR1A;PTPN11;KCNK2;ESR1;SOD1;MTOR;RGS4
GO:0008643	carbohydrate transport	142	8	3.05923	2.61504	0.011835	0.0325559	3553;4780;5295;5579;5584;5781;6506;7124	IL1B;TNF;PIK3R1;PRKCB;PTPN11;PRKCI;SLC1A2;NFE2L2
GO:0032970	regulation of actin filament-based process	362	15	7.79888	1.92335	0.0121074	0.0331977	134;817;1020;1902;2475;4771;4908;5295;5580;5581;5999;6331;6356;6376;9463	SCN5A;LPAR1;PIK3R1;PRKCE;NF2;ADORA1;PRKCD;CAMK2D;PICK1;CDK5;MTOR;CX3CL1;NTF3;RGS4;CCL11
GO:0042113	B cell activation	233	11	5.01972	2.19136	0.0123872	0.0338558	3439;3558;3565;3569;3586;5295;5336;5579;5580;7099;118460	IL10;PIK3R1;TLR4;PRKCB;IFNA1;PLCG2;PRKCD;IL6;IL2;IL4;EXOSC6
GO:0035640	exploration behavior	23	3	0.495509	6.05438	0.0127474	0.0347284	2571;5179;5581	GAD1;PRKCE;PENK
GO:0051348	negative regulation of transferase activity	266	12	5.73067	2.094	0.012877	0.0349695	3553;4763;4771;5468;5573;5575;5576;5577;5580;5999;6714;7345	IL1B;SRC;NF1;PRKAR1A;NF2;PRKCD;PRKAR1B;PRKAR2A;PRKAR2B;RGS4;UCHL1;PPARG
GO:0099072	regulation of postsynaptic membrane neurotransmitter receptor levels	65	5	1.40035	3.57053	0.0129514	0.0350594	5584;5590;6616;10369;27065	PRKCZ;PRKCI;CACNG2;SNAP25;NSG1
GO:0002200	somatic diversification of immune receptors	66	5	1.4219	3.51643	0.0137729	0.0371651	3146;3558;3565;3586;118460	IL10;HMGB1;IL2;IL4;EXOSC6
GO:0016049	cell growth	473	18	10.1902	1.76639	0.014316	0.0383868	351;627;817;1020;1808;2475;2697;3558;4099;4803;5468;5588;5590;5999;7422;7474;51196;51393	BDNF;NGF;VEGFA;APP;DPYSL2;PRKCZ;CAMK2D;PRKCQ;PLCE1;CDK5;MTOR;GJA1;MAG;WNT5A;RGS4;PPARG;IL2;TRPV2
GO:0098542	defense response to other organism	473	18	10.1902	1.76639	0.014316	0.0383868	354;920;1401;2597;3439;3458;3553;3569;3586;3627;4843;4986;5027;5580;5595;7099;7124;114548	IL1B;P2RX7;IL10;MAPK3;TNF;IFNG;TLR4;NOS2;IFNA1;PRKCD;IL6;CRP;OPRK1;CD4;GAPDH;CXCL10;KLK3;NLRP3
GO:0042176	regulation of protein catabolic process	370	15	7.97123	1.88177	0.0145232	0.03882	2308;2670;2903;2905;3458;3553;3586;4780;4843;5566;5582;7124;7432;7474;8078	PRKCG;IL1B;IL10;GFAP;TNF;GRIN2A;IFNG;NOS2;PRKACA;GRIN2C;USP5;WNT5A;NFE2L2;FOXO1;VIP
GO:0051052	regulation of DNA metabolic process	405	16	8.72527	1.83376	0.0147817	0.0393871	3082;3146;3558;3565;3586;3725;3776;5468;5580;5582;5588;5594;5595;6714;118460;253980	PRKCG;MAPK1;IL10;SRC;MAPK3;HMGB1;PRKCD;PRKCQ;KCNK2;KCTD13;JUN;HGF;PPARG;IL2;IL4;EXOSC6
GO:0060537	muscle tissue development	371	15	7.99277	1.8767	0.0148498	0.0394447	467;650;1020;1385;2353;2475;3776;4763;5573;5999;6285;7422;7474;22953;57462	FOS;BMP2;NF1;VEGFA;CREB1;PRKAR1A;S100B;MYORG;KCNK2;CDK5;MTOR;ATF3;WNT5A;RGS4;P2RX2
GO:0038061	NIK/NF-kappaB signaling	120	7	2.58526	2.70765	0.0151479	0.0401112	351;3146;3553;3606;7099;7124;114548	IL1B;HMGB1;TNF;APP;TLR4;IL18;NLRP3
GO:0030902	hindbrain development	149	8	3.21004	2.49218	0.0154562	0.0408005	199;1020;1902;2902;5781;6095;6331;6532	SCN5A;LPAR1;SLC6A4;GRIN1;PTPN11;CDK5;AIF1;RORA
GO:1901571	fatty acid derivative transport	45	4	0.969474	4.12595	0.0157416	0.0414253	3553;4843;5027;10257	IL1B;P2RX7;NOS2;ABCC4
GO:0031214	biomineral tissue development	150	8	3.23158	2.47557	0.0160324	0.0420604	154;468;650;2308;5027;5552;5743;6348	P2RX7;PTGS2;BMP2;SRGN;ATF4;FOXO1;ADRB2;CCL3
GO:0001764	neuron migration	151	8	3.25312	2.45917	0.0166241	0.0434783	815;816;885;1020;5592;6376;7422;89796	NAV1;VEGFA;CCK;CAMK2B;CAMK2A;CDK5;PRKG1;CX3CL1
GO:0010608	posttranscriptional regulation of gene expression	486	18	10.4703	1.71915	0.0183354	0.047772	351;468;2099;2475;2597;2668;2915;3569;5468;5578;5580;5594;5595;7124;7432;8872;84769;118460	PRKCA;MAPK1;MAPK3;GDNF;TNF;GRM5;APP;MPV17L2;PRKCD;ATF4;IL6;ESR1;MTOR;PPARG;GAPDH;VIP;EXOSC6;CDC123
GO:0031099	regeneration	184	9	3.96407	2.27039	0.0183782	0.047772	1270;2670;3082;3586;3717;3725;4099;5468;346007	IL10;GFAP;CNTF;JUN;JAK2;MAG;HGF;PPARG;EYS
GO:0035821	modification of morphology or physiology of other organism	155	8	3.3393	2.39571	0.0191485	0.0496228	213;920;2597;3458;3725;4843;5027;6348	P2RX7;IFNG;NOS2;JUN;CD4;GAPDH;ALB;CCL3
GO:0071825	protein-lipid complex subunit organization	48	4	1.03411	3.86808	0.0195566	0.0505262	213;5566;5567;5568	PRKACA;PRKACB;PRKACG;ALB
GO:0035902	response to immobilization stress	27	3	0.581684	5.15744	0.0197672	0.0509155	2353;5468;7054	FOS;PPARG;TH
GO:0045926	negative regulation of growth	250	11	5.38597	2.04234	0.0198919	0.0509281	154;1020;2697;3586;3776;4099;5468;5999;6532;7124;7474	IL10;SLC6A4;TNF;KCNK2;CDK5;GJA1;MAG;WNT5A;RGS4;PPARG;ADRB2
GO:0090596	sensory organ morphogenesis	250	11	5.38597	2.04234	0.0198919	0.0509281	1270;4763;5584;5594;5595;6647;7054;7422;7474;9927;55584	MAPK1;MAPK3;NF1;VEGFA;PRKCI;CNTF;SOD1;WNT5A;CHRNA9;MFN2;TH
GO:0060324	face development	49	4	1.05565	3.78914	0.0209441	0.0534609	5594;5595;5781;7474	MAPK1;MAPK3;PTPN11;WNT5A
GO:0010644	cell communication by electrical coupling	28	3	0.603228	4.97324	0.021794	0.0552982	817;2697;5566	PRKACA;CAMK2D;GJA1
GO:0070528	protein kinase C signaling	28	3	0.603228	4.97324	0.021794	0.0552982	5590;7422;7474	VEGFA;PRKCZ;WNT5A
GO:0006898	receptor-mediated endocytosis	287	12	6.18309	1.94078	0.0220128	0.0556872	154;213;351;2890;3351;3576;4908;5336;6616;7422;9463;10369	VEGFA;APP;GRIA1;PLCG2;PICK1;NTF3;CACNG2;SNAP25;ALB;ADRB2;CXCL8;HTR1B
GO:0061458	reproductive system development	428	16	9.22077	1.73521	0.0234499	0.0591465	116;2099;2705;3586;5333;5468;5568;5594;5743;5781;6647;6714;7422;7474;51738;113026	PTGS2;MAPK1;IL10;SRC;VEGFA;PTPN11;PLCD1;PRKACG;PLCD3;ESR1;SOD1;GJB1;WNT5A;PPARG;GHRL;ADCYAP1
GO:0001773	myeloid dendritic cell activation	29	3	0.624772	4.80175	0.02393	0.0600016	3146;3565;3586	IL10;HMGB1;IL4
GO:0071875	adrenergic receptor signaling pathway	29	3	0.624772	4.80175	0.02393	0.0600016	115;154;4842	NOS1;ADCY9;ADRB2
GO:0007586	digestion	132	7	2.84379	2.4615	0.0242001	0.0603721	885;4986;4987;6750;7099;7442;51738	TRPV1;SST;CCK;TLR4;OPRK1;GHRL;OPRL1
GO:0009743	response to carbohydrate	225	10	4.84737	2.06297	0.0242198	0.0603721	3553;4986;5024;5566;5579;5581;5743;7054;22953;51738	P2RX3;IL1B;PTGS2;PRKCB;PRKCE;PRKACA;OPRK1;GHRL;P2RX2;TH
GO:0043331	response to dsRNA	52	4	1.12028	3.57053	0.0254623	0.0632834	3439;5027;5594;5595	P2RX7;MAPK1;MAPK3;IFNA1
GO:0033044	regulation of chromosome organization	329	13	7.08793	1.8341	0.0264234	0.0654808	817;3553;4842;5587;5588;5594;5595;5599;6591;6714;7422;8536;59335	IL1B;MAPK1;SRC;MAPK3;MAPK8;NOS1;VEGFA;CAMK2D;PRKCQ;PRKD1;CAMK1;PRDM12;SNAI2
GO:0048008	platelet-derived growth factor receptor signaling pathway	53	4	1.14182	3.50316	0.0270885	0.0669338	3717;5781;6714;7422	SRC;VEGFA;PTPN11;JAK2
GO:0022604	regulation of cell morphogenesis	473	17	10.1902	1.66826	0.0277065	0.0682623	627;816;1020;1808;1902;2902;4099;4803;4804;6285;6347;6348;6356;6714;7422;7474;51393	BDNF;NGF;CCL2;SRC;LPAR1;VEGFA;GRIN1;CAMK2B;S100B;DPYSL2;CDK5;NGFR;MAG;WNT5A;CCL11;TRPV2;CCL3
GO:0071887	leukocyte apoptotic process	107	6	2.30519	2.60282	0.0281668	0.0691959	3558;3569;3586;5027;5588;7474	P2RX7;IL10;PRKCQ;IL6;WNT5A;IL2
GO:0007190	activation of adenylate cyclase activity	31	3	0.66786	4.49196	0.0285294	0.0698847	116;154;796	CALCA;ADRB2;ADCYAP1
GO:0070206	protein trimerization	54	4	1.16337	3.43829	0.0287755	0.0702851	5024;6506;10280;79054	P2RX3;TRPM8;SIGMAR1;SLC1A2
GO:0048013	ephrin receptor signaling pathway	80	5	1.72351	2.90106	0.0291222	0.070928	60;2902;2904;5781;6714	GRIN2B;SRC;GRIN1;PTPN11;ACTB
GO:0055081	anion homeostasis	55	4	1.18491	3.37578	0.0305237	0.0741289	134;2912;57468;154881	GRM2;ADORA1;KCTD7;SLC12A5
GO:0140253	cell-cell fusion	56	4	1.20646	3.31549	0.0323332	0.078247	3627;4842;8536;8912	CACNA1H;NOS1;CAMK1;CXCL10
GO:0045787	positive regulation of cell cycle	374	14	8.05741	1.73753	0.0324035	0.078247	199;351;3552;3553;3586;5566;5578;5581;5781;6532;6714;7474;23236;29899	IL1B;PRKCA;IL10;SRC;SLC6A4;APP;PRKCE;PTPN11;PRKACA;PLCB1;WNT5A;IL1A;AIF1;GPSM2
GO:0009755	hormone-mediated signaling pathway	237	10	5.1059	1.95852	0.0329761	0.0794043	1395;2099;3717;5468;5781;6095;6714;6750;51738;200845	SRC;SST;PTPN11;KCTD6;ESR1;JAK2;PPARG;GHRL;CRHR2;RORA
GO:0106027	neuron projection organization	83	5	1.78814	2.7962	0.0334134	0.0802299	351;816;1020;2904;9463	GRIN2B;APP;CAMK2B;PICK1;CDK5
GO:0046434	organophosphate catabolic process	205	9	4.41649	2.03782	0.0337819	0.0808861	2026;2597;2820;3094;3356;5027;5335;5336;5580	P2RX7;PLCG1;ENO2;PLCG2;PRKCD;HINT1;HTR2A;GAPDH;GPD2
GO:0071774	response to fibroblast growth factor	142	7	3.05923	2.28816	0.0341456	0.0815274	2002;3576;5594;5595;5781;6347;7474	CCL2;MAPK1;MAPK3;PTPN11;ELK1;WNT5A;CXCL8
GO:0050886	endocrine process	84	5	1.80968	2.76291	0.0349265	0.0829261	3553;4986;5443;5781;51738	IL1B;PTPN11;OPRK1;POMC;GHRL
GO:0140029	exocytic process	84	5	1.80968	2.76291	0.0349265	0.0829261	815;5023;6616;6813;63908	NAPB;CAMK2A;P2RX1;SNAP25;STXBP2
GO:2000027	regulation of animal organ morphogenesis	207	9	4.45958	2.01813	0.0356074	0.0843072	650;1270;2099;2668;3082;6591;7124;7422;7474	BMP2;GDNF;TNF;VEGFA;CNTF;ESR1;HGF;WNT5A;SNAI2
GO:0006949	syncytium formation	58	4	1.24954	3.20117	0.0361371	0.0846281	3627;4842;8536;8912	CACNA1H;NOS1;CAMK1;CXCL10
GO:0034113	heterotypic cell-cell adhesion	58	4	1.24954	3.20117	0.0361371	0.0846281	3553;3586;5598;7124	IL1B;IL10;TNF;MAPK7
GO:0032633	interleukin-4 production	34	3	0.732491	4.09561	0.0362407	0.0846281	5588;5590;114548	PRKCZ;PRKCQ;NLRP3
GO:0043276	anoikis	34	3	0.732491	4.09561	0.0362407	0.0846281	2475;6591;6714	SRC;MTOR;SNAI2
GO:0048854	brain morphogenesis	34	3	0.732491	4.09561	0.0362407	0.0846281	4763;6532;7474	NF1;SLC6A4;WNT5A
GO:0046486	glycerolipid metabolic process	456	16	9.824	1.62866	0.0386358	0.0899738	2099;2784;3082;3356;5295;5296;5336;5781;6714;8503;11343;23236;23533;30849;51196;84812	SRC;PIK3R1;PTPN11;PLCG2;PIK3R2;PLCB1;PIK3R3;PIK3R4;PIK3R5;PLCE1;PLCD4;ESR1;HGF;HTR2A;GNB3;MGLL
GO:0051656	establishment of organelle localization	494	17	10.6427	1.59734	0.0393512	0.0913894	815;1020;1268;2890;3351;3356;5023;5027;5579;5582;5590;6616;6813;6855;7345;29899;63908	PRKCG;P2RX7;NAPB;CNR1;GRIA1;PRKCB;PRKCZ;CAMK2A;CDK5;UCHL1;HTR2A;SYP;P2RX1;SNAP25;HTR1B;GPSM2;STXBP2
GO:0034248	regulation of cellular amide metabolic process	385	14	8.29439	1.68789	0.0398042	0.0921895	351;468;2475;2597;2670;2915;3569;4780;5580;5594;5595;7124;8872;84769	MAPK1;MAPK3;GFAP;TNF;GRM5;APP;MPV17L2;PRKCD;ATF4;IL6;MTOR;NFE2L2;GAPDH;CDC123
GO:0046530	photoreceptor cell differentiation	60	4	1.29263	3.09446	0.0401886	0.0928269	1270;5584;7054;7422	VEGFA;PRKCI;CNTF;TH
GO:0043583	ear development	212	9	4.5673	1.97053	0.0404652	0.0932126	650;3776;3777;5594;5595;5781;6647;7474;55584	BMP2;MAPK1;MAPK3;PTPN11;KCNK3;KCNK2;SOD1;WNT5A;CHRNA9
GO:0071604	transforming growth factor beta production	36	3	0.775579	3.86808	0.0419153	0.096292	1385;5743;6376	PTGS2;CREB1;CX3CL1
GO:0048645	animal organ formation	61	4	1.31418	3.04373	0.0423073	0.0969306	2668;5594;5595;7474	MAPK1;MAPK3;GDNF;WNT5A
GO:0051493	regulation of cytoskeleton organization	500	17	10.7719	1.57818	0.0432508	0.0988257	1020;1902;2475;4771;4908;5027;5295;5580;5581;5594;5595;5999;6356;6376;9463;29899;59341	P2RX7;MAPK1;MAPK3;LPAR1;PIK3R1;PRKCE;NF2;PRKCD;PICK1;CDK5;MTOR;CX3CL1;NTF3;RGS4;CCL11;GPSM2;TRPV4
GO:0009615	response to virus	319	12	6.87249	1.74609	0.0440856	0.100463	59;3439;3458;3553;3569;3627;4986;5179;6356;6714;7124;114548	IL1B;SRC;TNF;IFNG;IFNA1;IL6;OPRK1;ACTA2;CCL11;CXCL10;PENK;NLRP3
GO:0045927	positive regulation of growth	250	10	5.38597	1.85668	0.0447416	0.101685	627;1385;2475;3558;4803;7422;9254;23236;51393;51738	BDNF;NGF;VEGFA;CREB1;CACNA2D2;PLCB1;MTOR;IL2;GHRL;TRPV2
GO:0032941	secretion by tissue	38	3	0.818667	3.66449	0.048008	0.108818	134;4986;5581	PRKCE;ADORA1;OPRK1
