# Supplementary material for: Discovery of Novel Pain Regulators Through Integration of Cross‐Species High‐Throughput Data
Source: CNS Neurosci Ther. 2025 Feb 9;31(2):e70255. doi: 10.1111/cns.70255 (PMC11807727; doi:10.1111/cns.70255)
Supplement: Supplementary file 3 — File S3. [file CNS-31-e70255-s005.xlsx]

## Sheet: KEGG_Pathways_FDR<0.1
KEGG pathway ID	KEGG pathway name	Gene count	Enrichment ratio	pValue	FDR	Geneid	Gene symbol
hsa04721	Synaptic vesicle cycle	23	5.68414	1.88516e-12	6.14562e-10	155066;1759;22999;23025;26052;4905;523;529;533;534;535;57030;57084;6616;6812;6844;6857;773;774;8218;9114;9296;9550	STXBP1;ATP6V0A1;NSF;ATP6V1G1;SNAP25;DNM3;DNM1;ATP6V1E1;ATP6V1G2;VAMP2;ATP6V1A;ATP6V0D1;ATP6V1F;ATP6V0B;SYT1;ATP6V0E2;SLC17A6;SLC17A7;UNC13A;CACNA1A;CACNA1B;CLTCL1;RIMS1
hsa04260	Cardiac muscle contraction	18	3.59298	1.44494e-06	0.000235525	10369;1327;1329;1340;29796;440567;478;481;482;6262;7171;7384;7386;7388;781;782;9254;9377	ATP1A3;COX4I1;TPM4;ATP1B1;ATP1B2;CACNA2D1;COX6B1;COX5A;UQCRC1;CACNB1;UQCR10;UQCRFS1;RYR2;COX5B;CACNG2;UQCRH;CACNA2D2;UQCRHL
hsa00190	Oxidative phosphorylation	22	2.57542	3.35819e-05	0.00364923	1327;1329;1340;155066;29796;440567;4695;4709;4720;523;529;533;534;535;6389;7384;7386;7388;9114;9296;9377;9550	ATP6V0A1;COX4I1;ATP6V1G1;ATP6V1E1;NDUFS2;ATP6V1G2;ATP6V1A;COX6B1;SDHA;ATP6V0D1;ATP6V1F;COX5A;UQCRC1;UQCR10;ATP6V0B;ATP6V0E2;UQCRFS1;COX5B;UQCRH;NDUFA2;NDUFB3;UQCRHL
hsa04966	Collecting duct acid secretion	8	4.61321	0.000203948	0.0166218	155066;523;529;534;535;9114;9296;9550	ATP6V0A1;ATP6V1G1;ATP6V1E1;ATP6V1G2;ATP6V1A;ATP6V0D1;ATP6V1F;ATP6V0E2
hsa05120	Epithelial cell signaling in Helicobacter pylori infection	13	2.97654	0.000322459	0.0210243	155066;3551;4792;5058;523;529;533;534;535;5803;9114;9296;9550	ATP6V0A1;NFKBIA;ATP6V1G1;ATP6V1E1;ATP6V1G2;ATP6V1A;ATP6V0D1;ATP6V1F;PTPRZ1;PAK1;ATP6V0B;ATP6V0E2;IKBKB
hsa04728	Dopaminergic synapse	19	2.25819	0.000649954	0.0353142	10681;2353;2774;2775;2785;2786;2904;3760;3798;3800;5521;5522;5526;5579;773;774;808;815;818	KIF5A;CALM3;GNAO1;GNG3;KIF5C;CAMK2G;PPP2R2B;CAMK2A;FOS;GNAL;PPP2R5B;PPP2R2C;PRKCB;CACNA1A;GNB5;CACNA1B;KCNJ3;GNG4;GRIN2B
hsa05033	Nicotine addiction	9	3.50316	0.000784709	0.036545	1139;1141;2562;2566;2904;57030;57084;773;774	SLC17A6;GABRB3;SLC17A7;CACNA1A;GABRG2;CACNA1B;CHRNB2;GRIN2B;CHRNA7
hsa04911	Insulin secretion	14	2.5644	0.000934194	0.0380684	11069;116;27345;27445;3778;478;481;482;5579;6262;6616;6844;815;818	ATP1A3;ATP1B1;SNAP25;ATP1B2;VAMP2;CAMK2G;CAMK2A;KCNMB4;PRKCB;PCLO;KCNMA1;RAPGEF4;RYR2;ADCYAP1
hsa05110	Vibrio cholerae infection	10	3.11392	0.00108402	0.0392655	155066;523;529;533;534;535;9114;9296;9414;9550	ATP6V0A1;ATP6V1G1;ATP6V1E1;ATP6V1G2;ATP6V1A;ATP6V0D1;ATP6V1F;ATP6V0B;ATP6V0E2;TJP2
hsa04145	Phagosome	20	2.04863	0.00163798	0.053398	10382;10383;155066;1778;1780;347733;3693;523;529;533;534;53407;535;7277;7280;7846;84790;9114;9296;9550	TUBA1A;DYNC1H1;TUBB2A;TUBB4B;ATP6V0A1;ATP6V1G1;TUBB4A;TUBA4A;ATP6V1E1;TUBB2B;ATP6V1G2;ATP6V1A;DYNC1I1;ATP6V0D1;ATP6V1F;TUBA1C;ATP6V0B;ATP6V0E2;ITGB5;STX18
hsa05032	Morphine addiction	14	2.39532	0.00184414	0.0546536	10681;2550;2562;2566;2775;2785;2786;3760;408;5137;5579;773;774;9568	GNAO1;GNG3;ARRB1;GABBR1;GABBR2;GABRB3;PRKCB;CACNA1A;GNB5;GABRG2;CACNA1B;KCNJ3;GNG4;PDE1C
hsa04261	Adrenergic signaling in cardiomyocytes	19	2.05432	0.00205434	0.0558094	10369;11069;478;481;482;491;5521;5522;5526;6262;6324;6330;7171;781;782;808;815;818;9254	CALM3;ATP1A3;TPM4;ATP1B1;ATP1B2;CACNA2D1;CAMK2G;PPP2R2B;CAMK2A;SCN1B;PPP2R5B;CACNB1;PPP2R2C;ATP2B2;SCN4B;RAPGEF4;RYR2;CACNG2;CACNA2D2
hsa01230	Biosynthesis of amino acids	12	2.49113	0.00273612	0.0650979	2026;230;2805;2806;3420;384;440;5213;5214;5223;5315;7167	PKM;ENO2;ALDOC;PFKP;GOT2;PGAM1;GOT1;PFKM;TPI1;IDH3B;ARG2;ASNS
hsa01100	Metabolic pathways	107	1.27659	0.00292699	0.0650979	10229;10622;1066;11128;1159;1327;1329;1340;155066;157506;160851;1717;1718;2026;205;2137;216;2194;2224;2235;22929;230;23057;254531;27349;2805;2806;2821;284716;29796;3033;3098;3157;317749;32;3251;3340;3420;3631;384;3909;4047;4190;440;440567;4695;47;4709;4720;4942;5048;5049;50814;5092;5213;5214;5223;523;529;5297;5315;5320;533;534;535;548596;55902;55907;56894;5730;5740;57704;5834;5860;6389;64131;6480…	DHCR24;PKM;ENO2;ALDOC;ATP6V0A1;PAFAH1B1;GPI;ACLY;PTGDS;DGKH;COX4I1;ATP6V1G1;CDS2;HMGCS1;PYGB;PFKP;PI4KA;DHCR7;GOT2;PGAM1;GOT1;NMNAT2;FASN;PIP4K2B;HK1;ATP6V1E1;NDUFS2;ATP6V1G2;ACACB;ATP6V1A;COX6B1;LSS;SYNJ1;SDHA;MTMR4;PFKM;ATP6V0D1;CKMT1B;ALDH1A1;ATP6V1F;FDPS;ELOVL4;NDST1;CMAS;TPI1;OAT;POLR3G;CKMT1A;COX5A;PAFAH1B2;UQCRC1;IDH3B;LPCAT4;ADO;UQCR10;DCTPP1;QDPR;HADH;ATP6V0B;RDH10;AK4;ATP6V0E2;INPP4A;NS…
hsa05010	Alzheimer disease	21	1.91206	0.0029953	0.0650979	1020;10313;1327;1329;1340;23621;25825;2904;29796;348;4137;440567;4695;4709;4720;6389;7384;7386;7388;808;9377	CALM3;RTN3;COX4I1;NDUFS2;APOE;COX6B1;SDHA;MAPT;COX5A;UQCRC1;CDK5;BACE1;UQCR10;BACE2;UQCRFS1;COX5B;UQCRH;NDUFA2;NDUFB3;GRIN2B;UQCRHL
hsa04727	GABAergic synapse	13	2.30005	0.00381484	0.0777274	10681;11345;2550;2562;2566;2775;2785;2786;4905;5579;773;774;9568	GNAO1;GNG3;NSF;GABARAPL2;GABBR1;GABBR2;GABRB3;PRKCB;CACNA1A;GNB5;GABRG2;CACNA1B;GNG4
hsa04514	Cell adhesion molecules (CAMs)	18	1.9462	0.00479888	0.0920255	1000;149461;23114;23705;26047;3897;4359;4684;54413;57502;57863;5792;6404;6900;8506;9369;947;999	MPZ;CADM3;NCAM1;L1CAM;CDH1;CADM1;PTPRF;CNTN2;NLGN3;CLDN19;CNTNAP1;CDH2;NRXN3;NFASC;NLGN4X;CD34;CNTNAP2;SELPLG
hsa04725	Cholinergic synapse	15	2.08521	0.0050947	0.0922707	10681;1139;1141;2353;2775;2785;2786;3760;3786;5579;56479;773;774;815;818	GNAO1;GNG3;CAMK2G;CAMK2A;FOS;KCNQ3;PRKCB;CACNA1A;GNB5;CACNA1B;KCNJ3;GNG4;CHRNB2;KCNQ5;CHRNA7
hsa04512	ECM-receptor interaction	12	2.27848	0.00577576	0.0990999	1277;1282;1284;284217;3339;3693;3909;5649;6696;7450;960;9900	SPP1;RELN;HSPG2;CD44;COL4A1;COL4A2;VWF;SV2A;COL1A1;LAMA3;ITGB5;LAMA1

## Sheet: GO-BPs_FDR<0.1
GO-BP ID	GO-BP description	Gene count	Enrichment ratio	pValue	FDR	Geneid	Gene symbol
GO:0042391	regulation of membrane potential	74	2.68424	3.33067e-15	2.83107e-12	41;116;287;478;481;482;610;664;773;774;781;1020;1139;1141;1906;2257;2273;2281;2550;2562;2566;2805;2898;2899;2904;3359;3736;3745;3752;3760;3766;3778;3786;4137;4204;5024;5649;5764;5774;5999;6262;6324;6330;6334;6335;6336;6647;6863;7314;7442;7533;8506;9472;10369;10962;11280;11334;22941;22999;23327;27345;30845;54413;55800;56853;57030;57502;63895;80025;89832;90134;149461;154881;401190	SOD1;ANK2;ATP1A3;RELN;ATP1B1;UBB;SCN11A;GABBR1;YWHAH;ATP1B2;SCN9A;EHD3;MLLT11;GOT1;BNIP3;AKAP6;GRIK3;RGS7BP;NEDD4L;CACNA2D1;KCNA1;PIEZO2;MAPT;RGS4;NLGN3;TRPV1;KCNMB4;SCN1B;FGF12;CLDN19;CDK5;TAC1;CNTNAP1;KCTD7;KCND3;SCN10A;TUSC2;NLGN4X;KCNQ3;GRIK2;P2RX3;GABRB3;SLC17A7;SCN4B;HCN2;CELF4;PANK2;KCNJ10;CACNA1A;KCNB1;PTN;FHL1;MECP2;GABRG2;KCNMA1;CACNA1B;RYR2;SCN3B;CACNG2;KCNJ3;ADCYAP1;SCN8A;HTR3A;FKBP1B…
GO:0099177	regulation of trans-synaptic signaling	73	2.62892	1.57652e-14	6.41709e-12	29;41;116;183;320;348;773;774;815;999;1000;1020;1139;1141;1759;1906;1959;2898;2899;2904;3745;3766;4130;4137;4204;4884;5024;5217;5327;5579;5581;5649;5705;5764;5999;6616;6812;6843;6844;6853;6857;6860;6863;6900;7532;7533;7804;9254;9590;9746;10369;22883;22941;22999;23025;23154;23208;23413;23621;25769;27020;27065;27345;54413;55638;56853;57502;63908;127262;143425;347730;347733;729993	YWHAG;STXBP1;MAP1A;AKAP12;SYT11;CLSTN1;VAMP1;TPRG1L;RELN;NPTN;CDH1;YWHAH;SNAP25;NAPB;DNM1;GRIK3;PSMC5;NCS1;TUBB2B;APOE;VAMP2;CLSTN3;NCDN;CAMK2A;MAPT;SYT4;CNTN2;PLAT;RGS4;PFN2;NLGN3;SLC24A2;KCNMB4;ABR;CDK5;BACE1;TAC1;AGT;CDH2;NLGN4X;SYN1;APBA1;SYT1;GRIK2;P2RX3;CELF4;KCNJ10;PRKCB;UNC13A;CACNA1A;KCNB1;PTN;MECP2;LRP8;NPTX1;CACNA1B;LRRTM1;NSG1;PRKCE;SHISA9;CACNG2;SYT9;ADCYAP1;CHRNB2;SYBU;CACNA2D2;SHAN…
GO:0010975	regulation of neuron projection development	79	2.4976	2.26485e-14	6.41709e-12	116;183;348;1000;1020;1141;1523;1808;1809;1946;2281;2288;2664;2889;3897;4131;4133;4135;4137;4139;4747;4804;5048;5058;5526;5649;5764;5792;5979;6324;6616;6695;6696;6857;6860;6900;6993;7070;7533;7804;8322;8482;8997;9037;9863;9912;10439;10677;11075;22906;22941;22999;23025;23043;23072;23189;23327;23413;23566;26052;27020;51393;51704;51761;54413;54910;57118;57463;57643;65009;80823;81618;84079;84298;9158…	NEFL;MAP1B;STMN2;SPP1;DPYSL2;AVIL;PAFAH1B1;THY1;NGFR;RELN;NPTN;GDI1;L1CAM;DPYSL3;SPOCK1;YWHAH;SNAP25;FKBP4;NDRG4;DNM3;OLFM1;TTL;NCS1;TUBB2B;APOE;NEDD4L;CAMK1D;PTPRF;ITM2C;MAPT;SYT4;SEMA5A;CNTN2;RET;SEMA7A;NLGN3;PAK1;SCN1B;CDK5;CUX1;SYT2;ATP8A2;RAPGEF1;PPP2R5B;AGT;CDH2;TRAK1;SEMA4C;FZD4;MAP2;GPRC5B;SYT1;LPAR3;MAP6;UNC13A;MARK1;PTN;LRP8;TNIK;ANKRD27;MAGI2;ARHGAP44;PLXNA4;EFNA5;AMIGO1;TRPV2;ADCYAP1;…
GO:0050808	synapse organization	65	2.53538	2.51354e-12	5.34128e-10	119;348;782;999;1000;1020;1139;1141;1282;1501;1639;1821;1946;2064;2119;2596;2904;3084;3897;4137;4204;4744;4747;5048;5217;5300;5457;5649;5764;5792;6678;6853;6900;7804;7846;8936;8997;9118;9254;9746;9806;9863;9912;10369;10882;22865;22883;22941;23025;23114;23544;26052;26059;27020;27445;54413;55638;57463;57502;80823;84631;92737;147381;347730;387804	NEFL;NEFH;TUBA1A;SPARC;PAFAH1B1;CLSTN1;RELN;NPTN;L1CAM;CDH1;DCTN1;SPOCK2;DNM3;DRP2;GAP43;INA;APOE;COL4A1;CLSTN3;PTPRF;MAPT;DNER;CNTN2;ADD2;PFN2;NLGN3;CTNND2;PIN1;CDK5;CACNB1;CDH2;NFASC;ERBB2;NLGN4X;SYN1;NRG1;SLITRK3;POU4F1;C1QL1;SLITRK2;UNC13A;PTN;MECP2;LRP8;PCLO;MAGI2;CBLN2;LRRTM1;ARHGAP44;EFNA5;CACNG2;AMIGO1;ERC2;KALRN;CHRNB2;SYBU;BHLHB9;WASF1;CACNA2D2;SHANK2;GRIN2B;VSTM5;SEZ6L;ETV5;CHRNA7
GO:0061564	axon development	75	2.29856	7.62945e-12	1.29701e-09	348;1000;1020;1141;1267;1808;1946;1959;2064;2281;2596;2664;2675;2676;2737;2887;3670;3798;3800;3897;4130;4131;4133;4135;4137;4684;4741;4744;4747;4804;4884;4929;5048;5058;5457;5649;5792;5803;5979;6324;6696;6709;6812;6900;6993;7070;7345;8482;9037;9369;9638;10251;10439;11127;22865;22906;23114;23334;23566;26999;27020;27242;51062;51393;51761;54413;54910;55715;56896;57463;57643;84631;91584;150465;347733	NEFL;MAP1B;NEFM;NEFH;SPP1;KIF5A;SPTAN1;UCHL1;DPYSL2;STXBP1;MAP1A;PAFAH1B1;KIF5C;NCAM1;THY1;NGFR;RELN;NPTN;ATL1;GDI1;L1CAM;CNP;FEZ1;KIF3A;OLFM1;TTL;GAP43;CYFIP2;TUBB2B;APOE;PTPRF;MAPT;SEMA5A;CNTN2;TNFRSF21;PTPRZ1;RET;SEMA7A;NLGN3;DPYSL5;NR4A2;PAK1;SCN1B;CDK5;ATP8A2;GFRA3;CDH2;DOK4;TRAK1;NRXN3;NFASC;SEMA4C;MAP2;ERBB2;SLITRK3;POU4F1;LPAR3;MAP6;SLITRK2;GFRA2;NPTX1;SZT2;PLXNA4;EFNA5;AMIGO1;TRPV2;GLI3;…
GO:0099504	synaptic vesicle cycle	41	3.19019	2.21669e-11	3.14032e-09	273;320;815;1000;1020;1141;1759;5217;5579;6456;6616;6812;6843;6844;6853;6854;6857;6860;8618;8867;9829;9863;9900;11069;22999;23025;23208;23413;23621;26052;26059;27445;54413;57030;57084;57502;63908;114088;127833;143425;148281	STXBP1;SYT11;VAMP1;SNAP25;DNM3;CADPS;NAPB;DNM1;NCS1;DNAJC6;VAMP2;SYNJ1;SYN2;CAMK2A;SYT4;PFN2;NLGN3;CDK5;SYT2;BACE1;CDH2;SV2A;NLGN4X;SYN1;APBA1;SYT1;SLC17A6;SLC17A7;PRKCB;UNC13A;AMPH;PCLO;SH3GL2;MAGI2;RAPGEF4;SYT9;SYT6;ERC2;CHRNB2;RIMS1;TRIM9
GO:0099003	vesicle-mediated transport in synapse	42	3.10702	3.10094e-11	3.76543e-09	273;320;815;1020;1141;1759;3798;3800;4133;5217;5579;6456;6616;6812;6843;6844;6853;6857;6860;8120;8618;8867;9829;9900;22883;22999;23025;23208;23413;23621;26052;26059;27065;27445;54413;57030;57502;63908;114088;127833;143425;148281	KIF5A;STXBP1;SYT11;KIF5C;CLSTN1;VAMP1;SNAP25;DNM3;CADPS;NAPB;DNM1;NCS1;DNAJC6;VAMP2;SYNJ1;CAMK2A;SYT4;PFN2;NLGN3;CDK5;SYT2;BACE1;SV2A;MAP2;NLGN4X;SYN1;APBA1;SYT1;SLC17A7;AP3B2;PRKCB;UNC13A;AMPH;PCLO;SH3GL2;NSG1;SYT9;SYT6;ERC2;CHRNB2;RIMS1;TRIM9
GO:0051648	vesicle localization	53	2.60955	9.28014e-11	9.86015e-09	320;547;815;1000;1020;1141;1759;1778;1780;3798;3800;4133;4905;5048;5217;5579;6616;6811;6812;6843;6844;6853;6854;6857;6860;8120;8618;8867;9863;9900;10540;10749;11127;22906;22920;22999;23025;23208;23413;23621;26052;26059;27445;51399;54413;55638;58485;63908;63971;114088;127833;143425;148281	KIF5A;DYNC1H1;STXBP1;SYT11;PAFAH1B1;KIF5C;NSF;VAMP1;KIF1A;KIFAP3;SNAP25;DCTN2;KIF3A;DNM3;CADPS;NAPB;DNM1;NCS1;TRAPPC1;VAMP2;DYNC1I1;SYNJ1;SYN2;CAMK2A;SYT4;PFN2;KIF1C;NLGN3;CDK5;SYT2;BACE1;CDH2;SV2A;TRAK1;MAP2;SYN1;APBA1;SYT1;AP3B2;KIF13A;TRAPPC4;PRKCB;UNC13A;PCLO;MAGI2;STX5;SYT9;SYT6;ERC2;CHRNB2;SYBU;RIMS1;TRIM9
GO:0034765	regulation of ion transmembrane transport	65	2.21343	9.96069e-10	9.40732e-08	183;287;481;482;610;773;774;781;782;1181;1804;2257;2273;2281;3359;3736;3739;3742;3745;3752;3760;3766;3778;3786;5349;5581;5649;5774;5999;6262;6324;6330;6334;6335;6336;6769;6844;7070;7533;8291;8514;8787;9254;9312;9472;10369;10681;11280;22941;23072;23327;27347;30845;53822;54413;55636;55800;56479;57463;79026;84277;84959;90134;644139;729993	ANK2;AHNAK;PIRT;THY1;RELN;ATP1B1;SCN11A;YWHAH;ATP1B2;SCN9A;EHD3;AKAP6;FXYD7;VAMP2;NEDD4L;CACNA2D1;KCNA1;STK39;RGS4;NLGN3;STAC;SCN1B;FGF12;KCNB2;AGT;CACNB1;KCND3;SCN10A;KCNAB2;UBASH3B;KCNQ3;SCN4B;HCN2;KCNA6;RGS9;KCNJ10;CLCN2;CACNA1A;DPP6;KCNB1;FHL1;GNB5;DYSF;KCNMA1;CACNA1B;KCNA4;RYR2;SCN3B;PRKCE;SHISA9;CACNG2;AMIGO1;KCNJ3;FXYD3;SCN8A;HTR3A;FKBP1B;HECW1;CHD7;KCNQ5;CACNA2D2;SHANK2;DNAJC30;KCNH7;PTPN3
GO:0030705	cytoskeleton-dependent intracellular transport	34	3.00345	5.90801e-09	5.02181e-07	320;547;1639;1778;1780;3797;3798;3800;4130;4131;4133;4135;4137;4651;4744;4747;5048;6647;7314;7345;7846;8120;8936;10749;11127;11158;22906;22920;55112;55638;55764;63971;84790;140735	NEFL;MAP1B;NEFH;TUBA1A;KIF5A;UCHL1;DYNC1H1;SOD1;MAP1A;PAFAH1B1;KIF5C;DYNLL2;KIF3C;KIF1A;KIFAP3;UBB;DCTN1;KIF3A;DYNC1I1;MAPT;TUBA1C;KIF1C;TRAK1;MAP2;APBA1;MAP6;AP3B2;MYO10;KIF13A;RABL2B;WDR60;IFT122;SYBU;WASF1
GO:0022604	regulation of cell morphogenesis	66	2.09543	7.13653e-09	5.51459e-07	348;960;1000;1020;1141;1523;1793;1808;1946;2035;2664;3897;4131;4133;4135;4137;4651;4747;4804;5048;5058;5649;5764;5979;6239;6281;6678;6696;6857;6860;6900;7070;7533;7804;8322;8482;8997;9037;9912;10395;10439;11078;22906;22999;23025;23043;23072;23136;23189;23327;23566;26052;51393;54413;54910;57463;57643;80823;84079;91010;91584;127833;150465;157922;161176;347733	NEFL;MAP1B;SPP1;SPARC;DPYSL2;EPB41L3;PAFAH1B1;THY1;NGFR;RELN;GDI1;L1CAM;YWHAH;CD44;DNM3;OLFM1;TTL;TUBB2B;APOE;NEDD4L;DOCK1;MAPT;SYT4;SEMA5A;CNTN2;RET;SEMA7A;NLGN3;PAK1;FMNL3;CDK5;CUX1;SYT2;TRIOBP;CDH2;TRAK1;SEMA4C;FZD4;MAP2;SYT1;CAMSAP1;S100A10;LPAR3;MAP6;SYNE3;MYO10;UNC13A;PTN;LRP8;RREB1;DLC1;TNIK;ANKRD27;EPB41;ARHGAP44;PLXNA4;EFNA5;AMIGO1;TRPV2;KALRN;HECW1;CHRNB2;BHLHB9;RIMS1;KANK1;ZSWIM5
GO:0031346	positive regulation of cell projection organization	55	2.26287	9.06377e-09	6.42017e-07	116;183;348;1523;1809;1946;2281;2664;2889;3897;4131;4135;4137;4747;4804;5048;5058;5526;5649;5764;5979;6239;6324;6857;6860;6993;7804;8322;8482;8997;9037;9863;10677;11075;22906;22941;22999;23025;23327;23566;26052;27020;51393;51704;51761;57118;57463;65009;80823;84079;84298;91584;127833;347733;440730	NEFL;MAP1B;STMN2;AVIL;PAFAH1B1;NGFR;RELN;NPTN;GDI1;L1CAM;DPYSL3;NDRG4;DNM3;TUBB2B;APOE;NEDD4L;CAMK1D;MAPT;SYT4;SEMA5A;RET;SEMA7A;PAK1;SCN1B;CUX1;SYT2;ATP8A2;RAPGEF1;PPP2R5B;AGT;TRAK1;FZD4;GPRC5B;SYT1;LPAR3;MAP6;UNC13A;PTN;LRP8;RREB1;ANKRD27;MAGI2;PLXNA4;EFNA5;AMIGO1;TRPV2;ADCYAP1;FKBP1B;DYNLT1;KALRN;LLPH;TRIM67;BHLHB9;SHANK2;RIMS1
GO:0017156	calcium ion regulated exocytosis	31	3.06273	1.70516e-08	1.11492e-06	320;815;1020;1141;3745;5217;5579;6616;6812;6843;6844;6853;6857;6860;8618;8867;9900;11069;22999;23025;23208;23413;23621;26059;27445;63908;114088;127833;143425;148281;192683	STXBP1;SYT11;VAMP1;SNAP25;CADPS;NAPB;NCS1;VAMP2;SYNJ1;CAMK2A;SYT4;PFN2;CDK5;SYT2;BACE1;SV2A;SYN1;APBA1;SYT1;PRKCB;UNC13A;KCNB1;PCLO;SCAMP5;RAPGEF4;SYT9;SYT6;ERC2;CHRNB2;RIMS1;TRIM9
GO:0035637	multicellular organismal signaling	33	2.91511	2.13439e-08	1.29588e-06	183;287;478;481;482;491;781;1901;2257;2281;2898;3736;3752;3760;5024;5048;6262;6324;6330;6334;6335;6336;6647;8506;10369;11280;23114;26047;27345;30845;55800;149461;349149	SOD1;ANK2;ATP1A3;PAFAH1B1;ATP1B1;SCN11A;ATP1B2;SCN9A;EHD3;CACNA2D1;KCNA1;KCNMB4;SCN1B;FGF12;GJC3;CLDN19;CNTNAP1;AGT;KCND3;SCN10A;NFASC;ATP2B2;GRIK2;P2RX3;SCN4B;CNTNAP2;S1PR1;RYR2;SCN3B;CACNG2;KCNJ3;SCN8A;FKBP1B
GO:0007272	ensheathment of neurons	26	3.28108	5.5952e-08	3.17061e-06	287;1191;1959;2064;3084;3400;3766;4118;4155;4359;5660;6334;6647;6900;8506;8537;9639;23114;23136;27242;51090;53616;57463;57716;349149;400746	PSAP;MPZ;SOD1;EPB41L3;ANK2;NCMAP;CLU;PLLP;MBP;ARHGEF10;ADAM22;CNTN2;TNFRSF21;PRX;MAL;GJC3;CNTNAP1;NFASC;ERBB2;BCAS1;NRG1;ID4;KCNJ10;AMIGO1;SCN8A;EGR2
GO:0050769	positive regulation of neurogenesis	60	2.01574	1.42168e-07	7.55267e-06	116;183;348;1523;1809;1946;2119;2281;2664;2737;2889;3897;4131;4135;4137;4674;4747;4804;5048;5058;5121;5526;5649;5764;5979;6324;6857;6860;6993;7804;8322;8482;8867;8997;9037;9863;10677;11075;22906;22941;22999;23025;23327;23566;27020;51393;51704;51761;57118;57463;65009;80823;84079;84298;91584;127833;147040;221336;347733;440730	NEFL;MAP1B;STMN2;AVIL;PAFAH1B1;NGFR;RELN;NPTN;GDI1;L1CAM;DPYSL3;NDRG4;TUBB2B;APOE;NEDD4L;CAMK1D;SYNJ1;MAPT;SYT4;SEMA5A;RET;SEMA7A;PAK1;SCN1B;CUX1;SYT2;ATP8A2;RAPGEF1;PPP2R5B;AGT;TRAK1;FZD4;GPRC5B;SYT1;LPAR3;MAP6;UNC13A;KCTD11;PTN;LRP8;ANKRD27;MAGI2;PCP4;BEND6;PLXNA4;EFNA5;AMIGO1;TRPV2;ADCYAP1;GLI3;FKBP1B;DYNLT1;KALRN;LLPH;TRIM67;BHLHB9;SHANK2;RIMS1;ETV5;NAP1L2
GO:0006836	neurotransmitter transport	42	2.35345	1.74315e-07	8.71575e-06	41;116;320;774;815;1020;1141;1906;3766;5217;5579;5999;6616;6812;6843;6844;6853;6854;6857;6860;8618;8867;9900;22999;23025;23208;23413;23621;26059;27345;27445;55117;57030;57084;63908;114088;127833;143425;148281;153201;206358;388662	STXBP1;SYT11;VAMP1;SNAP25;CADPS;NAPB;NCS1;VAMP2;SYNJ1;SYN2;CAMK2A;SYT4;RGS4;PFN2;KCNMB4;CDK5;SYT2;BACE1;SV2A;SYN1;APBA1;SYT1;SLC17A6;SLC17A7;KCNJ10;SLC36A1;PRKCB;UNC13A;PCLO;SLC6A17;SLC6A15;CACNA1B;SYT9;ADCYAP1;SYT6;ERC2;CHRNB2;RIMS1;TRIM9;ASIC1;EDN1;SLC36A2
GO:0051656	establishment of organelle localization	64	1.94555	2.01897e-07	9.534e-06	320;547;815;1020;1141;1639;1759;1778;1780;3797;3798;3800;4131;4133;4137;4139;4744;4747;4905;5048;5217;5579;6616;6811;6812;6843;6844;6853;6857;6860;6993;7314;7345;8120;8618;8867;8936;9900;10253;10540;10749;11127;11314;22906;22920;22999;23025;23208;23413;23621;26052;26059;27445;51399;55638;58485;63908;63971;114088;127833;143425;148281;150465;161176	NEFL;MAP1B;NEFH;KIF5A;UCHL1;DYNC1H1;STXBP1;SYT11;PAFAH1B1;KIF5C;NSF;VAMP1;KIF3C;KIF1A;KIFAP3;UBB;SNAP25;DCTN1;DCTN2;KIF3A;DNM3;CADPS;NAPB;DNM1;TTL;NCS1;TRAPPC1;VAMP2;DYNC1I1;SYNJ1;CAMK2A;MAPT;SYT4;PFN2;KIF1C;CDK5;SYT2;SPRY2;BACE1;SV2A;TRAK1;MAP2;SYN1;APBA1;SYT1;SYNE3;AP3B2;KIF13A;TRAPPC4;PRKCB;UNC13A;MARK1;PCLO;STX5;SYT9;CD300A;SYT6;ERC2;DYNLT1;CHRNB2;SYBU;WASF1;RIMS1;TRIM9
GO:0007626	locomotory behavior	34	2.59181	2.6027e-07	1.16437e-05	320;348;460;774;1141;1267;1958;2119;2257;2775;3084;3251;3766;4045;4204;4929;5048;5581;5660;6616;6647;6900;7111;7345;8322;8997;10882;23544;28996;51286;51704;53616;55636;347730	PSAP;UCHL1;SOD1;GNAO1;PAFAH1B1;TMOD1;HIPK2;CEND1;SNAP25;CNP;APOE;ADAM22;CNTN2;EGR1;NR4A2;FGF12;FZD4;APBA1;NRG1;GPRC5B;LSAMP;C1QL1;KCNJ10;MECP2;HPRT1;CACNA1B;LRRTM1;PRKCE;KALRN;CHRNB2;CHD7;ASTN1;SEZ6L;ETV5
GO:0060560	developmental growth involved in morphogenesis	36	2.40276	7.8923e-07	3.35423e-05	348;1020;1808;1901;1946;2664;3897;4131;4133;4137;5048;5058;6456;6696;6857;6860;8482;8936;9037;9863;10253;10439;22999;23025;23327;23566;26999;51393;54413;54910;84298;91584;127833;150465;157506;342184	MAP1B;SPP1;DPYSL2;PAFAH1B1;GDI1;L1CAM;OLFM1;TTL;CYFIP2;APOE;NEDD4L;MAPT;SYT4;SEMA5A;SEMA7A;NLGN3;PAK1;CDK5;SYT2;SPRY2;SEMA4C;RDH10;MAP2;SYT1;LPAR3;UNC13A;SH3GL2;MAGI2;S1PR1;PLXNA4;EFNA5;TRPV2;FMN1;LLPH;WASF1;RIMS1
GO:0032409	regulation of transporter activity	38	2.31034	1.06975e-06	4.32995e-05	287;481;482;781;782;2257;2273;2281;3359;3736;5349;5580;5581;5649;5774;6262;6324;6330;6769;6844;7533;8291;8787;9472;10369;10681;22941;23072;23327;27347;30845;53822;54413;55800;79026;154881;644139;729993	ANK2;AHNAK;PIRT;RELN;ATP1B1;YWHAH;ATP1B2;EHD3;AKAP6;FXYD7;VAMP2;NEDD4L;CACNA2D1;KCNA1;STK39;PRKCD;NLGN3;STAC;SCN1B;FGF12;KCTD7;CACNB1;SCN4B;RGS9;FHL1;GNB5;DYSF;RYR2;SCN3B;PRKCE;SHISA9;CACNG2;FXYD3;HTR3A;FKBP1B;HECW1;SHANK2;PTPN3
GO:0023061	signal release	58	1.91009	1.38699e-06	5.35884e-05	41;116;183;320;408;773;774;815;818;1020;1141;1374;1906;1946;2281;3033;3670;3745;5213;5217;5579;5581;6447;6616;6696;6812;6843;6844;6853;6854;6857;6860;6863;6934;7447;8322;8425;8618;8867;8997;9254;9900;11069;22999;23025;23208;23413;23621;26059;27345;27445;55636;55638;63908;114088;127833;143425;148281	SPP1;STXBP1;SYT11;VAMP1;ARRB1;CPT1A;SNAP25;LTBP4;CADPS;NAPB;VSNL1;NCS1;VAMP2;CAMK2G;SYNJ1;PFKM;SYN2;CAMK2A;SYT4;PFN2;KCNMB4;CDK5;SYT2;BACE1;TAC1;AGT;SV2A;HADH;FZD4;SYN1;APBA1;SYT1;PRKCB;UNC13A;CACNA1A;KCNB1;PCLO;CACNA1B;RAPGEF4;TCF7L2;EFNA5;PRKCE;SYT9;ADCYAP1;SYT6;ERC2;FKBP1B;KALRN;CHRNB2;CHD7;SYBU;ISL1;CACNA2D2;SCG5;RIMS1;TRIM9;ASIC1;EDN1
GO:0060627	regulation of vesicle-mediated transport	61	1.83577	2.78264e-06	0.000102837	29;320;341;348;408;815;1020;1141;1191;1759;2889;3638;3745;3958;4133;4905;5217;5579;6456;6653;6812;6843;6844;6853;6857;6860;7447;8291;8867;9545;9829;9863;9892;9912;11069;11236;11314;22999;23208;23327;23400;23413;23621;25999;27445;53407;57030;57118;63908;65009;80230;84079;84251;114088;115827;143425;192683;203190;257364;347730;376267	STXBP1;SYT11;LGALS3;NSF;CLU;VAMP1;CLIP3;ARRB1;RAB3D;INSIG1;NDRG4;NAPB;DNM1;ATP13A2;VSNL1;NCS1;DNAJC6;APOE;VAMP2;SNAP91;NEDD4L;CAMK1D;SYNJ1;LGI3;CAMK2A;SYT4;PFN2;SORL1;ABR;CDK5;BACE1;RAPGEF1;MAP2;SYN1;RAB15;APBA1;SYT1;SLC17A7;PRKCB;SGIP1;KCNB1;STX18;PCLO;SH3GL2;SCAMP5;ANKRD27;DYSF;MAGI2;RAPGEF4;RUFY1;LRRTM1;APOC1;ARHGAP44;SNX33;SYT9;CD300A;RAB3C;CHRNB2;RNF139;RIMS1;TRIM9
GO:0010959	regulation of metal ion transport	48	2.0023	3.06975e-06	0.000103868	116;183;287;481;482;774;781;782;815;818;1804;2257;2273;2281;2775;3603;3736;3958;5024;5349;5581;5774;5999;6262;6324;6330;6769;6844;7070;7466;7533;8291;8514;8787;9472;10681;23072;23327;23566;27347;30845;51393;53822;55636;55800;57463;79026;84959	GNAO1;ANK2;AHNAK;LGALS3;THY1;ATP1B1;YWHAH;ATP1B2;EHD3;AKAP6;FXYD7;VAMP2;NEDD4L;CACNA2D1;CAMK2G;KCNA1;STK39;CAMK2A;RGS4;STAC;SCN1B;FGF12;WFS1;AGT;CACNB1;KCNAB2;UBASH3B;P2RX3;LPAR3;SCN4B;RGS9;DPP6;FHL1;GNB5;DYSF;CACNA1B;IL16;RYR2;SCN3B;PRKCE;AMIGO1;TRPV2;ADCYAP1;FXYD3;FKBP1B;HECW1;CHD7;PTPN3
GO:1902903	regulation of supramolecular fiber organization	45	2.05403	3.14581e-06	0.000103868	119;348;1139;1191;1410;1639;1901;1906;2288;4133;4137;4204;5058;5217;5580;5581;5999;6281;6709;6863;7111;8936;9037;9639;9886;10382;10395;10677;11075;11078;11113;22998;23189;23671;25802;25999;55971;57180;58526;80206;89927;146057;157922;163782;342184	STMN2;SPTAN1;AVIL;TMOD1;CLU;CLIP3;TUBB4A;DCTN1;FKBP4;ARHGEF10;APOE;MAPT;PRKCD;SEMA5A;C16orf45;TTBK2;ADD2;RGS4;PFN2;TMEFF2;MID1IP1;CRYAB;PAK1;CIT;TAC1;TRIOBP;KANK4;MAP2;FHOD3;CAMSAP1;S100A10;ACTR3B;MECP2;LIMCH1;DLC1;S1PR1;LMOD1;PRKCE;BAIAP2L1;FMN1;WASF1;KANK1;RHOBTB1;EDN1;CHRNA7
GO:0016358	dendrite development	34	2.33144	3.17714e-06	0.000103868	348;473;815;1020;1139;1141;1501;1523;3251;4130;4131;4133;4135;4139;4204;5048;5649;6993;7533;7804;8997;9912;22906;22941;23043;23072;23327;26052;51399;54413;57118;80823;84079;84298	MAP1B;MAP1A;PAFAH1B1;RELN;YWHAH;DNM3;APOE;NEDD4L;CAMK1D;CAMK2A;NLGN3;CTNND2;CDK5;CUX1;RERE;TRAK1;MAP2;MAP6;TRAPPC4;MARK1;MECP2;LRP8;TNIK;ANKRD27;HPRT1;ARHGAP44;DYNLT1;KALRN;HECW1;CHRNB2;LLPH;BHLHB9;SHANK2;CHRNA7
GO:0051668	localization within membrane	26	2.6743	3.6042e-06	0.000113466	348;481;1000;1020;1759;2119;2898;3638;3798;3800;4118;5649;5764;6616;7070;8867;9863;9912;10369;22883;23180;26052;27020;27065;55764;100133941	KIF5A;KIF5C;CLSTN1;THY1;RELN;NPTN;ATP1B1;SNAP25;INSIG1;DNM3;DNM1;APOE;SYNJ1;MAL;CD24;CDK5;CDH2;RFTN1;GRIK2;PTN;MAGI2;ARHGAP44;NSG1;CACNG2;IFT122;ETV5
GO:1990778	protein localization to cell periphery	42	2.09543	4.00762e-06	0.00012166	286;287;481;999;1000;1020;1804;2035;3551;3745;3958;4118;4905;5581;6281;6616;6769;6812;6844;9312;9545;9912;10133;10266;10369;22883;22979;23043;23114;23136;23555;25999;27065;30845;55800;57512;63971;92162;115827;145567;340348;376267	STXBP1;EPB41L3;ANK2;CLSTN1;LGALS3;NSF;CLIP3;ATP1B1;CDH1;SNAP25;RAB3D;EHD3;VAMP2;OPTN;MAL;STAC;TSPAN15;KCNB2;CDK5;CDH2;NFASC;RAB15;S100A10;RAMP2;KIF13A;ANK1;DPP6;KCNB1;TTC7B;TNIK;EPB41;IKBKB;EFR3B;TMEM88;ARHGAP44;SCN3B;NSG1;PRKCE;CACNG2;RAB3C;TSPAN33;GPR158
GO:0007422	peripheral nervous system development	17	3.44991	5.35708e-06	0.000157018	1020;1959;2064;2676;3084;3670;4744;5457;6334;6647;8506;9480;9639;23114;53616;91584;400746	NEFH;SOD1;NCMAP;ARHGEF10;ADAM22;CDK5;CNTNAP1;GFRA3;NFASC;ERBB2;NRG1;POU4F1;ONECUT2;PLXNA4;SCN8A;ISL1;EGR2
GO:0051961	negative regulation of nervous system development	41	2.07309	6.8075e-06	0.000192879	116;348;1020;1809;2288;2664;2737;3084;3400;3670;4133;4804;5048;5764;6653;6695;6696;6860;6900;6993;7070;7533;8482;9037;9745;10220;11075;22882;23189;26052;27242;27257;51286;51684;54413;54910;55764;81618;85458;89927;147040	STMN2;SPP1;PAFAH1B1;THY1;NGFR;GDI1;DPYSL3;CEND1;SPOCK1;YWHAH;FKBP4;DNM3;APOE;ITM2C;SYT4;SEMA5A;C16orf45;CNTN2;TNFRSF21;SEMA7A;NLGN3;SORL1;CDK5;SEMA4C;MAP2;NRG1;DIXDC1;ID4;KCTD11;PTN;ZHX2;IFT122;ADCYAP1;GLI3;SUFU;DYNLT1;ZNF536;LSM1;ISL1;GDF11;KANK1
GO:0043270	positive regulation of ion transport	37	2.15364	7.91983e-06	0.000217157	183;287;348;481;482;781;815;1141;1906;2257;2273;3359;3736;3958;5024;5580;5649;6262;6324;6330;6769;6812;6860;7070;7466;8787;9472;10369;23566;27347;30845;51393;51761;54413;55800;57463;644139	STXBP1;ANK2;LGALS3;PIRT;THY1;RELN;ATP1B1;ATP1B2;EHD3;AKAP6;APOE;CACNA2D1;KCNA1;STK39;CAMK2A;SYT4;PRKCD;NLGN3;STAC;SCN1B;FGF12;WFS1;ATP8A2;AGT;P2RX3;LPAR3;SCN4B;RGS9;FHL1;RYR2;SCN3B;CACNG2;AMIGO1;TRPV2;HTR3A;CHRNB2;EDN1
GO:0010721	negative regulation of cell development	42	1.97719	1.71572e-05	0.000455739	116;348;1020;1809;1946;2288;2664;2737;3084;3400;3670;4133;4804;5048;5058;5465;5764;5999;6653;6695;6696;6860;6900;6993;7070;7442;7533;8482;9037;9745;10220;11075;22882;23189;26052;27257;54413;54910;81618;85458;89927;147040	STMN2;SPP1;PAFAH1B1;THY1;NGFR;GDI1;DPYSL3;SPOCK1;YWHAH;FKBP4;DNM3;APOE;ITM2C;SYT4;SEMA5A;C16orf45;CNTN2;RGS4;SEMA7A;NLGN3;TRPV1;PAK1;SORL1;CDK5;SEMA4C;MAP2;NRG1;DIXDC1;ID4;KCTD11;PTN;PPARA;ZHX2;EFNA5;ADCYAP1;GLI3;DYNLT1;ZNF536;LSM1;ISL1;GDF11;KANK1
GO:0016049	cell growth	56	1.77794	1.83067e-05	0.000465125	183;348;1020;1410;1808;1906;1946;2064;2137;2273;2664;2786;3486;3897;4131;4133;4137;5048;5058;5300;5465;5654;5999;6456;6695;6696;6857;6860;6880;8085;8425;8482;8936;9037;9472;9746;9792;9826;10439;22883;22999;23025;23136;23327;23566;23677;26999;27346;51393;54413;54910;58189;84298;91584;127833;150465	MAP1B;SPP1;DPYSL2;EPB41L3;PAFAH1B1;CLSTN1;HTRA1;GDI1;L1CAM;SPOCK1;LTBP4;OLFM1;AKAP6;TTL;CYFIP2;APOE;NEDD4L;CLSTN3;MAPT;SYT4;SEMA5A;RGS4;SEMA7A;NLGN3;PIN1;CRYAB;PAK1;CDK5;SYT2;AGT;ARHGEF11;KMT2D;SEMA4C;TAF9;MAP2;ERBB2;IGFBP3;SYT1;TMEM97;SERTAD2;LPAR3;SH3BP4;UNC13A;FHL1;SH3GL2;PPARA;WFDC1;PLXNA4;EFNA5;TRPV2;GNG4;EXTL3;LLPH;WASF1;RIMS1;EDN1
GO:0030534	adult behavior	24	2.55613	1.8605e-05	0.000465125	1020;1141;1267;2257;2566;3766;4204;4929;5048;5465;6900;7111;7345;8997;9369;22941;23544;26047;28996;51286;53616;54413;55636;57502	UCHL1;PAFAH1B1;TMOD1;HIPK2;CEND1;CNP;ADAM22;CNTN2;NLGN3;NR4A2;FGF12;CDK5;NRXN3;NLGN4X;KCNJ10;MECP2;GABRG2;CNTNAP2;PPARA;KALRN;CHRNB2;CHD7;SHANK2;SEZ6L
GO:0006813	potassium ion transport	33	2.16406	2.18458e-05	0.000522955	116;287;478;481;482;610;1804;2273;3736;3739;3742;3745;3752;3760;3766;3778;3786;4905;5349;5999;6616;6844;8514;9312;9472;23327;25769;27345;27347;56479;57463;84679;90134	ANK2;ATP1A3;NSF;ATP1B1;SNAP25;ATP1B2;AKAP6;VAMP2;NEDD4L;KCNA1;STK39;RGS4;SLC24A2;KCNMB4;KCNB2;SLC9A7;KCND3;KCNAB2;KCNQ3;HCN2;KCNA6;KCNJ10;DPP6;KCNB1;FHL1;KCNMA1;KCNA4;AMIGO1;KCNJ3;ADCYAP1;FXYD3;KCNQ5;KCNH7
GO:0035249	synaptic transmission, glutamatergic	18	3.00345	2.21837e-05	0.000522955	116;1000;1020;2898;2899;5649;6509;6812;6857;9746;10369;22941;23025;54413;57030;57084;63908;127262	STXBP1;TPRG1L;RELN;NAPB;SLC1A4;GRIK3;CLSTN3;NLGN3;CDK5;CDH2;SYT1;GRIK2;SLC17A6;SLC17A7;UNC13A;CACNG2;ADCYAP1;SHANK2
GO:0033555	multicellular organismal response to stress	16	3.24697	2.27639e-05	0.000522955	41;116;348;774;796;2898;4204;4929;5024;5649;5979;6335;6863;7442;84918;644139	PIRT;RELN;SCN9A;APOE;CALCA;RET;TRPV1;NR4A2;TAC1;GRIK2;P2RX3;MECP2;CACNA1B;ADCYAP1;LRP11;ASIC1
GO:0001505	regulation of neurotransmitter levels	43	1.92759	2.55429e-05	0.000571355	41;183;320;384;774;815;947;1020;1141;1191;1906;3766;5217;5579;5740;5999;6616;6697;6812;6843;6844;6853;6854;6857;6860;7442;8618;8867;9900;22999;23025;23208;23413;23621;26059;27345;27445;57030;63908;114088;127833;143425;148281	STXBP1;SYT11;CLU;VAMP1;SNAP25;CADPS;NAPB;NCS1;VAMP2;SYNJ1;SYN2;CAMK2A;SYT4;RGS4;PFN2;TRPV1;KCNMB4;CDK5;SYT2;BACE1;AGT;SV2A;SYN1;APBA1;CD34;SYT1;SLC17A7;KCNJ10;PRKCB;UNC13A;PCLO;ARG2;SPR;CACNA1B;SYT9;SYT6;PTGIS;ERC2;CHRNB2;RIMS1;TRIM9;ASIC1;EDN1
GO:0048638	regulation of developmental growth	41	1.96085	2.6227e-05	0.000571614	32;348;1020;1808;1906;1946;2664;3720;3897;4131;4133;4137;5048;5058;5300;5465;5999;6647;6696;6777;6857;6860;8482;9037;9254;9472;10439;22999;23025;23327;23493;23566;26524;51393;51761;54910;55636;60485;91584;127833;150465	MAP1B;SPP1;DPYSL2;SOD1;PAFAH1B1;GDI1;L1CAM;OLFM1;AKAP6;TTL;APOE;ACACB;NEDD4L;MAPT;SYT4;HEY2;SEMA5A;RGS4;SEMA7A;PIN1;PAK1;CDK5;SYT2;STAT5B;ATP8A2;SEMA4C;MAP2;SAV1;SYT1;LATS2;LPAR3;UNC13A;PPARA;JARID2;PLXNA4;EFNA5;TRPV2;CHD7;CACNA2D2;RIMS1;EDN1
GO:0106027	neuron projection organization	17	3.07582	2.69554e-05	0.000572802	348;478;1020;1139;1501;1639;2904;4130;5048;5649;7804;8997;9912;22941;26052;54413;80823	MAP1A;ATP1A3;PAFAH1B1;RELN;DCTN1;DNM3;APOE;NLGN3;CTNND2;CDK5;LRP8;ARHGAP44;KALRN;BHLHB9;SHANK2;GRIN2B;CHRNA7
GO:0070841	inclusion body assembly	8	5.46082	5.18019e-05	0.00107394	1191;3337;4137;4591;5705;6653;26278;55466	CLU;SACS;PSMC5;MAPT;TRIM37;SORL1;DNAJB1;DNAJA4
GO:0003012	muscle system process	50	1.77509	5.31373e-05	0.0010754	59;183;287;384;481;781;796;818;1141;1264;1410;1674;1906;2257;2281;2775;3693;3720;3736;3752;3760;3778;4629;5024;5058;5300;5465;5999;6262;6324;6330;6336;6647;6769;7111;7171;7442;8291;9312;9472;9826;10398;23327;23493;25802;29995;30845;51761;55800;90523	SOD1;MYL9;GNAO1;ANK2;TMOD1;TPM4;ATP1B1;EHD3;AKAP6;ACTA2;NEDD4L;CACNA2D1;CAMK2G;KCNA1;HEY2;CALCA;MLIP;RGS4;PIN1;STAC;TRPV1;CRYAB;PAK1;SCN1B;FGF12;KCNB2;ATP8A2;AGT;ARHGEF11;KCND3;SCN10A;MYH11;P2RX3;SCN4B;ITGB5;ARG2;PPARA;DYSF;JARID2;KCNMA1;DES;RYR2;SCN3B;LMOD1;CNN1;KCNJ3;FKBP1B;CHRNB2;LMCD1;EDN1
GO:0050890	cognition	37	1.96338	6.2247e-05	0.00123046	41;183;348;1020;1139;1141;1959;2353;2821;2904;4130;4137;4204;5048;5649;5764;5803;6509;6616;6860;6863;6900;8867;8997;9369;10882;22941;25769;26047;27020;54413;55636;57030;57502;65009;80823;151556	MAP1A;PAFAH1B1;GPI;RELN;NPTN;SNAP25;GPR155;NDRG4;SLC1A4;APOE;SYNJ1;MAPT;SYT4;CNTN2;PTPRZ1;NLGN3;SLC24A2;FOS;CDK5;TAC1;AGT;NRXN3;NLGN4X;C1QL1;SLC17A7;PTN;MECP2;CNTNAP2;KALRN;CHRNB2;CHD7;BHLHB9;SHANK2;GRIN2B;EGR2;ASIC1;CHRNA7
GO:0050803	regulation of synapse structure or activity	31	2.10649	6.46941e-05	0.00124977	348;1000;1020;1141;1639;1759;1946;2119;2596;2904;4204;5048;5649;5764;6678;7804;7846;8997;9746;9912;22865;22883;26052;54413;55638;57463;80823;84631;147381;347730;387804	TUBA1A;SPARC;PAFAH1B1;CLSTN1;RELN;DCTN1;DNM3;DNM1;GAP43;APOE;CLSTN3;NLGN3;CDK5;CDH2;SLITRK3;SLITRK2;PTN;MECP2;LRP8;CBLN2;LRRTM1;ARHGAP44;EFNA5;AMIGO1;KALRN;CHRNB2;SYBU;BHLHB9;GRIN2B;VSTM5;ETV5
GO:0031109	microtubule polymerization or depolymerization	19	2.64192	8.50662e-05	0.00156812	1410;1639;2288;4133;4137;4204;5058;5300;10382;10982;11075;22924;25999;51673;58526;79649;89927;146057;157922	STMN2;MAPRE2;CLIP3;TPPP3;TUBB4A;DCTN1;FKBP4;MAPRE3;MAPT;C16orf45;TTBK2;PIN1;MID1IP1;CRYAB;PAK1;MAP2;CAMSAP1;MECP2;MAP7D3
GO:0051493	regulation of cytoskeleton organization	56	1.68193	8.64468e-05	0.00156812	119;1020;1639;1778;1901;1906;1946;2288;4133;4135;4137;4204;4591;5048;5058;5217;5580;5581;5999;6281;6709;6863;6993;7111;8936;9037;9639;9886;9912;10382;10395;10677;10763;10982;11075;11078;11113;22924;22998;23189;23671;25802;25999;55521;55971;57180;58526;64793;79884;80206;85458;89927;146057;157922;163782;342184	STMN2;SPTAN1;DYNC1H1;AVIL;PAFAH1B1;MAPRE2;TMOD1;CLIP3;TUBB4A;DCTN1;FKBP4;MAPRE3;ARHGEF10;MAPT;PRKCD;SEMA5A;C16orf45;TTBK2;ADD2;RGS4;PFN2;TMEFF2;MID1IP1;PAK1;TRIM37;CDK5;CIT;TAC1;TRIOBP;KANK4;MAP2;NES;FHOD3;CAMSAP1;S100A10;MAP6;DIXDC1;ACTR3B;MECP2;LIMCH1;DLC1;TRIM36;S1PR1;ARHGAP44;LMOD1;EFNA5;PRKCE;MAP9;BAIAP2L1;FMN1;DYNLT1;CEP85;WASF1;KANK1;RHOBTB1;EDN1
GO:0015711	organic anion transport	52	1.72004	8.67077e-05	0.00156812	32;123;183;320;341;348;1374;1906;2170;2806;3766;5320;5465;5580;5660;5999;6509;6515;6541;6812;6844;6857;6860;7442;8501;8671;9120;9619;9900;10057;10079;23120;23250;23677;27347;28965;51228;51700;51706;51761;55117;57030;57084;57709;58488;58526;79085;84879;151473;153201;206358;388662	PSAP;STXBP1;SLC2A3;CPT1A;GOT2;FABP3;SLC1A4;ATP9A;APOE;VAMP2;ACACB;GLTP;STK39;CYB5R2;SYT4;PRKCD;ATP11A;RGS4;MID1IP1;TRPV1;ATP8A2;AGT;SLC4A4;SV2A;CYB5R1;SLC7A1;ABCC5;PCTP;APBA1;SYT1;SLC17A6;SLC17A7;SLC25A23;KCNJ10;SLC36A1;SH3BP4;SLC7A14;MFSD2A;SLC43A1;PPARA;PLA2G2A;SLC6A17;SLC6A15;PLIN2;SLC27A6;APOC1;SLC16A6;ABCG1;ATP10B;SLC16A14;EDN1;SLC36A2
GO:0140029	exocytic process	16	2.86043	0.000115366	0.00200645	815;3745;6616;6812;6843;6844;6857;8867;9545;9900;23025;26059;63908;115827;143425;376267	STXBP1;VAMP1;SNAP25;RAB3D;NAPB;VAMP2;SYNJ1;CAMK2A;SV2A;RAB15;SYT1;UNC13A;KCNB1;SYT9;ERC2;RAB3C
GO:0051258	protein polymerization	35	1.94668	0.000115666	0.00200645	119;283;1639;2288;4133;4137;4204;4599;4747;5058;5217;5300;5580;5581;6709;7111;8936;9886;10382;10677;11075;11078;22921;23189;25802;25999;51673;55971;57180;58526;79649;80206;157922;163782;342184	NEFL;STMN2;SPTAN1;AVIL;TMOD1;CLIP3;TPPP3;TUBB4A;DCTN1;FKBP4;MAPT;PRKCD;ADD2;PFN2;MX1;PIN1;MID1IP1;PAK1;TRIOBP;KANK4;MAP2;FHOD3;CAMSAP1;MSRB2;ACTR3B;MECP2;ANG;LMOD1;PRKCE;BAIAP2L1;FMN1;WASF1;MAP7D3;KANK1;RHOBTB1
GO:0097485	neuron projection guidance	34	1.96379	0.00012132	0.00203589	1020;1808;1946;1959;2064;2596;2675;2676;2737;2887;3670;3798;3800;3897;4684;5649;5979;6324;6709;6900;8482;9037;9369;9638;11127;23114;26999;27020;54910;55715;56896;57643;91584;347733	KIF5A;SPTAN1;DPYSL2;KIF5C;NCAM1;RELN;NPTN;L1CAM;FEZ1;KIF3A;GAP43;CYFIP2;TUBB2B;SEMA5A;CNTN2;RET;SEMA7A;DPYSL5;SCN1B;CDK5;GFRA3;DOK4;NRXN3;NFASC;SEMA4C;ERBB2;GFRA2;PLXNA4;EFNA5;GLI3;ISL1;GRB10;EGR2;ZSWIM5
GO:0070997	neuron death	40	1.84828	0.000122904	0.00203589	348;408;664;947;1020;1139;1191;1718;1958;2353;2562;2821;2898;2904;3670;3745;4137;4204;4345;4747;4804;4929;5300;5457;5465;5536;6647;6653;6812;7314;7466;11113;23017;23321;23400;23621;27242;28996;80823;135112	NEFL;SOD1;STXBP1;DHCR24;GPI;FAIM2;CLU;HIPK2;NGFR;UBB;ARRB1;BNIP3;ATP13A2;PPP5C;APOE;MAPT;TNFRSF21;EGR1;PIN1;FOS;TRIM2;NR4A2;SORL1;CDK5;WFS1;BACE1;CIT;NCOA7;CD34;GRIK2;POU4F1;CD200;GABRB3;KCNB1;MECP2;PPARA;BHLHB9;ISL1;GRIN2B;CHRNA7
GO:0007018	microtubule-based movement	35	1.9395	0.000124549	0.00203589	320;547;1639;1778;1780;3797;3798;3800;3831;4130;4131;4133;4137;4744;4747;5048;6647;7314;7345;8120;8936;10749;11127;11158;22906;22920;25809;26256;55112;55605;55638;55764;57519;63971;140735	NEFL;MAP1B;NEFH;KIF5A;UCHL1;DYNC1H1;SOD1;KIF21A;MAP1A;KLC1;PAFAH1B1;KIF5C;DYNLL2;KIF3C;KIF1A;KIFAP3;UBB;DCTN1;KIF3A;DYNC1I1;MAPT;KIF1C;TRAK1;MAP2;APBA1;STARD9;AP3B2;KIF13A;RABL2B;WDR60;CABYR;IFT122;TTLL1;SYBU;WASF1
GO:0072512	trivalent inorganic cation transport	10	3.95191	0.000139187	0.00222719	523;529;533;534;535;9114;9296;9550;55240;155066	ATP6V0A1;ATP6V1G1;STEAP3;ATP6V1E1;ATP6V1G2;ATP6V1A;ATP6V0D1;ATP6V1F;ATP6V0B;ATP6V0E2
GO:0019233	sensory perception of pain	18	2.62437	0.000141492	0.00222719	116;796;1020;1141;1906;3736;4204;5024;6335;6336;6863;7345;7442;8508;11280;23621;55800;56925	UCHL1;SCN11A;SCN9A;KCNA1;CALCA;TRPV1;CDK5;BACE1;TAC1;SCN10A;LXN;P2RX3;MECP2;NIPSNAP1;SCN3B;ADCYAP1;CHRNB2;EDN1
GO:0035418	protein localization to synapse	13	3.2004	0.000153401	0.00237074	1020;3798;3800;3831;4130;4137;6616;9746;9912;22883;27065;27445;347730	KIF5A;MAP1A;KLC1;KIF5C;CLSTN1;SNAP25;CLSTN3;MAPT;CDK5;PCLO;LRRTM1;ARHGAP44;NSG1
GO:0006814	sodium ion transport	29	2.0446	0.000186532	0.00283129	41;478;481;482;610;2257;5349;5581;5774;6324;6330;6334;6335;6336;7533;8671;10916;11280;23072;23327;25769;27347;53822;55117;55800;57030;57084;84679;254428	ATP1A3;ATP1B1;SCN11A;YWHAH;ATP1B2;SCN9A;MAGED2;FXYD7;NEDD4L;STK39;SLC24A2;SCN1B;FGF12;SLC9A7;SLC4A4;SCN10A;SLC41A1;SLC17A6;SLC17A7;SCN4B;HCN2;SLC6A15;SCN3B;PRKCE;FXYD3;SCN8A;HECW1;ASIC1;PTPN3
GO:0022406	membrane docking	25	2.12108	0.000286747	0.00427605	815;1639;1778;3745;4905;5048;6616;6811;6812;6857;7277;7532;7846;9545;10121;10382;10383;10540;11064;23025;65009;84902;115827;146057;376267	TUBA1A;YWHAG;DYNC1H1;TUBB4B;STXBP1;PAFAH1B1;NSF;ACTR1A;TUBB4A;SNAP25;DCTN1;RAB3D;TUBA4A;NDRG4;DCTN2;CAMK2A;TTBK2;RAB15;SYT1;UNC13A;KCNB1;STX5;CNTRL;RAB3C;CEP89
GO:0008202	steroid metabolic process	37	1.8099	0.000330104	0.00483774	32;47;183;341;348;1066;1181;1717;1718;1958;2194;2224;3157;3638;3991;4047;4204;4779;6647;6653;6696;6777;7533;7536;9619;23780;25830;25976;26031;50814;51422;51700;51706;57704;80025;84649;114880	SPP1;SOD1;DHCR24;ACLY;NFE2L1;HMGCS1;YWHAH;INSIG1;DHCR7;SF1;FASN;SULT4A1;APOE;ACACB;LSS;CYB5R2;FDPS;EGR1;SORL1;STAT5B;AGT;CYB5R1;OSBPL3;NSDHL;GBA2;PANK2;CLCN2;APOL2;MECP2;OSBPL6;LIPE;APOC1;PRKAG2;ABCG1;DGAT2;TIPARP;CES1
GO:0032386	regulation of intracellular transport	47	1.67254	0.000355863	0.00512683	320;815;999;1020;1141;1410;1778;2064;2664;2737;3638;3745;4131;4133;4744;4947;5058;5217;5579;5580;5784;6653;6812;6843;6844;6853;6857;6860;6934;9912;10204;10541;11236;11314;22885;22999;23400;23413;23621;51684;53407;63908;65009;65055;84277;127933;143425	MAP1B;NEFH;DYNC1H1;STXBP1;NUTF2;VAMP1;GDI1;CDH1;INSIG1;REEP1;UHMK1;NDRG4;NAPB;ATP13A2;NCS1;VAMP2;CAMK2A;SYT4;PRKCD;PTPN14;PFN2;ABLIM3;CRYAB;PAK1;SORL1;CDK5;BACE1;ANP32B;MAP2;ERBB2;SYN1;APBA1;SYT1;PRKCB;KCNB1;STX18;OAZ2;ARHGAP44;TCF7L2;SYT9;GLI3;SUFU;CD300A;CHRNB2;RNF139;RIMS1;DNAJC30
GO:0051646	mitochondrion localization	10	3.49238	0.000416563	0.00590131	4131;4137;4139;4747;7314;7345;8936;22906;55638;85300	NEFL;MAP1B;UCHL1;UBB;MAPT;TRAK1;MARK1;ATCAY;SYBU;WASF1
GO:0042982	amyloid precursor protein metabolic process	11	3.23901	0.000436418	0.00608123	348;1139;1191;5074;6653;9619;23025;25825;27065;64168;81618	CLU;APOE;ITM2C;SORL1;NECAB1;UNC13A;BACE2;PAWR;NSG1;ABCG1;CHRNA7
GO:0072511	divalent inorganic cation transport	49	1.63158	0.000476365	0.00639406	41;183;287;481;491;773;774;781;782;815;818;1020;1139;1141;2281;2775;2904;3603;3958;5024;5579;5581;5999;6262;6769;7070;7442;7466;8291;8787;9254;9472;10266;10369;10681;23413;23566;25769;30845;51393;55636;57185;79026;79085;80036;81615;84959;123606;254428	GNAO1;ANK2;AHNAK;LGALS3;THY1;ATP1B1;EHD3;AKAP6;NCS1;CACNA2D1;CAMK2G;NIPA1;CAMK2A;RGS4;SLC24A2;STAC;TRPV1;CDK5;WFS1;AGT;CACNB1;ATP2B2;UBASH3B;P2RX3;LPAR3;SLC41A1;SLC25A23;RAMP2;RGS9;NIPAL3;PRKCB;CACNA1A;GNB5;DYSF;CACNA1B;TMEM163;IL16;TRPM3;RYR2;PRKCE;CACNG2;TRPV2;FKBP1B;CHRNB2;CHD7;CACNA2D2;GRIN2B;ASIC1;CHRNA7
GO:0015849	organic acid transport	37	1.7752	0.000480639	0.00639406	32;123;183;320;348;1374;1906;2170;2806;3766;5320;5465;5660;5999;6509;6541;6812;6844;6857;6860;7442;8501;9120;9900;23677;27347;28965;55117;57030;57084;57709;58526;84879;151473;153201;206358;388662	PSAP;STXBP1;CPT1A;GOT2;FABP3;SLC1A4;APOE;VAMP2;ACACB;STK39;SYT4;RGS4;MID1IP1;TRPV1;AGT;SV2A;SLC7A1;APBA1;SYT1;SLC17A6;SLC17A7;KCNJ10;SLC36A1;SH3BP4;SLC7A14;MFSD2A;SLC43A1;PPARA;PLA2G2A;SLC6A17;SLC6A15;PLIN2;SLC27A6;SLC16A6;SLC16A14;EDN1;SLC36A2
GO:0090066	regulation of anatomical structure size	52	1.60348	0.000488958	0.00639406	59;116;119;183;348;796;1020;1185;1808;1889;1906;1946;2664;3778;3897;4131;4133;4137;4747;5048;5058;5217;5580;5581;5979;6647;6696;6709;6900;7111;8482;8936;9037;9886;10439;10677;11078;11113;23189;23400;23566;25802;27345;51393;54910;55971;57180;80206;91584;150465;163782;342184	NEFL;MAP1B;SPP1;SPTAN1;DPYSL2;SOD1;AVIL;PAFAH1B1;TMOD1;GDI1;L1CAM;ECE1;OLFM1;ATP13A2;ACTA2;TTL;APOE;CLCN6;MAPT;PRKCD;SEMA5A;CALCA;CNTN2;ADD2;PFN2;RET;SEMA7A;KCNMB4;PAK1;CDK5;CIT;AGT;TRIOBP;SEMA4C;KANK4;MAP2;FHOD3;LPAR3;ACTR3B;KCNMA1;PLXNA4;LMOD1;EFNA5;PRKCE;TRPV2;ADCYAP1;BAIAP2L1;FMN1;WASF1;KANK1;RHOBTB1;EDN1
GO:1901652	response to peptide	52	1.60348	0.000488958	0.00639406	183;478;523;529;533;534;535;773;774;781;782;815;1020;1139;1277;1759;1906;1958;1959;2170;2805;2806;2887;3033;4747;4792;4804;4929;5058;5315;5465;5579;5580;5860;6429;6599;6678;6777;6844;7079;7442;7532;9114;9296;9550;10626;23189;23621;23641;55971;64506;155066	NEFL;YWHAG;SPARC;PKM;ATP1A3;ATP6V0A1;NFKBIA;ATP6V1G1;NGFR;TIMP4;GOT2;FABP3;GOT1;DNM1;ATP6V1E1;ATP6V1G2;VAMP2;ATP6V1A;CACNA2D1;ATP6V0D1;CAMK2A;PRKCD;ATP6V1F;EGR1;LDOC1;TRPV1;NR4A2;PAK1;CDK5;BACE1;STAT5B;AGT;CACNB1;QDPR;HADH;ATP6V0B;COL1A1;SRSF4;SMARCC1;ATP6V0E2;PRKCB;CACNA1A;CPEB1;PPARA;CACNA1B;BAIAP2L1;TRIM16;GRB10;KANK1;EGR2;EDN1;CHRNA7
GO:0031345	negative regulation of cell projection organization	24	2.05951	0.000581744	0.00749216	348;1020;1809;2288;2664;2904;4133;4804;5048;5217;5580;6695;6696;7070;7533;8482;9037;10253;11075;23189;26052;54413;54910;81618	STMN2;SPP1;PAFAH1B1;THY1;NGFR;GDI1;DPYSL3;SPOCK1;YWHAH;FKBP4;DNM3;APOE;ITM2C;PRKCD;SEMA5A;PFN2;SEMA7A;NLGN3;CDK5;SPRY2;SEMA4C;MAP2;KANK1;GRIN2B
GO:0045927	positive regulation of growth	31	1.86214	0.000602514	0.00764383	32;1906;1946;2064;2137;2664;3897;4131;4137;5048;5058;5300;6777;6857;6860;6880;7466;8482;9037;9254;9472;22999;23025;23180;23327;23493;23566;51393;51761;55636;127833	MAP1B;PAFAH1B1;GDI1;L1CAM;AKAP6;ACACB;NEDD4L;MAPT;SYT4;HEY2;SEMA5A;SEMA7A;PIN1;PAK1;SYT2;WFS1;STAT5B;ATP8A2;TAF9;ERBB2;SYT1;RFTN1;LPAR3;UNC13A;EFNA5;TRPV2;EXTL3;CHD7;CACNA2D2;RIMS1;EDN1
GO:0050905	neuromuscular process	17	2.38592	0.000679691	0.00837301	29;1639;2173;2257;3736;4204;4747;5048;5457;5660;7345;8506;8514;23261;23287;23621;51761	NEFL;PSAP;UCHL1;PAFAH1B1;DCTN1;KCNA1;AGTPBP1;CAMTA1;FGF12;ABR;BACE1;ATP8A2;CNTNAP1;KCNAB2;POU4F1;FABP7;MECP2
GO:0099565	chemical synaptic transmission, postsynaptic	17	2.38592	0.000679691	0.00837301	1020;1139;1141;2562;2898;2904;4204;5024;5649;5999;7442;22941;22999;54413;56853;57030;57502	RELN;RGS4;NLGN3;TRPV1;CDK5;NLGN4X;GRIK2;P2RX3;GABRB3;SLC17A7;CELF4;MECP2;CHRNB2;SHANK2;RIMS1;GRIN2B;CHRNA7
GO:0009123	nucleoside monophosphate metabolic process	37	1.73096	0.000774779	0.00940803	116;205;230;481;523;1327;1329;2026;2821;3098;3251;4204;4695;4709;4720;5213;5214;5223;5315;5465;6389;7084;7167;7371;7384;7386;7388;9377;9414;10229;29796;51422;79085;84277;260425;283209;440567	PKM;ENO2;ALDOC;GPI;COX4I1;ATP1B1;PFKP;PGAM1;HK1;NDUFS2;ATP6V1A;SDHA;PFKM;PGM2L1;TPI1;COX5A;UQCRC1;UQCR10;AK4;MAGI3;SLC25A23;MECP2;PPARA;UQCRFS1;HPRT1;UCK2;COX5B;PRKAG2;TJP2;ADCYAP1;UQCRH;NDUFA2;TK2;COQ7;NDUFB3;DNAJC30;UQCRHL
GO:0032886	regulation of microtubule-based process	26	1.91396	0.00107488	0.0127847	1639;1778;1946;2064;2288;4133;4135;4137;4204;4591;4744;5048;5058;10382;10982;11075;22924;25999;55521;58526;64793;79884;85458;89927;146057;157922	STMN2;NEFH;DYNC1H1;PAFAH1B1;MAPRE2;CLIP3;TUBB4A;DCTN1;FKBP4;MAPRE3;MAPT;C16orf45;TTBK2;MID1IP1;PAK1;TRIM37;MAP2;ERBB2;CAMSAP1;MAP6;DIXDC1;MECP2;TRIM36;EFNA5;MAP9;CEP85
GO:0009141	nucleoside triphosphate metabolic process	35	1.72896	0.00108294	0.0127847	116;205;230;481;523;956;1327;1329;2026;2821;3098;4204;4695;4709;4720;5213;5214;5223;5315;5465;6389;7167;7371;7384;7386;7388;9377;10229;29796;51422;79077;79085;84277;283209;440567	PKM;ENO2;ALDOC;GPI;COX4I1;ATP1B1;PFKP;PGAM1;HK1;NDUFS2;ATP6V1A;SDHA;PFKM;PGM2L1;TPI1;COX5A;UQCRC1;UQCR10;DCTPP1;AK4;ENTPD3;SLC25A23;MECP2;PPARA;UQCRFS1;UCK2;COX5B;PRKAG2;ADCYAP1;UQCRH;NDUFA2;COQ7;NDUFB3;DNAJC30;UQCRHL
GO:0090662	ATP hydrolysis coupled transmembrane transport	8	3.64054	0.00116772	0.0135968	478;523;529;533;535;9114;9296;155066	ATP1A3;ATP6V0A1;ATP6V1E1;ATP6V1A;ATP6V0D1;ATP6V1F;ATP6V0B;ATP6V0E2
GO:0010876	lipid localization	40	1.64573	0.00129369	0.01486	32;123;183;341;348;1066;1191;1374;1906;2170;2806;4792;5104;5320;5465;5580;5660;6653;6696;6777;6863;8291;8322;9388;9619;10079;23120;23250;23780;26031;26580;28965;51228;51761;57476;58488;58526;84649;84879;114880	PSAP;SPP1;NFKBIA;CLU;CPT1A;GRAMD1B;GOT2;FABP3;BSCL2;ATP9A;APOE;ACACB;GLTP;PRKCD;ATP11A;MID1IP1;SORL1;STAT5B;ATP8A2;TAC1;AGT;FZD4;OSBPL3;PCTP;SERPINA5;APOL2;MFSD2A;PPARA;DYSF;PLA2G2A;OSBPL6;PLIN2;SLC27A6;APOC1;ABCG1;LIPG;DGAT2;ATP10B;EDN1;CES1
GO:0044091	membrane biogenesis	8	3.53347	0.00143917	0.0163106	1000;5660;6281;9863;23180;25999;54413;57502	PSAP;CLIP3;NLGN3;CDH2;NLGN4X;RFTN1;S100A10;MAGI2
GO:0042063	gliogenesis	31	1.75673	0.00157697	0.0176371	116;664;1000;1020;1191;1267;1959;2064;2119;2596;2737;3084;3400;3766;4137;5048;5649;5764;5803;6647;6900;8506;8867;9639;25825;27242;53616;54413;89927;92737;400746	SOD1;PAFAH1B1;NCMAP;CLU;RELN;CNP;BNIP3;GAP43;ARHGEF10;SYNJ1;ADAM22;MAPT;DNER;C16orf45;CNTN2;TNFRSF21;PTPRZ1;NLGN3;CDK5;CNTNAP1;CDH2;ERBB2;NRG1;ID4;KCNJ10;BACE2;PTN;ADCYAP1;GLI3;EGR2;ETV5
GO:0010639	negative regulation of organelle organization	40	1.61911	0.00175337	0.0193553	119;664;1191;1901;2288;3638;3720;4133;4137;4204;4591;5217;5253;5580;6709;6860;7111;9638;10382;10395;10493;10677;11075;11078;23189;23274;23671;25802;25999;28978;54386;54880;58526;80206;84079;89927;114088;146057;157922;163782	STMN2;SPTAN1;AVIL;TMOD1;CLU;VAT1;CLIP3;TUBB4A;INSIG1;FKBP4;FEZ1;BNIP3;TERF2IP;TMEM14A;MAPT;SYT4;PRKCD;C16orf45;TTBK2;ADD2;PFN2;TMEFF2;MID1IP1;TRIM37;PHF2;TRIOBP;KANK4;MAP2;FHOD3;CAMSAP1;MECP2;CLEC16A;DLC1;ANKRD27;JARID2;S1PR1;LMOD1;BCOR;KANK1;TRIM9
GO:0021953	central nervous system neuron differentiation	23	1.92959	0.00182334	0.0198697	1020;1141;2737;3251;3400;3670;4133;4137;4929;5048;5457;6324;6695;6900;7314;23017;23287;23334;51286;51684;57704;91584;166614	PAFAH1B1;FAIM2;UBB;CEND1;SPOCK1;MAPT;AGTPBP1;CNTN2;NR4A2;SCN1B;DCLK2;CDK5;MAP2;POU4F1;ID4;GBA2;HPRT1;SZT2;PLXNA4;GLI3;SUFU;CHRNB2;ISL1
GO:0010644	cell communication by electrical coupling	7	3.75431	0.00195133	0.0209953	478;481;482;2281;3736;6262;349149	ATP1A3;ATP1B1;ATP1B2;KCNA1;GJC3;RYR2;FKBP1B
GO:1902600	proton transmembrane transport	21	1.98341	0.00200949	0.0213508	478;523;529;533;534;535;1183;1327;1329;1340;9114;9296;9377;9550;51296;57030;84277;84679;153201;155066;206358	ATP1A3;ATP6V0A1;COX4I1;ATP6V1G1;SLC15A3;ATP6V1E1;ATP6V1G2;ATP6V1A;COX6B1;ATP6V0D1;ATP6V1F;COX5A;SLC9A7;ATP6V0B;CLCN4;ATP6V0E2;SLC17A7;SLC36A1;COX5B;DNAJC30;SLC36A2
GO:1990089	response to nerve growth factor	10	2.83344	0.00231407	0.0242835	796;2889;4137;5764;6456;6863;7442;8936;9863;11075	STMN2;MAPT;CALCA;TRPV1;RAPGEF1;TAC1;PTN;SH3GL2;MAGI2;WASF1
GO:1901615	organic hydroxy compound metabolic process	50	1.50172	0.0025522	0.0264557	32;47;216;341;348;1066;1141;1181;1717;1718;2034;2194;2224;2805;3157;3251;3631;3638;3991;4047;4204;4779;4929;5092;5860;5959;6647;6653;6697;7167;8291;8574;8867;9108;9619;23780;26031;50814;51422;51700;51706;55902;57665;57704;79947;80025;84649;114880;130367;157506	SOD1;DHCR24;ACLY;NFE2L1;HMGCS1;INSIG1;DHCR7;GOT1;FASN;APOE;ACACB;EPAS1;LSS;SYNJ1;CYB5R2;ALDH1A1;FDPS;TPI1;DHDDS;NR4A2;SORL1;QDPR;CYB5R1;RDH10;OSBPL3;INPP4A;AKR7A2;NSDHL;RDH14;PCBD1;SGPP2;GBA2;PANK2;CLCN2;APOL2;MECP2;SPR;DYSF;HPRT1;ACSS2;OSBPL6;LIPE;APOC1;PRKAG2;MTMR7;ABCG1;CHRNB2;DGAT2;RDH5;CES1
GO:0042180	cellular ketone metabolic process	23	1.87716	0.00261277	0.0267573	32;341;1181;1374;1958;2170;2806;2821;3638;4947;5465;5581;6777;7167;8574;10229;23408;51422;58526;80025;84649;85300;157506	GPI;CPT1A;INSIG1;GOT2;FABP3;ACACB;TPI1;EGR1;MID1IP1;STAT5B;RDH10;AKR7A2;PANK2;CLCN2;ATCAY;PPARA;SIRT5;OAZ2;APOC1;PRKAG2;PRKCE;DGAT2;COQ7
GO:0051235	maintenance of location	34	1.65238	0.00269719	0.027293	32;123;287;348;1020;2281;2317;3098;3638;4792;5048;5465;5581;6262;6653;6777;7070;7442;8291;9472;9619;9908;23136;23345;26580;51684;55636;57030;79085;83860;84649;84959;129685;161176	EPB41L3;ANK2;PAFAH1B1;NFKBIA;THY1;INSIG1;BSCL2;AKAP6;HK1;APOE;ACACB;FLNB;TRPV1;SORL1;CDK5;STAT5B;G3BP2;SYNE1;UBASH3B;SYNE3;TAF3;SLC17A7;SLC25A23;PPARA;DYSF;PLIN2;RYR2;PRKCE;ABCG1;SUFU;FKBP1B;CHD7;DGAT2;TAF8
GO:0038179	neurotrophin signaling pathway	8	3.08046	0.00362951	0.0362951	183;2889;4804;5526;8936;9863;10253;26999	NGFR;CYFIP2;SPRY2;RAPGEF1;PPP2R5B;AGT;MAGI2;WASF1
GO:0030900	forebrain development	39	1.56179	0.00374235	0.0369883	116;547;664;999;1000;1020;1141;1267;2173;2737;2775;3084;3251;3337;3340;3400;3670;3736;4747;4929;5048;5457;5649;5764;6900;7314;7804;8482;9037;10395;23287;23334;26047;55636;84879;85458;89927;91584;166614	NEFL;GNAO1;PAFAH1B1;KIF1A;RELN;UBB;CDH1;CNP;BNIP3;KCNA1;AGTPBP1;SEMA5A;C16orf45;CNTN2;NDST1;SEMA7A;NR4A2;DCLK2;CDK5;CDH2;DNAJB1;NRG1;POU4F1;DIXDC1;FABP7;ID4;PTN;MFSD2A;LRP8;CNTNAP2;DLC1;HPRT1;SZT2;PLXNA4;ADCYAP1;GLI3;CHRNB2;CHD7;ISL1
GO:0016053	organic acid biosynthetic process	41	1.53543	0.00405862	0.0396531	32;47;230;341;440;873;1906;2026;2194;2805;2806;2821;3098;3638;4942;5213;5214;5223;5315;5465;5730;5740;6785;7167;7390;9415;9536;10057;11057;22929;26031;27349;51422;55902;58526;79966;114880;157506;171586;283209;284716	PKM;ENO2;ALDOC;GPI;ACLY;PTGDS;ABHD2;FADS2;PFKP;INSIG1;GOT2;PGAM1;SCD5;GOT1;FASN;HK1;ACACB;PFKM;PGM2L1;ELOVL4;TPI1;OAT;MID1IP1;ABCC5;RDH10;OSBPL3;MCAT;PTGES;RIMKLA;ASNS;PPARA;ACSS2;ABHD3;OSBPL6;APOC1;PRKAG2;CBR1;PTGIS;SEPHS1;EDN1;UROS
GO:0035265	organ growth	21	1.85507	0.00450205	0.0434857	32;183;1901;1906;2121;3720;5058;5300;5465;5660;5999;6647;9254;9472;10253;23493;26524;57502;60485;65009;340419	PSAP;SOD1;NDRG4;AKAP6;ACACB;HEY2;RGS4;PIN1;PAK1;SPRY2;AGT;SAV1;NLGN4X;LATS2;EVC;PPARA;JARID2;S1PR1;RSPO2;CACNA2D2;EDN1
GO:0009132	nucleoside diphosphate metabolic process	16	2.05364	0.00464866	0.0443973	205;230;956;2026;2821;3098;5213;5214;5223;5315;5465;7167;9414;51422;260425;283209	PKM;ENO2;ALDOC;GPI;PFKP;PGAM1;HK1;PFKM;PGM2L1;TPI1;AK4;MAGI3;ENTPD3;PPARA;PRKAG2;TJP2
GO:0031644	regulation of neurological system process	17	1.99448	0.0048616	0.0459151	183;1139;1906;2257;4884;5024;5649;5999;11280;22941;22999;27242;54413;56853;57502;400746;729993	NCMAP;RELN;SCN11A;TNFRSF21;RGS4;NLGN3;FGF12;AGT;NLGN4X;P2RX3;CELF4;NPTX1;SHISA9;SHANK2;RIMS1;EDN1;CHRNA7
GO:0043112	receptor metabolic process	22	1.80535	0.00512953	0.0479132	348;408;819;1020;1759;1889;1906;3084;4905;5465;6456;6616;6900;8867;9863;10133;10266;10369;26052;27065;30845;347730	NSF;ARRB1;SNAP25;ECE1;EHD3;DNM3;DNM1;APOE;SYNJ1;OPTN;CNTN2;CDK5;CAMLG;NRG1;RAMP2;SH3GL2;PPARA;MAGI2;LRRTM1;NSG1;CACNG2;EDN1
GO:0099132	ATP hydrolysis coupled cation transmembrane transport	10	2.5453	0.0051987	0.0480315	478;491;523;529;533;535;9114;9296;23400;155066	ATP1A3;ATP6V0A1;ATP13A2;ATP6V1E1;ATP6V1A;ATP6V0D1;ATP6V1F;ATP6V0B;ATP2B2;ATP6V0E2
GO:0031032	actomyosin structure organization	22	1.79554	0.00547131	0.0500066	408;1264;1901;1906;2035;2036;3693;4629;5058;5217;6281;6863;7111;9578;9639;10395;22998;23136;23671;25802;54566;80206	EPB41L3;TMOD1;ARRB1;EPB41L1;CDC42BPB;ARHGEF10;PFN2;TMEFF2;PAK1;TAC1;MYH11;EPB41L4B;FHOD3;S100A10;ITGB5;LIMCH1;DLC1;EPB41;S1PR1;LMOD1;CNN1;EDN1
GO:0043254	regulation of protein complex assembly	44	1.47821	0.00593621	0.0536785	119;348;753;1191;1410;1639;2288;3638;4133;4137;4204;5058;5217;5526;5580;5581;5702;5705;6653;6709;6812;7111;7507;8936;9886;10382;10677;11075;11078;23189;23493;25802;25999;51673;55971;56919;57180;63908;80206;84079;114088;157922;163782;342184	STMN2;SPTAN1;STXBP1;AVIL;TMOD1;CLU;CLIP3;TPPP3;TUBB4A;DCTN1;INSIG1;FKBP4;NAPB;PSMC5;PSMC3;APOE;MAPT;PRKCD;HEY2;ADD2;PFN2;CRYAB;PAK1;SORL1;PPP2R5B;TRIOBP;KANK4;MAP2;FHOD3;CAMSAP1;ACTR3B;MECP2;XPA;ANKRD27;LDLRAD4;LMOD1;PRKCE;DHX33;BAIAP2L1;FMN1;WASF1;KANK1;TRIM9;RHOBTB1
GO:0009636	response to toxic substance	48	1.44454	0.00643267	0.0575554	41;116;348;440;595;664;999;1066;1139;1141;1267;1277;1410;1906;1958;2052;2235;2281;2353;2775;2806;2877;2904;3251;3359;3778;4155;4747;4929;5074;5465;5536;5580;5581;5660;5999;6001;6324;6335;6647;6678;7001;7507;7837;8787;9688;23334;51022	NEFL;PSAP;SPARC;SOD1;GNAO1;EPHX1;CDH1;CNP;GOT2;SCN9A;BNIP3;MBP;PPP5C;APOE;PRDX2;PRKCD;RGS4;NUP93;CCND1;EGR1;FOS;PXDN;CRYAB;NR4A2;SCN1B;COL1A1;RGS9;XPA;ASNS;PPARA;HPRT1;KCNMA1;GPX2;SZT2;PAWR;RGS10;PRKCE;GLRX2;ADCYAP1;HTR3A;FECH;FKBP1B;CHRNB2;GRIN2B;ASIC1;EDN1;CES1;CHRNA7
GO:0051260	protein homooligomerization	34	1.54723	0.00747785	0.0662101	32;41;348;1191;1374;1410;1809;3251;3736;3739;3742;3745;3752;5024;5092;5315;6857;7052;7158;7442;7450;9312;23208;30845;51062;57528;79077;147040;154881;197259;200186;286133;386617;387804	PKM;SYT11;CLU;ATL1;DPYSL3;CPT1A;EHD3;APOE;ACACB;KCNA1;TRPV1;CRYAB;KCNB2;VWF;KCTD7;KCND3;DCTPP1;SYT1;CRTC2;P2RX3;PCBD1;KCNA6;KCTD11;TGM2;KCNB1;TP53BP1;HPRT1;SCARA5;KCNA4;KCTD8;KCTD16;VSTM5;ASIC1;MLKL
GO:2001023	regulation of response to drug	13	2.09918	0.0084811	0.0743189	183;1141;5074;5660;5999;6857;6860;9688;23208;27347;127833;143425;148281	PSAP;SYT11;STK39;SYT4;RGS4;NUP93;SYT2;AGT;SYT1;PAWR;SYT9;SYT6;CHRNB2
GO:0021700	developmental maturation	29	1.59524	0.0085974	0.0745693	283;473;1901;2034;4204;4747;4929;5649;5979;6812;6860;6900;10220;10882;11057;11334;22883;23025;23114;23294;23544;26047;26256;51286;55638;57030;64131;84079;342035	NEFL;STXBP1;CLSTN1;ABHD2;RELN;CEND1;GLDN;EPAS1;SYT4;CNTN2;RET;NR4A2;RERE;ANKS1A;TUSC2;NFASC;C1QL1;SLC17A7;UNC13A;MECP2;CNTNAP2;ANKRD27;XYLT1;ANG;S1PR1;CABYR;SYBU;GDF11;SEZ6L
GO:0051051	negative regulation of transport	44	1.4427	0.00902123	0.077455	29;41;116;341;384;947;1020;1410;1906;2257;2281;2664;2775;2887;3033;3084;3638;3745;3958;4131;4345;4947;5579;5581;5999;6860;7447;8291;8997;10681;11314;23072;23208;23327;26297;27242;27347;28978;51684;84079;114088;192683;257364;347730	MAP1B;GNAO1;SYT11;LGALS3;GDI1;INSIG1;VSNL1;NEDD4L;TMEM14A;STK39;SYT4;TNFRSF21;RGS4;CRYAB;FGF12;ABR;CDK5;HADH;NRG1;CD34;CD200;SERGEF;PRKCB;KCNB1;GNB5;ARG2;SCAMP5;ANKRD27;DYSF;OAZ2;LRRTM1;APOC1;PRKCE;SNX33;ADCYAP1;SUFU;CD300A;FKBP1B;KALRN;HECW1;GRB10;TRIM9;ASIC1;EDN1
GO:0051271	negative regulation of cellular component movement	31	1.54663	0.0103719	0.0879189	29;348;753;999;1809;1845;3084;3204;3486;4204;4345;5217;5300;5764;7070;8482;9037;9863;9901;10395;11057;11314;22998;23189;23671;50859;54910;56999;65009;89927;90627	THY1;ABHD2;DPYSL3;CDH1;NDRG4;DUSP3;APOE;ADAMTS9;SEMA5A;C16orf45;PFN2;SEMA7A;PIN1;TMEFF2;ABR;SEMA4C;IGFBP3;NRG1;STARD13;CD200;HOXA7;PTN;MECP2;LIMCH1;DLC1;MAGI2;LDLRAD4;SPOCK3;CD300A;SRGAP3;KANK1
GO:0009259	ribonucleotide metabolic process	47	1.41162	0.0104468	0.0879189	32;47;116;205;230;481;523;1327;1329;2026;2194;2821;3098;3157;3251;4204;4695;4709;4720;5213;5214;5223;5315;5465;6389;6785;7167;7371;7384;7386;7388;9377;9414;10229;25830;29796;51422;55902;79085;79966;80025;84277;84320;84649;260425;283209;440567	PKM;ENO2;ALDOC;GPI;ACLY;COX4I1;ATP1B1;HMGCS1;PFKP;PGAM1;SCD5;FASN;SULT4A1;HK1;NDUFS2;ACACB;ATP6V1A;SDHA;PFKM;PGM2L1;ELOVL4;TPI1;COX5A;UQCRC1;UQCR10;AK4;MAGI3;SLC25A23;PANK2;MECP2;PPARA;UQCRFS1;HPRT1;ACSS2;UCK2;COX5B;PRKAG2;TJP2;ACBD6;ADCYAP1;UQCRH;NDUFA2;DGAT2;COQ7;NDUFB3;DNAJC30;UQCRHL
GO:0034367	protein-containing complex remodeling	6	3.10702	0.0108633	0.0905279	183;341;348;5320;9388;9619	APOE;AGT;PLA2G2A;APOC1;ABCG1;LIPG
GO:0046939	nucleotide phosphorylation	13	2.03358	0.0109873	0.0906715	205;230;2026;2821;3098;5213;5214;5223;5315;5465;7167;51422;283209	PKM;ENO2;ALDOC;GPI;PFKP;PGAM1;HK1;PFKM;PGM2L1;TPI1;AK4;PPARA;PRKAG2
GO:0051188	cofactor biosynthetic process	29	1.55536	0.0119705	0.0978358	32;47;230;2026;2194;2235;2821;3098;4779;5092;5213;5214;5223;5315;5465;5740;5860;6647;6697;6785;7167;7390;10229;23057;51422;55902;79966;80025;283209	SOD1;PKM;ENO2;ALDOC;GPI;ACLY;NFE2L1;PFKP;PGAM1;SCD5;NMNAT2;FASN;HK1;ACACB;PFKM;PGM2L1;ELOVL4;TPI1;QDPR;PCBD1;PANK2;SPR;PPARA;ACSS2;PRKAG2;PTGIS;FECH;COQ7;UROS
