# Supplementary material for: Discovery of Novel Pain Regulators Through Integration of Cross‐Species High‐Throughput Data
Source: CNS Neurosci Ther. 2025 Feb 9;31(2):e70255. doi: 10.1111/cns.70255 (PMC11807727; doi:10.1111/cns.70255)
Supplement: Supplementary file 4 — File S4. [file CNS-31-e70255-s006.xlsx]

## Sheet: Sheet1
Name	Degree	Differential (Pain mouse model vs control)	Pain_Ref	FC (Pain mouse model vs control)	FDR (Pain mouse model vs control)	LogFC (Pain mouse model vs control)	AverageShortestPathLength	BetweennessCentrality	ClosenessCentrality	ClusteringCoefficient	Eccentricity	NeighborhoodConnectivity	Radiality	Stress	TopologicalCoefficient
SNAP25	29		Yes				2.7043	0.136681	0.369781	0.165025	6	7.48276	0.941231	16610	0.119276
CALM3	25						2.35484	0.228772	0.424658	0.123333	5	10.36	0.953281	35164	0.0913274
VAMP2	18	Down		2.6	2.17799e-53	-1.37	2.95161	0.0288795	0.338798	0.352941	6	10.3889	0.932703	4774	0.184524
SYT1	18	Up		84	1.30645e-25	6.39	2.82258	0.058854	0.354286	0.320261	6	10.7222	0.937152	9464	0.166667
CAMK2A	18		Yes				2.66667	0.100798	0.375	0.124183	6	8.83333	0.942529	14352	0.108333
SYN1	16						2.7043	0.0380353	0.369781	0.391667	5	12.625	0.941231	6600	0.170608
ANK2	15						2.8871	0.0533791	0.346369	0.266667	6	9.33333	0.934928	10944	0.155556
TRPV1	14		Yes				2.84946	0.0795645	0.350943	0.0769231	6	7.64286	0.936225	10548	0.12987
CACNA1A	14	Up	Yes	2.7	0.0214581	1.45	2.70968	0.0701953	0.369048	0.197802	6	10.7857	0.941046	10740	0.133816
CACNG2	14		Yes				3.12366	0.0382869	0.320138	0.241758	6	7.21429	0.92677	5390	0.15873
GRIN2B	14		Yes				2.81183	0.0712212	0.355641	0.142857	6	8.35714	0.937523	8202	0.116977
SCN8A	14		Yes				2.97312	0.0288731	0.336347	0.285714	6	9	0.931961	5108	0.166667
CACNA1B	13	Up	Yes	530	6.05184e-18	9.05	2.73656	0.064096	0.365422	0.230769	6	12	0.940119	10424	0.144465
STXBP1	13	Down		2.1	6.35164e-29	-1.08	3.13441	0.00948715	0.319039	0.448718	6	11.3846	0.9264	1568	0.238953
CDK5	13		Yes				2.75269	0.0750436	0.363281	0.102564	5	7.46154	0.939562	9492	0.118537
SOD1	13		Yes				3.44086	0.0507473	0.290625	0.0897436	6	4.15385	0.915832	8112	0.166667
MAPT	12						2.74194	0.0653803	0.364706	0.151515	5	9.75	0.939933	11046	0.146154
ANK1	12		Yes				2.96774	0.027629	0.336957	0.333333	6	9.08333	0.932147	6412	0.16821
ENO2	12	Up	Yes	1.9	8.5404e-05	0.95	3.54301	0.0471658	0.282246	0.348485	6	6.75	0.91231	5880	0.229885
SCN1B	12	Up	Yes	430	0.00696667	8.75	3.11828	0.0266108	0.32069	0.30303	6	8.58333	0.926956	4544	0.178819
GNB5	11						3.23118	0.0331309	0.309484	0.290909	6	6.63636	0.923063	4488	0.201102
GABBR2	11						3.15054	0.0321473	0.317406	0.218182	7	7.90909	0.925844	4962	0.157699
SLC17A7	11						3.11828	0.0182471	0.32069	0.418182	6	12.4545	0.926956	2798	0.243636
FOS	11		Yes				3.41398	0.0563026	0.292913	0.0909091	5	3.72727	0.916759	6446	0.140152
NEFL	10						2.84946	0.0819224	0.350943	0.177778	5	11.8	0.936225	12064	0.166197
RIMS1	9						3.26344	0.00150309	0.306425	0.75	6	13.8889	0.92195	188	0.330688
SYN2	9						3.16667	0.00107391	0.315789	0.75	6	14.3333	0.925287	304	0.333333
MBP	9	Down		1.5	2.53389e-47	-0.54	2.84946	0.0515833	0.350943	0.138889	5	8.44444	0.936225	7304	0.1678
GAP43	9						2.76882	0.0386021	0.361165	0.333333	5	14.7778	0.939006	7238	0.21256
SCN9A	9	Up	Yes	50	0.0258056	5.64	3.06452	0.0177508	0.326316	0.388889	6	11.5556	0.92881	3248	0.215933
DPYSL2	9	Up	Yes	1.7	3.899e-183	0.74	3.01075	0.0361271	0.332143	0.0833333	6	7	0.930664	4310	0.140097
CD44	8	Up		90	0.0494205	6.49	3.32258	0.0319852	0.300971	0.214286	6	8.125	0.919911	6106	0.210526
UBB	8						3.94624	0.0343347	0.253406	0.107143	6	3.375	0.898406	4304	0.229167
ERBB2	8	Down		1.6	7.12157e-05	-0.7	3.33333	0.031668	0.3	0.214286	6	7	0.91954	5456	0.225
NCAM1	8	Down		2.3	1.2679e-153	-1.22	3.39247	0.0327313	0.29477	0.107143	5	5.75	0.917501	5368	0.183333
TPI1	8						3.73656	0.0159313	0.267626	0.75	6	7.625	0.905636	2404	0.416667
PKM	8						3.93548	0.00735242	0.254098	0.75	6	7.875	0.898776	1122	0.407895
SPTAN1	8	Up		2.2	5.54667e-88	1.11	3.04301	0.00638491	0.328622	0.5	6	12.25	0.929551	1424	0.252604
GNG3	8						3.23118	0.0111627	0.309484	0.321429	6	8.75	0.923063	2758	0.25
SST	8		Yes				3.5	0.0296227	0.285714	0.107143	6	5.5	0.913793	3998	0.201923
CACNA2D1	8	Up	Yes	2.3	1.6334e-27	1.19	3.23118	0.00973077	0.309484	0.5	7	10.75	0.923063	1540	0.244318
NSF	8						3.37634	0.00791493	0.296178	0.5	7	12.5	0.918057	1394	0.317308
SCN3B	8	Up	Yes	2.4	4.25331e-08	1.28	3.53226	0.00329698	0.283105	0.5	7	8.375	0.912681	790	0.279167
SCN4B	8		Yes				3.22043	0.00580803	0.310518	0.535714	6	10.875	0.923433	1614	0.258929
NEFH	7						3.16667	0.00928063	0.315789	0.380952	5	9.71429	0.925287	2400	0.249084
MECP2	7						3.47849	0.0221635	0.287481	0.190476	7	6.71429	0.914535	3078	0.221675
GPI	7						4.23656	0	0.236041	1	6	8	0.888395	0	0.571429
EPB41	7	Up		1.8	4.01911e-26	0.86	3.14516	0.00339146	0.317949	0.571429	6	10.7143	0.926029	1040	0.293651
KCNA1	7						3.37097	0.0176227	0.296651	0.142857	7	6.71429	0.918242	2612	0.193277
UNC13A	7						3.04839	0.00320179	0.328042	0.809524	6	18.2857	0.929366	980	0.345013
PFKM	7	Up		1.6	7.58124e-18	0.7	4.23656	0	0.236041	1	6	8	0.888395	0	0.571429
PGAM1	7	Down		1.8	1.69337e-83	-0.86	4.23656	0	0.236041	1	6	8	0.888395	0	0.571429
GNG4	7	Down		1.7	5.81491e-12	-0.75	3.30645	0.00722005	0.302439	0.380952	6	9.28571	0.920467	2066	0.281385
VAMP1	7						3.47312	0.000325395	0.287926	0.666667	7	13.7143	0.91472	52	0.403361
PFKP	7						4.23656	0	0.236041	1	6	8	0.888395	0	0.571429
ALDOC	7						4.23656	0	0.236041	1	6	8	0.888395	0	0.571429
TAC1	7	Up	Yes	1.7	8.08131e-15	0.76	3.03226	0.0451112	0.329787	0.142857	5	8.57143	0.929922	4968	0.180124
GABBR1	7		Yes				3.67204	0.00543519	0.272328	0.380952	7	7.28571	0.907861	918	0.242857
SCN10A	7		Yes				3.46774	0.0142271	0.288372	0.380952	7	8.71429	0.914905	2314	0.276498
GABRG2	7	Up		3.1	8.95124e-17	1.61	3.43548	0.0113177	0.29108	0.333333	7	8.57143	0.916018	1834	0.25974
MAP2	7						3.13978	0.0123039	0.318493	0.238095	5	9.28571	0.926214	2368	0.217687
DCTN1	6	Up		1.8	2.1884e-10	0.85	3.51075	0.00839533	0.284839	0.4	6	7.33333	0.913422	1444	0.282051
ARRB1	6						3.39785	0.0302322	0.294304	0.0666667	5	4.16667	0.917316	2618	0.205882
DNM1	6						3.19892	0.00643118	0.312605	0.466667	6	14.3333	0.924175	764	0.307971
NFASC	6	Up		3.8	2.5576e-199	1.93	3.52151	0.000995874	0.283969	0.533333	7	10	0.913052	322	0.384615
NES	6						3.16129	0.0255334	0.316327	0.2	6	8.16667	0.925473	3816	0.233333
SH3GL2	6						3.29032	0.00580642	0.303922	0.4	7	12.1667	0.921023	936	0.307692
CCND1	6						3.28495	0.0170831	0.304419	0.266667	5	7.5	0.921209	2210	0.214286
PVALB	6						2.96774	0.0210412	0.336957	0.2	6	13.8333	0.932147	3272	0.231638
STX5	6						3.48925	0.000452525	0.286595	0.8	7	12.1667	0.914164	172	0.368687
KCNQ3	6	Up		1.6	4.3273e-09	0.65	3.18817	0.00734527	0.313659	0.4	6	11.6667	0.924546	1370	0.294872
ADD2	6	Down		4.7	3.06415e-18	-2.23	3.13441	0.0231576	0.319039	0.6	6	11.8333	0.9264	3552	0.284553
SYT2	6	Up		100	0.00696667	6.64	3.3871	0.000139572	0.295238	0.866667	6	15.5	0.917686	46	0.442857
PRKCB	6		Yes				3.27419	0.0284065	0.305419	0.266667	5	8.83333	0.92158	3156	0.265625
CACNA2D2	6		Yes				3.27957	0.000501614	0.304918	0.866667	7	12.1667	0.921394	178	0.311966
CACNB1	6	Down		3.7	1.49411e-12	-1.9	3.27957	0.000501614	0.304918	0.866667	7	12.1667	0.921394	178	0.311966
NAPB	6	Down	Yes	1.8	1.63088e-05	-0.84	3.48925	0.000452525	0.286595	0.8	7	12.1667	0.914164	172	0.368687
NGFR	6		Yes				4.4086	0.0350882	0.226829	0	6	2	0.882462	5082	0.166667
KCNJ3	6						3.76882	0.00404501	0.265335	0.466667	7	8.16667	0.904524	560	0.363636
ACTA2	6	Up	Yes	2	0	0.97	3.86559	0.00950412	0.258693	0.4	6	4	0.901187	948	0.366667
KLC1	5	Down		1.9	1.70034e-15	-0.96	3.37097	0.00764362	0.296651	0.3	5	7.2	0.918242	1150	0.318182
THY1	5						3.71505	0.0308517	0.269175	0.3	6	6.2	0.906377	4826	0.25
KCND3	5	Down		2.2	1.56137e-34	-1.12	3.81183	0.00616219	0.262341	0.2	7	6.8	0.90304	832	0.3
PXDN	5	Up		10.3	9.73027e-39	3.37	3.34409	0.0132972	0.299035	0.3	5	7.8	0.919169	2018	0.245161
NFKBIA	5						3.62366	0.0348998	0.275964	0.1	6	6.4	0.909529	3242	0.232
KCNAB2	5						3.76344	0.00422836	0.265714	0.2	7	4.6	0.904709	616	0.28
CNTNAP1	5	Up		110	0.0133807	6.78	3.42473	0.00592442	0.291994	0.2	6	8.6	0.916389	1004	0.282759
NLGN4X	5						4.09677	0.00130854	0.244094	0.6	8	4.8	0.893215	262	0.4
L1CAM	5						3.41398	0.00735397	0.292913	0.3	6	9.8	0.916759	1310	0.324138
NLGN3	5						4.09677	0.00130854	0.244094	0.6	8	4.8	0.893215	262	0.4
SV2A	5						3.39247	0	0.29477	1	6	17.4	0.917501	0	0.497143
STX18	5	Down		1.5	3.08846e-14	-0.62	3.64516	0.0107527	0.274336	0.6	7	10	0.908788	1350	0.326667
GABRB3	5	Down		1.8	7.16451e-19	-0.83	3.67742	0.00615296	0.27193	0.3	8	8	0.907675	964	0.292308
NRXN3	5		Yes				3.72581	0.0229327	0.268398	0.3	7	6.6	0.906007	2696	0.281818
PRKCE	5	Down	Yes	1.9	7.38647e-15	-0.93	3.41398	0.0186396	0.292913	0.1	6	7.8	0.916759	2262	0.257143
EGR1	5	Up		1.8	7.6255e-133	0.83	3.32258	0.0232858	0.300971	0.3	5	7.4	0.919911	2400	0.24
CNN1	5	Down		4.2	3.91752e-11	-2.06	3.23118	0.0347246	0.309484	0.6	6	8.6	0.923063	3216	0.28
VDAC1	4	Up		1.8	4.06262e-55	0.85	3.46237	0.0139324	0.28882	0.166667	6	8	0.915091	1884	0.3125
DCTN2	4	Down		2.1	7.61909e-45	-1.08	3.94086	0.00591567	0.253752	0.333333	6	7.5	0.898591	598	0.345238
SNAP91	4	Up		2.3	6.77036e-46	1.2	3.48925	0.000142624	0.286595	0.833333	7	17.75	0.914164	36	0.537879
RYR2	4						3.13441	0.00544011	0.319039	0.166667	6	12.5	0.9264	620	0.315789
RAPGEF4	4	Up		2.1	2.64112e-09	1.09	3.30108	0.00973017	0.302932	0.166667	5	12	0.920653	868	0.319444
AGT	4	Up		1570	1.3059e-10	10.62	3.69892	0.00424176	0.270349	0.333333	5	5.75	0.906934	430	0.323529
EGR2	4	Up		4.4	1.3428e-32	2.13	3.53226	0.00627762	0.283105	0.333333	5	7.25	0.912681	932	0.329545
PSMC3	4	Up		1.7	1.27779e-49	0.72	4.15591	0.00264657	0.240621	0.666667	6	7.25	0.891175	494	0.381579
TMOD1	4	Up		2.8	1.82401e-32	1.5	3.82258	0	0.261603	1	7	10	0.90267	0	0.588235
PSMD2	4						4.15591	0.00264657	0.240621	0.666667	6	7.25	0.891175	494	0.381579
PSMC5	4	Down		1.5	2.27041e-25	-0.58	4.09677	0.00641387	0.244094	0.5	6	6.75	0.893215	900	0.361111
SHANK2	4	Up		520	9.7276e-14	9.02	4.14516	0.000550425	0.241245	0.833333	8	5.5	0.891546	118	0.5
MYH11	4						4.10215	0	0.243775	1	7	4.75	0.893029	0	0.678571
GNAO1	4	Up		1.5	1.78404e-09	0.62	4.17204	0.000193239	0.239691	0.5	7	7.5	0.890619	26	0.576923
MYL9	4	Down		1.5	5.8461e-139	-0.63	4.10215	0	0.243775	1	7	4.75	0.893029	0	0.678571
PRX	4	Up	Yes	390	3.82198e-06	8.61	3.75269	0.0196043	0.266476	0.166667	6	4	0.90508	1982	0.291667
SCN11A	4		Yes				3.83333	0	0.26087	1	7	10.5	0.902299	0	0.552632
RGS4	4	Down	Yes	1.6	3.4874e-132	-0.69	4.11828	0.0025942	0.24282	0.333333	6	4.75	0.892473	200	0.375
GRIK2	4	Up		1.9	4.66083e-11	0.93	3.39785	0.000555249	0.294304	0.833333	6	12.25	0.917316	98	0.382812
LMOD1	4	Up		2.5	1.42993e-09	1.32	4.10215	0	0.243775	1	7	4.75	0.893029	0	0.678571
COL1A1	3	Up		140	0.00186397	7.13	4.16129	0.00520963	0.24031	0.333333	7	6.33333	0.89099	406	0.428571
BACE1	3						3.44086	0.00275028	0.290625	0.333333	5	12.6667	0.915832	996	0.440476
OPTN	3	Up		2.3	1.83305e-12	1.23	4	0.00219891	0.25	0.333333	6	9	0.896552	420	0.45614
ADAM22	3						3.93011	0.000529261	0.254446	0.666667	7	8	0.898962	92	0.421053
MAP1B	3						3.40323	0.0017446	0.293839	0	5	9.33333	0.91713	270	0.396825
RET	3	Up		4	9.24303e-12	1.99	4.02151	0.00159642	0.248663	0.333333	6	6	0.89581	284	0.435897
PPP2R2B	3	Down		2.1	1.62447e-53	-1.1	3.45161	0.0031723	0.28972	0	5	8	0.915462	398	0.368421
MAGI2	3						4.03226	0.00310375	0.248	0.333333	7	8	0.895439	400	0.425926
RAMP2	3	Up		2.3	6.22914e-65	1.21	4.05914	0.00133964	0.246358	0.333333	7	6.66667	0.894512	142	0.527778
ADAM23	3	Up		1.5	2.20133e-17	0.63	3.93011	0.000529261	0.254446	0.666667	7	8	0.898962	92	0.421053
UCHL1	3		Yes				3.44086	0.0227397	0.290625	0	5	10.6667	0.915832	3316	0.345238
TRPV2	3	Up	Yes	2.1	2.82756e-12	1.09	3.86559	0.000991589	0.258693	0.333333	7	9.66667	0.901187	228	0.622222
DPYSL3	3						3.58602	0.00138358	0.278861	0.666667	6	8	0.910827	228	0.421053
PRDX2	3						3.55376	0.0062298	0.281392	0.333333	5	9.33333	0.911939	976	0.391304
SHISA9	3						3.64516	0	0.274336	1	7	10.3333	0.908788	0	0.469697
HTR3A	3		Yes				3.64516	0	0.274336	1	7	10.3333	0.908788	0	0.469697
GRIK3	3						3.64516	0	0.274336	1	7	10.6667	0.908788	0	0.484848
CAMK2G	3	Down	Yes	1.5	3.59631e-22	-0.56	3.12903	0	0.319588	1	6	19	0.926585	0	0.44186
KCNA4	3	Up	Yes	19	1.68874e-19	4.25	4.24731	0.000197348	0.235443	0.666667	8	5.66667	0.888024	36	0.435897
UQCRFS1	2						4.06452	0	0.246032	1	6	8.5	0.894327	0	0.566667
PPARA	2	Up		250	0.0133807	7.97	3.73656	0.000767684	0.267626	0	6	9	0.905636	132	0.533333
DPYSL5	2	Up		690	5.01885e-12	9.43	4	0	0.25	1	7	6	0.896552	0	0.666667
CCN1	2						4.03763	0	0.24767	1	6	8	0.895254	0	0.666667
IKBKB	2						4.47849	0.00995596	0.223289	0	7	5.5	0.880052	712	0.5
S100A10	2	Up		2.9	1.41773e-13	1.54	4.36559	0.00318533	0.229064	0	8	4.5	0.883945	308	0.5
AHNAK	2	Up		1.5	3.80594e-25	0.59	4.54839	0.00150848	0.219858	0	7	3	0.877642	174	0.5
KCNB1	2						3.59677	0.00430312	0.278027	0	7	17	0.910456	356	0.5
RGS7BP	2	Down		1.5	1.09571e-27	-0.6	4.20968	0	0.237548	1	7	7.5	0.889321	0	0.625
GPX2	2						4.16667	0	0.24	1	6	8	0.890805	0	0.571429
ARHGEF11	2						4.23656	0.00179537	0.236041	0	6	5	0.888395	126	0.5
EFNA5	2						4.26882	0.0062886	0.234257	0	7	7	0.887282	1550	0.5
APBA1	2	Down		2.4	6.20237e-15	-1.24	3.53763	0.000556264	0.282675	0	7	13.5	0.912495	90	0.5
SYT9	2	Down		2.2	0.00295307	-1.14	3.5	0.00245577	0.285714	0	7	16	0.913793	450	0.517241
CD99L2	2						4.21505	0	0.237245	1	6	10	0.889136	0	0.555556
GFRA2	2		Yes				4.32258	0	0.231343	1	6	5.5	0.885428	0	0.611111
HECW1	2						4.22043	0.00114871	0.236943	0	6	10.5	0.888951	302	0.59375
CCND2	2						3.64516	0	0.274336	1	6	9.5	0.908788	0	0.59375
KALRN	2	Down		1.6	2.51374e-13	-0.65	3.55376	0.000367618	0.281392	0	7	12.5	0.911939	86	0.522727
PRKCD	2	Down	Yes	3.9	2.20509e-32	-1.98	3.96774	0.00035464	0.252033	0	6	5.5	0.897664	54	0.642857
USP5	2		Yes				4.93011	0.0107527	0.202835	0	7	4.5	0.864479	1418	0.5
NR4A2	2	Down		1.7	9.56737e-08	-0.75	4.03763	0	0.24767	1	6	8	0.895254	0	0.666667
CALCA	2	Down	Yes	4530	9.98326e-11	-12.15	3.94624	0.00183207	0.253406	0	6	5	0.898406	212	0.5
TRPM3	2	Down		1.5	1.01237e-12	-0.6	3.83333	0.000464966	0.26087	0	7	8.5	0.902299	104	0.576923
CLCN2	2	Up		3.3	3.45061e-10	1.72	3.96237	0	0.252374	1	7	9.5	0.897849	0	0.633333
ISL1	1						4.49462	0	0.222488	0	7	8	0.879496	0	0
CCNA1	1						3.74731	0	0.266858	0	6	13	0.905265	0	0
MPP6	1						3.66129	0	0.273128	0	7	18	0.908231	0	0
PLXNA4	1	Up		2.2	1.87068e-05	1.12	4.00538	0	0.249664	0	7	9	0.896366	0	0
PCSK2	1						4.49462	0	0.222488	0	7	8	0.879496	0	0
TJP2	1	Up		2.3	7.47854e-24	1.2	4.4086	0	0.226829	0	6	11	0.882462	0	0
PPP5C	1	Down		2.4	3.93531e-28	-1.24	5.92473	0	0.168784	0	8	2	0.830182	0	0
FLNB	1	Up		2.6	1.34872e-25	1.4	3.66129	0	0.273128	0	7	18	0.908231	0	0
MAGED1	1						5.40323	0	0.185075	0	7	6	0.848165	0	0
SYT4	1	Up		1.9	3.20297e-07	0.93	3.69892	0	0.270349	0	7	29	0.906934	0	0
NIPSNAP1	1						3.69892	0	0.270349	0	7	29	0.906934	0	0
RPH3A	1	Down		1.7	0.00653708	-0.76	3.69892	0	0.270349	0	7	29	0.906934	0	0
OLFM1	1	Down		1.6	8.48191e-11	-0.71	3.73118	0	0.268012	0	7	13	0.905821	0	0
P2RX3	1		Yes				3.84409	0	0.26014	0	7	14	0.901928	0	0
NSG1	1		Yes				4.63978	0	0.215527	0	8	5	0.87449	0	0
TTBK2	1	Down		2.1	1.49318e-17	-1.07	3.7043	0	0.269956	0	7	14	0.906748	0	0
ADCYAP1	1		Yes				4.02688	0	0.248331	0	6	7	0.895625	0	0
SORCS2	1	Up		5.2	2.4177e-09	2.38	5.40323	0	0.185075	0	7	6	0.848165	0	0
TNFRSF21	1						5.40323	0	0.185075	0	7	6	0.848165	0	0
LRRTM1	1						4.72043	0	0.211845	0	8	5	0.871709	0	0
PIRT	1						3.84409	0	0.26014	0	7	14	0.901928	0	0
TRIM9	1						3.69892	0	0.270349	0	7	29	0.906934	0	0
PIEZO2	1	Up	Yes	210	0.00696667	7.71	3.84409	0	0.26014	0	7	14	0.901928	0	0
SYBU	1	Down		1.9	1.44118e-37	-0.9	3.69892	0	0.270349	0	7	29	0.906934	0	0
PSAP	1						4.4086	0	0.226829	0	6	11	0.882462	0	0
DRP2	1						4.74731	0	0.210646	0	7	4	0.870782	0	0
