# Supplementary material for: Discovery of Novel Pain Regulators Through Integration of Cross‐Species High‐Throughput Data
Source: CNS Neurosci Ther. 2025 Feb 9;31(2):e70255. doi: 10.1111/cns.70255 (PMC11807727; doi:10.1111/cns.70255)
Supplement: Supplementary file 5 — File S5. [file CNS-31-e70255-s008.xlsx]

## Sheet: DifferentialGenes
Ens ID	Symbol	Description	CN_count	SN_count	CN_fpkm	SN_fpkm	log2(fc)	fold	PValue	FDR	Pathway	GO Component	GO Function	GO Process
ENSMUSG00000050063	Klk6	kallikrein related-peptidase 6 [Source:MGI Symbol;Acc:MGI:1343166]	374	0	33.48	0	-15.031	-33480	7.30274e-126	4.33939e-124	-	GO:0005576//extracellular region;GO:0005737//cytoplasm;GO:0030141//secretory granule	GO:0004252//serine-type endopeptidase activity;GO:0008233//peptidase activity;GO:0008236//serine-type peptidase activity;GO:0016787//hydrolase activity	GO:0006508//proteolysis;GO:0010975//regulation of neuron projection development;GO:0045745//positive regulation of G protein-coupled receptor signaling pathway
ENSMUSG00000094076	Gm4767	predicted gene 4767 [Source:MGI Symbol;Acc:MGI:3644409]	173.95	0	11.13	0	-13.4422	-11130	5.1299e-59	9.33841e-58	ko05168//Herpes simplex infection	GO:0005575//cellular_component;GO:0005634//nucleus	GO:0000978//RNA polymerase II proximal promoter sequence-specific DNA binding;GO:0000981//DNA-binding transcription factor activity, RNA polymerase II-specific;GO:0003674//molecular_function;GO:0046872//metal ion binding	GO:0006355//regulation of transcription, DNA-templated;GO:0006357//regulation of transcription by RNA polymerase II;GO:0008150//biological_process
ENSMUSG00000028111	Ctsk	cathepsin K [Source:MGI Symbol;Acc:MGI:107823]	147	0	9.32	0	-13.1861	-9320	4.21693e-50	6.08135e-49	ko05323//Rheumatoid arthritis;ko04210//Apoptosis;ko04142//Lysosome;ko04380//Osteoclast differentiation;ko04620//Toll-like receptor signaling pathway	GO:0005576//extracellular region;GO:0005615//extracellular space;GO:0005654//nucleoplasm;GO:0005737//cytoplasm;GO:0005764//lysosome;GO:0005886//plasma membrane;GO:0009897//external side of plasma membrane;GO:0016020//membrane;GO:0016324//apical plasma membrane;GO:0043231//intracellular membrane-bounded organelle	GO:0001968//fibronectin binding;GO:0004197//cysteine-type endopeptidase activity;GO:0005518//collagen binding;GO:0008233//peptidase activity;GO:0008234//cysteine-type peptidase activity;GO:0016787//hydrolase activity;GO:0043394//proteoglycan binding	GO:0001957//intramembranous ossification;GO:0006508//proteolysis;GO:0006590//thyroid hormone generation;GO:0006955//immune response;GO:0030574//collagen catabolic process;GO:0045453//bone resorption;GO:0051603//proteolysis involved in cellular protein catabolic process;GO:0061037//negative regulation of cartilage development
ENSMUSG00000030579	Tyrobp	TYRO protein tyrosine kinase binding protein [Source:MGI Symbol;Acc:MGI:1277211]	53	0	8.84	0	-13.1098	-8840	1.89475e-18	9.11068e-18	ko04650//Natural killer cell mediated cytotoxicity;ko04380//Osteoclast differentiation	GO:0005886//plasma membrane;GO:0005887//integral component of plasma membrane;GO:0009986//cell surface;GO:0016020//membrane;GO:0016021//integral component of membrane	GO:0005102//signaling receptor binding;GO:0005515//protein binding;GO:0042802//identical protein binding;GO:0042803//protein homodimerization activity;GO:0046872//metal ion binding	GO:0002222//stimulatory killer cell immunoglobulin-like receptor signaling pathway;GO:0002223//stimulatory C-type lectin receptor signaling pathway;GO:0002274//myeloid leukocyte activation;GO:0002281//macrophage activation involved in immune response;GO:0002282//microglial cell activation involved in immune response;GO:0002283//neutrophil activation involved in immune response;GO:0002376//immune …
ENSMUSG00000038642	Ctss	cathepsin S [Source:MGI Symbol;Acc:MGI:107341]	116	0	8.2	0	-13.0014	-8200	1.12151e-39	1.20836e-38	ko04145//Phagosome;ko05152//Tuberculosis;ko04210//Apoptosis;ko04142//Lysosome;ko04612//Antigen processing and presentation	GO:0005576//extracellular region;GO:0005615//extracellular space;GO:0005764//lysosome;GO:0005770//late endosome;GO:0009986//cell surface;GO:0016020//membrane;GO:0031410//cytoplasmic vesicle;GO:0031905//early endosome lumen;GO:0043231//intracellular membrane-bounded organelle;GO:0045335//phagocytic vesicle	GO:0001968//fibronectin binding;GO:0004197//cysteine-type endopeptidase activity;GO:0005518//collagen binding;GO:0008233//peptidase activity;GO:0008234//cysteine-type peptidase activity;GO:0016787//hydrolase activity;GO:0043236//laminin binding;GO:0043394//proteoglycan binding	GO:0002250//adaptive immune response;GO:0006508//proteolysis;GO:0006955//immune response;GO:0010447//response to acidic pH;GO:0016485//protein processing;GO:0019886//antigen processing and presentation of exogenous peptide antigen via MHC class II;GO:0030574//collagen catabolic process;GO:0034769//basement membrane disassembly;GO:0045453//bone resorption;GO:0048002//antigen processing and present…
ENSMUSG00000032218	Ccnb2	cyclin B2 [Source:MGI Symbol;Acc:MGI:88311]	127	0	7.95	0	-12.9567	-7950	2.96929e-43	3.57906e-42	ko05170//Human immunodeficiency virus 1 infection;ko05166//HTLV-I infection;ko04218//Cellular senescence;ko04068//FoxO signaling pathway;ko04110//Cell cycle;ko04114//Oocyte meiosis;ko04914//Progesterone-mediated oocyte maturation;ko04115//p53 signaling pathway	GO:0000307//cyclin-dependent protein kinase holoenzyme complex;GO:0005634//nucleus;GO:0005737//cytoplasm;GO:0005813//centrosome;GO:0005829//cytosol;GO:0015630//microtubule cytoskeleton;GO:0016020//membrane	GO:0005515//protein binding;GO:0016538//cyclin-dependent protein serine/threonine kinase regulator activity	GO:0000079//regulation of cyclin-dependent protein serine/threonine kinase activity;GO:0001701//in utero embryonic development;GO:0007049//cell cycle;GO:0007057//spindle assembly involved in female meiosis I;GO:0008315//G2/MI transition of meiotic cell cycle;GO:0040008//regulation of growth;GO:0043029//T cell homeostasis;GO:0044772//mitotic cell cycle phase transition;GO:0048538//thymus developme…
ENSMUSG00000096458	Moap1	modulator of apoptosis 1 [Source:MGI Symbol;Acc:MGI:1915555]	94.79	0	7.03	0	-12.7793	-7030	1.63423e-32	1.38859e-31	-	GO:0005634//nucleus;GO:0005737//cytoplasm;GO:0005739//mitochondrion;GO:0005741//mitochondrial outer membrane;GO:0005829//cytosol	GO:0005515//protein binding;GO:0031625//ubiquitin protein ligase binding	GO:0001844//protein insertion into mitochondrial membrane involved in apoptotic signaling pathway;GO:0006915//apoptotic process;GO:0008625//extrinsic apoptotic signaling pathway via death domain receptors;GO:0008630//intrinsic apoptotic signaling pathway in response to DNA damage;GO:0042981//regulation of apoptotic process;GO:0043065//positive regulation of apoptotic process;GO:0090200//positive …
ENSMUSG00000036896	C1qc	complement component 1, q subcomponent, C chain [Source:MGI Symbol;Acc:MGI:88225]	81	0	6.45	0	-12.6551	-6450	4.97456e-28	3.55666e-27	ko05322//Systemic lupus erythematosus;ko05150//Staphylococcus aureus infection;ko05142//Chagas disease (American trypanosomiasis);ko04610//Complement and coagulation cascades;ko05133//Pertussis;ko05020//Prion diseases	GO:0005576//extracellular region;GO:0005581//collagen trimer;GO:0005615//extracellular space;GO:0045202//synapse;GO:0098794//postsynapse	GO:0005515//protein binding	GO:0002376//immune system process;GO:0006958//complement activation, classical pathway;GO:0030853//negative regulation of granulocyte differentiation;GO:0045087//innate immune response;GO:0045650//negative regulation of macrophage differentiation;GO:0098883//synapse pruning
ENSMUSG00000017697	Ada	adenosine deaminase [Source:MGI Symbol;Acc:MGI:87916]	84	0	4.77	0	-12.2198	-4770	6.30494e-29	4.70672e-28	ko01100//Metabolic pathways;ko05340//Primary immunodeficiency;ko00230//Purine metabolism	GO:0005615//extracellular space;GO:0005737//cytoplasm;GO:0005764//lysosome;GO:0005829//cytosol;GO:0005886//plasma membrane;GO:0009897//external side of plasma membrane;GO:0009986//cell surface;GO:0016020//membrane;GO:0030054//cell junction;GO:0031410//cytoplasmic vesicle;GO:0032839//dendrite cytoplasm;GO:0043025//neuronal cell body;GO:0060205//cytoplasmic vesicle lumen	GO:0001883//purine nucleoside binding;GO:0004000//adenosine deaminase activity;GO:0008270//zinc ion binding;GO:0016787//hydrolase activity;GO:0019239//deaminase activity;GO:0046872//metal ion binding	GO:0001666//response to hypoxia;GO:0001701//in utero embryonic development;GO:0001821//histamine secretion;GO:0001829//trophectodermal cell differentiation;GO:0001889//liver development;GO:0001890//placenta development;GO:0002314//germinal center B cell differentiation;GO:0002636//positive regulation of germinal center formation;GO:0002686//negative regulation of leukocyte migration;GO:0002906//n…
ENSMUSG00000004894	Hapln2	hyaluronan and proteoglycan link protein 2 [Source:MGI Symbol;Acc:MGI:2137300]	74	0	4.76	0	-12.2167	-4760	1.22997e-25	8.03117e-25	-	GO:0005576//extracellular region;GO:0031012//extracellular matrix	GO:0005540//hyaluronic acid binding	GO:0001501//skeletal system development;GO:0007155//cell adhesion;GO:0007417//central nervous system development;GO:0008065//establishment of blood-nerve barrier;GO:0085029//extracellular matrix assembly
ENSMUSG00000058715	Fcer1g	Fc receptor, IgE, high affinity I, gamma polypeptide [Source:MGI Symbol;Acc:MGI:95496]	32	0	4.55	0	-12.1517	-4550	3.00335e-11	9.98326e-11	ko05152//Tuberculosis;ko04072//Phospholipase D signaling pathway;ko04650//Natural killer cell mediated cytotoxicity;ko04664//Fc epsilon RI signaling pathway;ko05310//Asthma;ko04611//Platelet activation;ko04071//Sphingolipid signaling pathway;ko04625//C-type lectin receptor signaling pathway	GO:0005886//plasma membrane;GO:0005887//integral component of plasma membrane;GO:0009897//external side of plasma membrane;GO:0009986//cell surface;GO:0016020//membrane;GO:0016021//integral component of membrane;GO:0032998//Fc-epsilon receptor I complex;GO:0045121//membrane raft	GO:0004888//transmembrane signaling receptor activity;GO:0005515//protein binding;GO:0019767//IgE receptor activity;GO:0019863//IgE binding;GO:0019864//IgG binding;GO:0042802//identical protein binding;GO:0046872//metal ion binding	GO:0001798//positive regulation of type IIa hypersensitivity;GO:0001805//positive regulation of type III hypersensitivity;GO:0001812//positive regulation of type I hypersensitivity;GO:0002283//neutrophil activation involved in immune response;GO:0002292//T cell differentiation involved in immune response;GO:0002376//immune system process;GO:0002431//Fc receptor mediated stimulatory signaling path…
ENSMUSG00000030669	Calca	calcitonin/calcitonin-related polypeptide, alpha [Source:MGI Symbol;Acc:MGI:2151253]	32	0	4.53	0	-12.1453	-4530	3.00335e-11	9.98326e-11	ko04080//Neuroactive ligand-receptor interaction;ko04270//Vascular smooth muscle contraction	GO:0005576//extracellular region;GO:0005615//extracellular space;GO:0005634//nucleus;GO:0005737//cytoplasm;GO:0030424//axon;GO:0043005//neuron projection;GO:0043025//neuronal cell body;GO:0043195//terminal bouton	GO:0005102//signaling receptor binding;GO:0005179//hormone activity;GO:0031716//calcitonin receptor binding;GO:0042802//identical protein binding	GO:0001976//neurological system process involved in regulation of systemic arterial blood pressure;GO:0001984//artery vasodilation involved in baroreceptor response to increased systemic arterial blood pressure;GO:0002027//regulation of heart rate;GO:0002548//monocyte chemotaxis;GO:0006874//cellular calcium ion homeostasis;GO:0006954//inflammatory response;GO:0007165//signal transduction;GO:00071…
ENSMUSG00000081225	Cyp2j12	cytochrome P450, family 2, subfamily j, polypeptide 12 [Source:MGI Symbol;Acc:MGI:3717097]	78	0	4.2	0	-12.0362	-4200	7.81902e-27	5.34516e-26	ko01100//Metabolic pathways;ko04726//Serotonergic synapse;ko04750//Inflammatory mediator regulation of TRP channels;ko00590//Arachidonic acid metabolism;ko04913//Ovarian Steroidogenesis;ko00591//Linoleic acid metabolism	GO:0005737//cytoplasm;GO:0016020//membrane;GO:0016021//integral component of membrane;GO:0043231//intracellular membrane-bounded organelle	GO:0004497//monooxygenase activity;GO:0005506//iron ion binding;GO:0008395//steroid hydroxylase activity;GO:0016491//oxidoreductase activity;GO:0016705//oxidoreductase activity, acting on paired donors, with incorporation or reduction of molecular oxygen;GO:0016712//oxidoreductase activity, acting on paired donors, with incorporation or reduction of molecular oxygen, reduced flavin or flavoprotei…	GO:0006082//organic acid metabolic process;GO:0006805//xenobiotic metabolic process;GO:0042738//exogenous drug catabolic process;GO:0055114//oxidation-reduction process
ENSMUSG00000035946	Gsx2	GS homeobox 2 [Source:MGI Symbol;Acc:MGI:95843]	70	0	4.03	0	-11.9766	-4030	3.85747e-24	2.37394e-23	-	GO:0005634//nucleus;GO:0005737//cytoplasm	GO:0000981//DNA-binding transcription factor activity, RNA polymerase II-specific;GO:0003677//DNA binding;GO:0003700//DNA-binding transcription factor activity;GO:1990837//sequence-specific double-stranded DNA binding	GO:0002087//regulation of respiratory gaseous exchange by neurological system process;GO:0006355//regulation of transcription, DNA-templated;GO:0006357//regulation of transcription by RNA polymerase II;GO:0007275//multicellular organism development;GO:0007389//pattern specification process;GO:0007417//central nervous system development;GO:0007420//brain development;GO:0021527//spinal cord associa…
ENSMUSG00000047911	Npm2	nucleophosmin/nucleoplasmin 2 [Source:MGI Symbol;Acc:MGI:1890811]	37	0	3.95	0	-11.9476	-3950	4.74709e-13	1.74476e-12	-	GO:0000785//chromatin;GO:0005634//nucleus;GO:0005654//nucleoplasm;GO:0005730//nucleolus;GO:0005737//cytoplasm	GO:0003682//chromatin binding;GO:0003723//RNA binding;GO:0019899//enzyme binding;GO:0042393//histone binding;GO:0042802//identical protein binding	GO:0001824//blastocyst development;GO:0006325//chromatin organization;GO:0006338//chromatin remodeling;GO:0007096//regulation of exit from mitosis;GO:0007275//multicellular organism development;GO:0007338//single fertilization;GO:0009994//oocyte differentiation;GO:0043085//positive regulation of catalytic activity;GO:0045740//positive regulation of DNA replication;GO:0045836//positive regulation …
ENSMUSG00000027379	Bub1	BUB1, mitotic checkpoint serine/threonine kinase [Source:MGI Symbol;Acc:MGI:1100510]	129	0	3.61	0	-11.8178	-3610	7.52936e-44	9.25132e-43	ko04110//Cell cycle;ko04114//Oocyte meiosis;ko04914//Progesterone-mediated oocyte maturation	GO:0000776//kinetochore;GO:0000777//condensed chromosome kinetochore;GO:0000942//condensed nuclear chromosome outer kinetochore;GO:0005654//nucleoplasm;GO:0005829//cytosol;GO:0043231//intracellular membrane-bounded organelle	GO:0000166//nucleotide binding;GO:0004672//protein kinase activity;GO:0005524//ATP binding	GO:0006468//protein phosphorylation;GO:0007063//regulation of sister chromatid cohesion;GO:0007094//mitotic spindle assembly checkpoint;GO:0008283//cell proliferation;GO:0051983//regulation of chromosome segregation
ENSMUSG00000027454	Gins1	GINS complex subunit 1 (Psf1 homolog) [Source:MGI Symbol;Acc:MGI:1916520]	41	0	3.61	0	-11.8178	-3610	2.99277e-14	1.17821e-13	-	GO:0000811//GINS complex;GO:0005634//nucleus;GO:0005694//chromosome;GO:0005737//cytoplasm;GO:0071162//CMG complex	GO:0005515//protein binding	GO:0001833//inner cell mass cell proliferation;GO:0006260//DNA replication;GO:1902983//DNA strand elongation involved in mitotic DNA replication
ENSMUSG00000036905	C1qb	complement component 1, q subcomponent, beta polypeptide [Source:MGI Symbol;Acc:MGI:88224]	40	0	3.52	0	-11.7814	-3520	5.97214e-14	2.31624e-13	ko05322//Systemic lupus erythematosus;ko05150//Staphylococcus aureus infection;ko05142//Chagas disease (American trypanosomiasis);ko04610//Complement and coagulation cascades;ko05133//Pertussis;ko05020//Prion diseases	GO:0005576//extracellular region;GO:0005581//collagen trimer;GO:0005602//complement component C1 complex;GO:0005615//extracellular space;GO:0045202//synapse;GO:0098794//postsynapse	GO:0005515//protein binding	GO:0002376//immune system process;GO:0006958//complement activation, classical pathway;GO:0045087//innate immune response;GO:0048839//inner ear development;GO:0098883//synapse pruning
ENSMUSG00000025257	Ribc1	RIB43A domain with coiled-coils 1 [Source:MGI Symbol;Acc:MGI:1913861]	54	0	3.43	0	-11.744	-3430	1.89475e-18	9.11068e-18	-	GO:0005575//cellular_component	GO:0003674//molecular_function	GO:0008150//biological_process
ENSMUSG00000035683	Melk	maternal embryonic leucine zipper kinase [Source:MGI Symbol;Acc:MGI:106924]	105	0	3.4	0	-11.7313	-3400	8.48228e-36	8.05477e-35	-	GO:0005634//nucleus;GO:0005737//cytoplasm;GO:0005886//plasma membrane;GO:0005938//cell cortex;GO:0016020//membrane	GO:0000166//nucleotide binding;GO:0004672//protein kinase activity;GO:0004674//protein serine/threonine kinase activity;GO:0004714//transmembrane receptor protein tyrosine kinase activity;GO:0004715//non-membrane spanning protein tyrosine kinase activity;GO:0005509//calcium ion binding;GO:0005515//protein binding;GO:0005524//ATP binding;GO:0008289//lipid binding;GO:0016301//kinase activity;GO:001…	GO:0006468//protein phosphorylation;GO:0006915//apoptotic process;GO:0007049//cell cycle;GO:0008283//cell proliferation;GO:0008631//intrinsic apoptotic signaling pathway in response to oxidative stress;GO:0016310//phosphorylation;GO:0018108//peptidyl-tyrosine phosphorylation;GO:0030097//hemopoiesis;GO:0035556//intracellular signal transduction;GO:0043065//positive regulation of apoptotic process;…
ENSMUSG00000104318	Pcdha7	protocadherin alpha 7 [Source:MGI Symbol;Acc:MGI:1298369]	188.89	0	3.39	0	-11.7271	-3390	4.6427e-64	9.61385e-63	-	GO:0005886//plasma membrane;GO:0005887//integral component of plasma membrane;GO:0016020//membrane;GO:0016021//integral component of membrane	GO:0005509//calcium ion binding;GO:0005515//protein binding;GO:0042802//identical protein binding;GO:0046872//metal ion binding	GO:0007155//cell adhesion;GO:0007156//homophilic cell adhesion via plasma membrane adhesion molecules;GO:0009988//cell-cell recognition
ENSMUSG00000101389	Ms4a4a	membrane-spanning 4-domains, subfamily A, member 4A [Source:MGI Symbol;Acc:MGI:3643932]	29	0	3.32	0	-11.697	-3320	2.39049e-10	7.54921e-10	-	GO:0005783//endoplasmic reticulum;GO:0005794//Golgi apparatus;GO:0005886//plasma membrane;GO:0016020//membrane;GO:0016021//integral component of membrane;GO:0044853//plasma membrane raft	GO:0003674//molecular_function	GO:0008150//biological_process
ENSMUSG00000059430	Actg2	actin, gamma 2, smooth muscle, enteric [Source:MGI Symbol;Acc:MGI:104589]	46	0	3.31	0	-11.6926	-3310	4.7445e-16	2.02293e-15	ko04270//Vascular smooth muscle contraction	GO:0005737//cytoplasm;GO:0005856//cytoskeleton;GO:0005869//dynactin complex;GO:0030027//lamellipodium;GO:0030175//filopodium;GO:0032982//myosin filament;GO:0044297//cell body;GO:0071944//cell periphery	GO:0000166//nucleotide binding;GO:0005524//ATP binding	GO:0010628//positive regulation of gene expression;GO:0090131//mesenchyme migration
ENSMUSG00000068762	Gstm6	glutathione S-transferase, mu 6 [Source:MGI Symbol;Acc:MGI:1309467]	39	0	3.24	0	-11.6618	-3240	1.19181e-13	4.54886e-13	ko01100//Metabolic pathways;ko05200//Pathways in cancer;ko05225//Hepatocellular carcinoma;ko05418//Fluid shear stress and atherosclerosis;ko05204//Chemical carcinogenesis;ko00983//Drug metabolism - other enzymes;ko00980//Metabolism of xenobiotics by cytochrome P450;ko01524//Platinum drug resistance;ko00982//Drug metabolism - cytochrome P450;ko00480//Glutathione metabolism	GO:0005737//cytoplasm	GO:0004364//glutathione transferase activity;GO:0005515//protein binding;GO:0016740//transferase activity	GO:0006749//glutathione metabolic process
ENSMUSG00000036887	C1qa	complement component 1, q subcomponent, alpha polypeptide [Source:MGI Symbol;Acc:MGI:88223]	35	0	3.22	0	-11.6528	-3220	3.77503e-12	1.32185e-11	ko05322//Systemic lupus erythematosus;ko05150//Staphylococcus aureus infection;ko05142//Chagas disease (American trypanosomiasis);ko04610//Complement and coagulation cascades;ko05133//Pertussis;ko05020//Prion diseases	GO:0005576//extracellular region;GO:0005581//collagen trimer;GO:0005615//extracellular space;GO:0045202//synapse;GO:0098794//postsynapse	GO:0005515//protein binding	GO:0001774//microglial cell activation;GO:0002376//immune system process;GO:0006958//complement activation, classical pathway;GO:0007568//aging;GO:0010039//response to iron ion;GO:0016322//neuron remodeling;GO:0045087//innate immune response;GO:0048143//astrocyte activation;GO:0050808//synapse organization;GO:0098883//synapse pruning;GO:0150062//complement-mediated synapse pruning;GO:0150064//ver…
ENSMUSG00000079186	Gzmc	granzyme C [Source:MGI Symbol;Acc:MGI:109256]	30	0	3.22	0	-11.6528	-3220	1.19721e-10	3.83951e-10	ko05202//Transcriptional misregulation in cancers;ko05320//Autoimmune thyroid disease;ko04650//Natural killer cell mediated cytotoxicity;ko05330//Allograft rejection;ko04210//Apoptosis;ko04940//Type I diabetes mellitus;ko05332//Graft-versus-host disease	GO:0005737//cytoplasm;GO:0043231//intracellular membrane-bounded organelle	GO:0004252//serine-type endopeptidase activity;GO:0008233//peptidase activity;GO:0008236//serine-type peptidase activity;GO:0016787//hydrolase activity	GO:0006508//proteolysis;GO:0019835//cytolysis
ENSMUSG00000052160	Pld4	phospholipase D family, member 4 [Source:MGI Symbol;Acc:MGI:2144765]	66	0	3.19	0	-11.6393	-3190	1.21129e-22	7.07693e-22	ko01100//Metabolic pathways;ko00564//Glycerophospholipid metabolism;ko00565//Ether lipid metabolism	GO:0005634//nucleus;GO:0005768//endosome;GO:0005769//early endosome;GO:0005783//endoplasmic reticulum;GO:0005789//endoplasmic reticulum membrane;GO:0005794//Golgi apparatus;GO:0016020//membrane;GO:0016021//integral component of membrane;GO:0031410//cytoplasmic vesicle;GO:0032588//trans-Golgi network membrane;GO:0045335//phagocytic vesicle	GO:0003824//catalytic activity;GO:0004518//nuclease activity;GO:0004527//exonuclease activity;GO:0005515//protein binding;GO:0016787//hydrolase activity;GO:0045145//single-stranded DNA 5'-3' exodeoxyribonuclease activity	GO:0002244//hematopoietic progenitor cell differentiation;GO:0002376//immune system process;GO:0006259//DNA metabolic process;GO:0006909//phagocytosis;GO:0006954//inflammatory response;GO:0045087//innate immune response;GO:0090305//nucleic acid phosphodiester bond hydrolysis;GO:1900015//regulation of cytokine production involved in inflammatory response
ENSMUSG00000055228	Zfp935	zinc finger protein 935 [Source:MGI Symbol;Acc:MGI:1918758]	53.8	0	3.16	0	-11.6257	-3160	1.89475e-18	9.11068e-18	ko05168//Herpes simplex infection	-	GO:0000978//RNA polymerase II proximal promoter sequence-specific DNA binding;GO:0000981//DNA-binding transcription factor activity, RNA polymerase II-specific	GO:0006355//regulation of transcription, DNA-templated;GO:0006357//regulation of transcription by RNA polymerase II
ENSMUSG00000000049	Apoh	apolipoprotein H [Source:MGI Symbol;Acc:MGI:88058]	37	0	2.98	0	-11.5411	-2980	4.74709e-13	1.74476e-12	ko04979//Cholesterol metabolism	GO:0005576//extracellular region;GO:0005615//extracellular space;GO:0005737//cytoplasm;GO:0005886//plasma membrane;GO:0009986//cell surface;GO:0034361//very-low-density lipoprotein particle;GO:0034364//high-density lipoprotein particle;GO:0042627//chylomicron	GO:0005543//phospholipid binding;GO:0008201//heparin binding;GO:0008289//lipid binding;GO:0042802//identical protein binding;GO:0060230//lipoprotein lipase activator activity	GO:0001937//negative regulation of endothelial cell proliferation;GO:0006641//triglyceride metabolic process;GO:0007596//blood coagulation;GO:0007597//blood coagulation, intrinsic pathway;GO:0010596//negative regulation of endothelial cell migration;GO:0010898//positive regulation of triglyceride catabolic process;GO:0016525//negative regulation of angiogenesis;GO:0030193//regulation of blood coa…
ENSMUSG00000032401	Lctl	lactase-like [Source:MGI Symbol;Acc:MGI:2183549]	66	0	2.91	0	-11.5068	-2910	1.21129e-22	7.07693e-22	-	GO:0005783//endoplasmic reticulum;GO:0005789//endoplasmic reticulum membrane;GO:0005903//brush border;GO:0016020//membrane;GO:0016021//integral component of membrane	GO:0004553//hydrolase activity, hydrolyzing O-glycosyl compounds;GO:0008422//beta-glucosidase activity	GO:0002089//lens morphogenesis in camera-type eye;GO:0005975//carbohydrate metabolic process;GO:0007601//visual perception;GO:0050896//response to stimulus
ENSMUSG00000069303	H2bc24	H2B clustered histone 24 [Source:MGI Symbol;Acc:MGI:3710645]	65.41	0	2.85	0	-11.4767	-2850	1.21129e-22	7.07693e-22	ko05322//Systemic lupus erythematosus;ko05203//Viral carcinogenesis;ko05034//Alcoholism	GO:0000786//nucleosome;GO:0005615//extracellular space;GO:0005634//nucleus;GO:0005654//nucleoplasm;GO:0005694//chromosome;GO:0005829//cytosol;GO:0032991//protein-containing complex	GO:0003677//DNA binding;GO:0019899//enzyme binding;GO:0042802//identical protein binding;GO:0044389//ubiquitin-like protein ligase binding;GO:0046982//protein heterodimerization activity;GO:0097677//STAT family protein binding	GO:0002227//innate immune response in mucosa;GO:0006334//nucleosome assembly;GO:0008150//biological_process;GO:0019731//antibacterial humoral response;GO:0050830//defense response to Gram-positive bacterium;GO:0061844//antimicrobial humoral immune response mediated by antimicrobial peptide
ENSMUSG00000079494	Nat8f5	N-acetyltransferase 8 (GCN5-related) family member 5 [Source:MGI Symbol;Acc:MGI:1916299]	29	0	2.82	0	-11.4615	-2820	2.39049e-10	7.54921e-10	ko01100//Metabolic pathways;ko00480//Glutathione metabolism	GO:0005783//endoplasmic reticulum;GO:0005794//Golgi apparatus;GO:0016020//membrane;GO:0016021//integral component of membrane	GO:0008080//N-acetyltransferase activity;GO:0016740//transferase activity;GO:0016746//transferase activity, transferring acyl groups	GO:0001702//gastrulation with mouth forming second;GO:0007162//negative regulation of cell adhesion;GO:0007275//multicellular organism development;GO:0007368//determination of left/right symmetry;GO:0007369//gastrulation;GO:0007507//heart development
ENSMUSG00000062590	Armc9	armadillo repeat containing 9 [Source:MGI Symbol;Acc:MGI:1926045]	97	0	2.66	0	-11.3772	-2660	4.12937e-33	3.57886e-32	-	GO:0005737//cytoplasm;GO:0005814//centriole;GO:0005856//cytoskeleton;GO:0005929//cilium;GO:0036064//ciliary basal body;GO:0042995//cell projection;GO:0097542//ciliary tip	GO:0003674//molecular_function;GO:0005515//protein binding	GO:0030030//cell projection organization;GO:0045880//positive regulation of smoothened signaling pathway;GO:0060271//cilium assembly
ENSMUSG00000018927	Ccl6	chemokine (C-C motif) ligand 6 [Source:MGI Symbol;Acc:MGI:98263]	39	0	2.6	0	-11.3443	-2600	1.19181e-13	4.54886e-13	ko04060//Cytokine-cytokine receptor interaction;ko04062//Chemokine signaling pathway;ko04061//Viral protein interaction with cytokine and cytokine receptor	GO:0005576//extracellular region;GO:0005615//extracellular space	GO:0005125//cytokine activity;GO:0008009//chemokine activity;GO:0048020//CCR chemokine receptor binding	GO:0002548//monocyte chemotaxis;GO:0006935//chemotaxis;GO:0006954//inflammatory response;GO:0006955//immune response;GO:0007186//G protein-coupled receptor signaling pathway;GO:0030593//neutrophil chemotaxis;GO:0043547//positive regulation of GTPase activity;GO:0048247//lymphocyte chemotaxis;GO:0060326//cell chemotaxis;GO:0070098//chemokine-mediated signaling pathway;GO:0070374//positive regulati…
ENSMUSG00000058385	H2bc8	H2B clustered histone 8 [Source:MGI Symbol;Acc:MGI:2448386]	16.47	0	2.55	0	-11.3163	-2550	3.84742e-06	9.09852e-06	ko05322//Systemic lupus erythematosus;ko05203//Viral carcinogenesis;ko05034//Alcoholism	GO:0000786//nucleosome;GO:0005615//extracellular space;GO:0005634//nucleus;GO:0005654//nucleoplasm;GO:0005694//chromosome;GO:0005829//cytosol	GO:0003677//DNA binding;GO:0042802//identical protein binding;GO:0046982//protein heterodimerization activity	GO:0002227//innate immune response in mucosa;GO:0006334//nucleosome assembly;GO:0019731//antibacterial humoral response;GO:0050830//defense response to Gram-positive bacterium;GO:0061844//antimicrobial humoral immune response mediated by antimicrobial peptide
ENSMUSG00000029819	Npy	neuropeptide Y [Source:MGI Symbol;Acc:MGI:97374]	15	0	2.54	0	-11.3106	-2540	1.53628e-05	3.46517e-05	ko04080//Neuroactive ligand-receptor interaction;ko04024//cAMP signaling pathway;ko05034//Alcoholism;ko04920//Adipocytokine signaling pathway;ko04923//Regulation of lipolysis in adipocyte	GO:0005576//extracellular region;GO:0005615//extracellular space;GO:0005737//cytoplasm;GO:0005794//Golgi apparatus;GO:0031410//cytoplasmic vesicle;GO:0043005//neuron projection;GO:0043195//terminal bouton;GO:0043204//perikaryon;GO:0048471//perinuclear region of cytoplasm;GO:0098992//neuronal dense core vesicle	GO:0001664//G protein-coupled receptor binding;GO:0005179//hormone activity;GO:0005184//neuropeptide hormone activity;GO:0031841//neuropeptide Y receptor binding	GO:0001878//response to yeast;GO:0007218//neuropeptide signaling pathway;GO:0007631//feeding behavior;GO:0008217//regulation of blood pressure;GO:0008343//adult feeding behavior;GO:0019731//antibacterial humoral response;GO:0019732//antifungal humoral response;GO:0021954//central nervous system neuron development;GO:0021987//cerebral cortex development;GO:0031175//neuron projection development;GO…
ENSMUSG00000023802	Nox3	NADPH oxidase 3 [Source:MGI Symbol;Acc:MGI:2681162]	47	0	2.51	0	-11.2935	-2510	2.3784e-16	1.03217e-15	-	GO:0005737//cytoplasm;GO:0005886//plasma membrane;GO:0016020//membrane;GO:0016021//integral component of membrane;GO:0043020//NADPH oxidase complex	GO:0005515//protein binding;GO:0016175//superoxide-generating NADPH oxidase activity;GO:0016491//oxidoreductase activity	GO:0001659//temperature homeostasis;GO:0006952//defense response;GO:0009590//detection of gravity;GO:0009629//response to gravity;GO:0042554//superoxide anion generation;GO:0048840//otolith development;GO:0055114//oxidation-reduction process
ENSMUSG00000070532	Ccdc190	coiled-coil domain containing 190 [Source:MGI Symbol;Acc:MGI:1925715]	32	0	2.45	0	-11.2586	-2450	3.00335e-11	9.98326e-11	-	GO:0005575//cellular_component	GO:0003674//molecular_function	GO:0008150//biological_process
ENSMUSG00000067370	B3galt4	UDP-Gal:betaGlcNAc beta 1,3-galactosyltransferase, polypeptide 4 [Source:MGI Symbol;Acc:MGI:1859517]	40	0	2.43	0	-11.2467	-2430	5.97214e-14	2.31624e-13	ko01100//Metabolic pathways;ko00604//Glycosphingolipid biosynthesis - ganglio series	GO:0000139//Golgi membrane;GO:0005794//Golgi apparatus;GO:0016020//membrane;GO:0016021//integral component of membrane	GO:0008375//acetylglucosaminyltransferase activity;GO:0008376//acetylgalactosaminyltransferase activity;GO:0008499//UDP-galactose:beta-N-acetylglucosamine beta-1,3-galactosyltransferase activity;GO:0016740//transferase activity;GO:0016757//transferase activity, transferring glycosyl groups;GO:0016758//transferase activity, transferring hexosyl groups;GO:0047915//ganglioside galactosyltransferase …	GO:0001574//ganglioside biosynthetic process;GO:0006486//protein glycosylation
ENSMUSG00000029414	Kntc1	kinetochore associated 1 [Source:MGI Symbol;Acc:MGI:2673709]	83	0	2.36	0	-11.2046	-2360	1.25512e-28	9.20713e-28	-	GO:0000775//chromosome, centromeric region;GO:0000776//kinetochore;GO:0000777//condensed chromosome kinetochore;GO:0000922//spindle pole;GO:0005634//nucleus;GO:0005694//chromosome;GO:0005737//cytoplasm;GO:0005819//spindle;GO:0005828//kinetochore microtubule;GO:0005829//cytosol;GO:0005856//cytoskeleton;GO:0005886//plasma membrane;GO:0015629//actin cytoskeleton;GO:1990423//RZZ complex	GO:0003674//molecular_function;GO:0005515//protein binding	GO:0007049//cell cycle;GO:0007094//mitotic spindle assembly checkpoint;GO:0051301//cell division
ENSMUSG00000048652	Samd13	sterile alpha motif domain containing 13 [Source:MGI Symbol;Acc:MGI:2686498]	27.61	0	2.34	0	-11.1923	-2340	9.53196e-10	2.89891e-09	-	GO:0005634//nucleus	GO:0003682//chromatin binding;GO:0005515//protein binding;GO:0042393//histone binding	GO:0045892//negative regulation of transcription, DNA-templated
ENSMUSG00000029322	Plac8	placenta-specific 8 [Source:MGI Symbol;Acc:MGI:2445289]	18	0	2.32	0	-11.1799	-2320	1.92554e-06	4.65076e-06	-	GO:0005634//nucleus	GO:0003682//chromatin binding;GO:0005515//protein binding	GO:0008284//positive regulation of cell proliferation;GO:0009409//response to cold;GO:0040015//negative regulation of multicellular organism growth;GO:0042742//defense response to bacterium;GO:0043066//negative regulation of apoptotic process;GO:0045944//positive regulation of transcription by RNA polymerase II;GO:0050873//brown fat cell differentiation;GO:0120162//positive regulation of cold-ind…
ENSMUSG00000025955	Akr1cl	aldo-keto reductase family 1, member C-like [Source:MGI Symbol;Acc:MGI:1918111]	39	0	2.22	0	-11.1163	-2220	1.19181e-13	4.54886e-13	ko01100//Metabolic pathways;ko00140//Steroid hormone biosynthesis;ko00590//Arachidonic acid metabolism;ko04913//Ovarian Steroidogenesis;ko00790//Folate biosynthesis	GO:0005737//cytoplasm;GO:0005829//cytosol	GO:0004032//alditol:NADP+ 1-oxidoreductase activity;GO:0004033//aldo-keto reductase (NADP) activity;GO:0016229//steroid dehydrogenase activity;GO:0016491//oxidoreductase activity;GO:0032052//bile acid binding;GO:0047023//androsterone dehydrogenase activity;GO:0047086//ketosteroid monooxygenase activity;GO:0047834//D-threo-aldose 1-dehydrogenase activity	GO:0006693//prostaglandin metabolic process;GO:0008202//steroid metabolic process;GO:0042448//progesterone metabolic process;GO:0044597//daunorubicin metabolic process;GO:0044598//doxorubicin metabolic process;GO:0055114//oxidation-reduction process
ENSMUSG00000036928	Stag3	stromal antigen 3 [Source:MGI Symbol;Acc:MGI:1355311]	47	0	2.2	0	-11.1033	-2200	2.3784e-16	1.03217e-15	ko04114//Oocyte meiosis	GO:0000775//chromosome, centromeric region;GO:0000785//chromatin;GO:0000794//condensed nuclear chromosome;GO:0000795//synaptonemal complex;GO:0000800//lateral element;GO:0000802//transverse filament;GO:0001673//male germ cell nucleus;GO:0005634//nucleus;GO:0005654//nucleoplasm;GO:0005694//chromosome;GO:0005730//nucleolus;GO:0008278//cohesin complex;GO:0030893//meiotic cohesin complex;GO:0034991//…	GO:0003682//chromatin binding;GO:0005515//protein binding	GO:0007049//cell cycle;GO:0007059//chromosome segregation;GO:0007062//sister chromatid cohesion;GO:0007065//male meiosis sister chromatid cohesion;GO:0007066//female meiosis sister chromatid cohesion;GO:0007129//synapsis;GO:0034502//protein localization to chromosome;GO:0051321//meiotic cell cycle
ENSMUSG00000091091	Kcnmb3	potassium large conductance calcium-activated channel, subfamily M, beta member 3 [Source:MGI Symbol;Acc:MGI:3612244]	37	0	2.07	0	-11.0154	-2070	4.74709e-13	1.74476e-12	ko04022//cGMP - PKG signaling pathway;ko04270//Vascular smooth muscle contraction;ko04911//Insulin secretion	GO:0005887//integral component of plasma membrane;GO:0008076//voltage-gated potassium channel complex;GO:0016020//membrane;GO:0016021//integral component of membrane	GO:0015269//calcium-activated potassium channel activity;GO:0015459//potassium channel regulator activity	GO:0001508//action potential;GO:0005513//detection of calcium ion;GO:0006813//potassium ion transport;GO:0019228//neuronal action potential;GO:0071805//potassium ion transmembrane transport
ENSMUSG00000030895	Hpx	hemopexin [Source:MGI Symbol;Acc:MGI:105112]	32	0	2.05	0	-11.0014	-2050	3.00335e-11	9.98326e-11	-	GO:0005576//extracellular region;GO:0005615//extracellular space	GO:0015232//heme transporter activity;GO:0020037//heme binding;GO:0046872//metal ion binding	GO:0002639//positive regulation of immunoglobulin production;GO:0002925//positive regulation of humoral immune response mediated by circulating immunoglobulin;GO:0006879//cellular iron ion homeostasis;GO:0015886//heme transport;GO:0020027//hemoglobin metabolic process;GO:0042168//heme metabolic process;GO:0042531//positive regulation of tyrosine phosphorylation of STAT protein;GO:0051246//regulat…
ENSMUSG00000093575	Gm20695	predicted gene 20695 [Source:MGI Symbol;Acc:MGI:5313142]	21.19	0	2.01	0	-10.973	-2010	1.20864e-07	3.17567e-07	-	GO:0005813//centrosome;GO:0005929//cilium;GO:0030992//intraciliary transport particle B;GO:0042995//cell projection	GO:0008080//N-acetyltransferase activity	GO:0030030//cell projection organization;GO:0060271//cilium assembly
ENSMUSG00000097565	Gm26965	predicted gene, 26965 [Source:MGI Symbol;Acc:MGI:5504080]	31.47	0	1.98	0	-10.9513	-1980	5.99623e-11	1.96017e-10	ko05168//Herpes simplex infection	-	-	GO:0006355//regulation of transcription, DNA-templated
ENSMUSG00000116184	4632433K11Rik	RIKEN cDNA 4632433K11 gene [Source:MGI Symbol;Acc:MGI:1924293]	23.04	0	1.96	0	-10.9366	-1960	3.02899e-08	8.35006e-08	-	GO:0005575//cellular_component	GO:0003674//molecular_function	GO:0008150//biological_process
ENSMUSG00000036362	P2ry13	purinergic receptor P2Y, G-protein coupled 13 [Source:MGI Symbol;Acc:MGI:1921441]	50	0	1.9	0	-10.8918	-1900	1.50272e-17	6.88826e-17	ko04080//Neuroactive ligand-receptor interaction	GO:0005783//endoplasmic reticulum;GO:0005886//plasma membrane;GO:0016020//membrane;GO:0016021//integral component of membrane	GO:0004930//G protein-coupled receptor activity;GO:0045028//G protein-coupled purinergic nucleotide receptor activity	GO:0007165//signal transduction;GO:0007186//G protein-coupled receptor signaling pathway;GO:0007194//negative regulation of adenylate cyclase activity;GO:0035589//G protein-coupled purinergic nucleotide receptor signaling pathway;GO:0071407//cellular response to organic cyclic compound
ENSMUSG00000110139	Gm45783	predicted gene 45783 [Source:MGI Symbol;Acc:MGI:5804898]	13	0	1.9	0	-10.8918	-1900	6.13562e-05	0.000131024	ko05168//Herpes simplex infection	-	-	GO:0006355//regulation of transcription, DNA-templated
ENSMUSG00000071648	Rom1	rod outer segment membrane protein 1 [Source:MGI Symbol;Acc:MGI:97998]	30	0	1.89	0	-10.8842	-1890	1.19721e-10	3.83951e-10	-	GO:0001750//photoreceptor outer segment;GO:0005887//integral component of plasma membrane;GO:0016020//membrane;GO:0016021//integral component of membrane;GO:0042622//photoreceptor outer segment membrane;GO:0042995//cell projection	GO:0005515//protein binding;GO:0042803//protein homodimerization activity	GO:0007155//cell adhesion;GO:0007601//visual perception;GO:0010468//regulation of gene expression;GO:0035845//photoreceptor cell outer segment organization;GO:0050896//response to stimulus;GO:0050908//detection of light stimulus involved in visual perception;GO:0051260//protein homooligomerization;GO:0051291//protein heterooligomerization;GO:0060041//retina development in camera-type eye;GO:00600…
ENSMUSG00000035000	Dpp4	dipeptidylpeptidase 4 [Source:MGI Symbol;Acc:MGI:94919]	101	0	1.84	0	-10.8455	-1840	1.32644e-34	1.21228e-33	ko04974//Protein digestion and absorption	GO:0005576//extracellular region;GO:0005783//endoplasmic reticulum;GO:0005794//Golgi apparatus;GO:0005886//plasma membrane;GO:0009986//cell surface;GO:0016020//membrane;GO:0016021//integral component of membrane;GO:0016324//apical plasma membrane;GO:0030027//lamellipodium;GO:0030054//cell junction;GO:0030139//endocytic vesicle;GO:0031258//lamellipodium membrane;GO:0042995//cell projection;GO:0045…	GO:0001618//virus receptor activity;GO:0002020//protease binding;GO:0004177//aminopeptidase activity;GO:0004252//serine-type endopeptidase activity;GO:0005102//signaling receptor binding;GO:0005518//collagen binding;GO:0008233//peptidase activity;GO:0008236//serine-type peptidase activity;GO:0008239//dipeptidyl-peptidase activity;GO:0016787//hydrolase activity;GO:0042277//peptide binding;GO:00428…	GO:0001662//behavioral fear response;GO:0001666//response to hypoxia;GO:0002709//regulation of T cell mediated immunity;GO:0006508//proteolysis;GO:0007155//cell adhesion;GO:0008284//positive regulation of cell proliferation;GO:0010716//negative regulation of extracellular matrix disassembly;GO:0031295//T cell costimulation;GO:0033632//regulation of cell-cell adhesion mediated by integrin;GO:00356…
ENSMUSG00000035337	Uchl4	ubiquitin carboxyl-terminal esterase L4 [Source:MGI Symbol;Acc:MGI:1890440]	22.11	0	1.82	0	-10.8297	-1820	6.05043e-08	1.62408e-07	-	GO:0005737//cytoplasm	GO:0004843//thiol-dependent ubiquitin-specific protease activity;GO:0008233//peptidase activity;GO:0008234//cysteine-type peptidase activity;GO:0016787//hydrolase activity	GO:0006508//proteolysis;GO:0006511//ubiquitin-dependent protein catabolic process;GO:0016579//protein deubiquitination
ENSMUSG00000028463	Car9	carbonic anhydrase 9 [Source:MGI Symbol;Acc:MGI:2447188]	33	0	1.81	0	-10.8218	-1810	1.50437e-11	5.09497e-11	ko01100//Metabolic pathways;ko00910//Nitrogen metabolism	GO:0005886//plasma membrane;GO:0016020//membrane;GO:0016021//integral component of membrane;GO:0016323//basolateral plasma membrane;GO:0031528//microvillus membrane;GO:0042995//cell projection	GO:0004089//carbonate dehydratase activity;GO:0008270//zinc ion binding;GO:0016829//lyase activity;GO:0016836//hydro-lyase activity;GO:0046872//metal ion binding	GO:0001666//response to hypoxia;GO:0002009//morphogenesis of an epithelium;GO:0006730//one-carbon metabolic process;GO:0033574//response to testosterone;GO:0042493//response to drug;GO:0046903//secretion
ENSMUSG00000029368	Alb	albumin [Source:MGI Symbol;Acc:MGI:87991]	38	0	1.79	0	-10.8057	-1790	2.37852e-13	8.92109e-13	ko04918//Thyroid hormone synthesis	GO:0005576//extracellular region;GO:0005604//basement membrane;GO:0005615//extracellular space;GO:0005737//cytoplasm;GO:0005783//endoplasmic reticulum;GO:0005794//Golgi apparatus;GO:0032991//protein-containing complex;GO:0043209//myelin sheath;GO:0070062//extracellular exosome	GO:0003677//DNA binding;GO:0005504//fatty acid binding;GO:0005515//protein binding;GO:0008270//zinc ion binding;GO:0008289//lipid binding;GO:0015643//toxic substance binding;GO:0019825//oxygen binding;GO:0019899//enzyme binding;GO:0030170//pyridoxal phosphate binding;GO:0042802//identical protein binding;GO:0046872//metal ion binding;GO:0051087//chaperone binding;GO:0072341//modified amino acid b…	GO:0009267//cellular response to starvation;GO:0043066//negative regulation of apoptotic process;GO:0046010//positive regulation of circadian sleep/wake cycle, non-REM sleep;GO:0051659//maintenance of mitochondrion location
ENSMUSG00000092167	Gm3696	predicted gene 3696 [Source:MGI Symbol;Acc:MGI:3781872]	32.98	0	1.74	0	-10.7649	-1740	1.50437e-11	5.09497e-11	-	GO:0005575//cellular_component	GO:0003674//molecular_function	GO:0008150//biological_process
ENSMUSG00000034041	Lyl1	lymphoblastomic leukemia 1 [Source:MGI Symbol;Acc:MGI:96891]	31	0	1.73	0	-10.7566	-1730	5.99623e-11	1.96017e-10	ko05202//Transcriptional misregulation in cancers	GO:0005634//nucleus	GO:0000978//RNA polymerase II proximal promoter sequence-specific DNA binding;GO:0000981//DNA-binding transcription factor activity, RNA polymerase II-specific;GO:0003677//DNA binding;GO:0046983//protein dimerization activity	GO:0001955//blood vessel maturation;GO:0006355//regulation of transcription, DNA-templated;GO:0006357//regulation of transcription by RNA polymerase II;GO:0030183//B cell differentiation;GO:0045893//positive regulation of transcription, DNA-templated;GO:0060216//definitive hemopoiesis
ENSMUSG00000047117	Ankdd1b	ankyrin repeat and death domain containing 1B [Source:MGI Symbol;Acc:MGI:2444730]	25.26	0	1.71	0	-10.7398	-1710	7.59254e-09	2.17274e-08	-	GO:0005575//cellular_component	GO:0003674//molecular_function;GO:0005515//protein binding	GO:0007165//signal transduction;GO:0008150//biological_process
ENSMUSG00000044429	Cryga	crystallin, gamma A [Source:MGI Symbol;Acc:MGI:88521]	11	0	1.69	0	-10.7228	-1690	0.000245094	0.000493326	-	-	GO:0005212//structural constituent of eye lens	GO:0001654//eye development;GO:0002088//lens development in camera-type eye;GO:0007601//visual perception
ENSMUSG00000027073	Prg2	proteoglycan 2, bone marrow [Source:MGI Symbol;Acc:MGI:103294]	14	0	1.6	0	-10.6439	-1600	3.07011e-05	6.74581e-05	ko05310//Asthma	GO:0062023//collagen-containing extracellular matrix	GO:0030021//extracellular matrix structural constituent conferring compression resistance;GO:0030246//carbohydrate binding	GO:0002215//defense response to nematode;GO:0002376//immune system process;GO:0006955//immune response;GO:0032693//negative regulation of interleukin-10 production;GO:0032753//positive regulation of interleukin-4 production;GO:0042742//defense response to bacterium
ENSMUSG00000072980	Oip5	Opa interacting protein 5 [Source:MGI Symbol;Acc:MGI:1917895]	18	0	1.59	0	-10.6348	-1590	1.92554e-06	4.65076e-06	-	GO:0000775//chromosome, centromeric region;GO:0000785//chromatin;GO:0005634//nucleus;GO:0005694//chromosome;GO:0010369//chromocenter;GO:0015030//Cajal body;GO:0016607//nuclear speck;GO:0043231//intracellular membrane-bounded organelle	GO:0042802//identical protein binding;GO:0046872//metal ion binding	GO:0007049//cell cycle;GO:0007059//chromosome segregation;GO:0034080//CENP-A containing nucleosome assembly;GO:0051301//cell division
ENSMUSG00000032268	Tmprss5	transmembrane protease, serine 5 (spinesin) [Source:MGI Symbol;Acc:MGI:1933407]	27	0	1.56	0	-10.6073	-1560	1.90354e-09	5.68025e-09	-	GO:0005886//plasma membrane;GO:0016020//membrane;GO:0016021//integral component of membrane;GO:0043025//neuronal cell body	GO:0004252//serine-type endopeptidase activity;GO:0005044//scavenger receptor activity;GO:0008233//peptidase activity;GO:0008236//serine-type peptidase activity;GO:0016787//hydrolase activity	GO:0006508//proteolysis;GO:0006897//endocytosis
ENSMUSG00000015452	Ager	advanced glycosylation end product-specific receptor [Source:MGI Symbol;Acc:MGI:893592]	22	0	1.54	0	-10.5887	-1540	1.20864e-07	3.17567e-07	ko05010//Alzheimer disease;ko04933//AGE-RAGE signaling pathway in diabetic complications	GO:0001650//fibrillar center;GO:0005576//extracellular region;GO:0005615//extracellular space;GO:0005737//cytoplasm;GO:0005829//cytosol;GO:0005886//plasma membrane;GO:0009897//external side of plasma membrane;GO:0009925//basal plasma membrane;GO:0009986//cell surface;GO:0016020//membrane;GO:0016021//integral component of membrane;GO:0016324//apical plasma membrane;GO:0030054//cell junction;GO:003…	GO:0001540//amyloid-beta binding;GO:0005515//protein binding;GO:0038023//signaling receptor activity;GO:0042802//identical protein binding;GO:0044548//S100 protein binding;GO:0044877//protein-containing complex binding;GO:0070379//high mobility group box 1 binding;GO:1904599//advanced glycation end-product binding	GO:0001666//response to hypoxia;GO:0001774//microglial cell activation;GO:0001914//regulation of T cell mediated cytotoxicity;GO:0001933//negative regulation of protein phosphorylation;GO:0001934//positive regulation of protein phosphorylation;GO:0001937//negative regulation of endothelial cell proliferation;GO:0006954//inflammatory response;GO:0007162//negative regulation of cell adhesion;GO:000…
ENSMUSG00000109061	Gm49320	predicted gene, 49320 [Source:MGI Symbol;Acc:MGI:6121499]	45.01	0	1.5	0	-10.5507	-1500	9.46492e-16	3.99153e-15	ko05169//Epstein-Barr virus infection;ko05010//Alzheimer disease;ko04010//MAPK signaling pathway;ko05170//Human immunodeficiency virus 1 infection;ko05016//Huntington disease;ko05132//Salmonella infection;ko05167//Kaposi sarcoma-associated herpesvirus infection;ko04664//Fc epsilon RI signaling pathway;ko04530//Tight junction;ko05135//Yersinia infection;ko04141//Protein processing in endoplasmic r…	GO:0005634//nucleus;GO:0005737//cytoplasm;GO:0005829//cytosol	GO:0000166//nucleotide binding;GO:0000287//magnesium ion binding;GO:0004672//protein kinase activity;GO:0004674//protein serine/threonine kinase activity;GO:0004707//MAP kinase activity;GO:0004708//MAP kinase kinase activity;GO:0004713//protein tyrosine kinase activity;GO:0004714//transmembrane receptor protein tyrosine kinase activity;GO:0005515//protein binding;GO:0005524//ATP binding;GO:000802…	GO:0000187//activation of MAPK activity;GO:0001934//positive regulation of protein phosphorylation;GO:0006468//protein phosphorylation;GO:0006915//apoptotic process;GO:0006970//response to osmotic stress;GO:0007254//JNK cascade;GO:0007257//activation of JUN kinase activity;GO:0009408//response to heat;GO:0009411//response to UV;GO:0009611//response to wounding;GO:0016310//phosphorylation;GO:00181…
ENSMUSG00000059498	Fcgr3	Fc receptor, IgG, low affinity III [Source:MGI Symbol;Acc:MGI:95500]	21	0	1.49	0	-10.5411	-1490	2.4145e-07	6.21087e-07	ko04145//Phagosome;ko05152//Tuberculosis;ko05150//Staphylococcus aureus infection;ko05140//Leishmaniasis;ko04380//Osteoclast differentiation	GO:0016020//membrane;GO:0016021//integral component of membrane	-	-
ENSMUSG00000037683	Armc3	armadillo repeat containing 3 [Source:MGI Symbol;Acc:MGI:1918132]	42	0	1.45	0	-10.5018	-1450	7.51669e-15	3.05534e-14	-	-	GO:0003674//molecular_function;GO:0005515//protein binding	GO:0008150//biological_process
ENSMUSG00000071104	Ccdc110	coiled-coil domain containing 110 [Source:MGI Symbol;Acc:MGI:2685018]	40	0	1.44	0	-10.4919	-1440	5.97214e-14	2.31624e-13	-	GO:0005634//nucleus;GO:0005856//cytoskeleton	GO:0003674//molecular_function	GO:0008150//biological_process
ENSMUSG00000021933	Gucy1b2	guanylate cyclase 1, soluble, beta 2 [Source:MGI Symbol;Acc:MGI:2660873]	40	0	1.41	0	-10.4615	-1410	5.97214e-14	2.31624e-13	ko01100//Metabolic pathways;ko04022//cGMP - PKG signaling pathway;ko04921//Oxytocin signaling pathway;ko00230//Purine metabolism;ko04270//Vascular smooth muscle contraction;ko04611//Platelet activation;ko04713//Circadian entrainment;ko04540//Gap junction;ko04970//Salivary secretion;ko04924//Renin secretion;ko04730//Long-term depression	GO:0005737//cytoplasm	GO:0000166//nucleotide binding;GO:0004383//guanylate cyclase activity;GO:0005525//GTP binding;GO:0016829//lyase activity;GO:0016849//phosphorus-oxygen lyase activity;GO:0020037//heme binding;GO:0043167//ion binding	GO:0006182//cGMP biosynthetic process;GO:0009190//cyclic nucleotide biosynthetic process;GO:0019934//cGMP-mediated signaling;GO:0035556//intracellular signal transduction
ENSMUSG00000040715	Rsc1a1	regulatory solute carrier protein, family 1, member 1 [Source:MGI Symbol;Acc:MGI:3526447]	25.71	0	1.41	0	-10.4615	-1410	3.80158e-09	1.112e-08	-	GO:0005634//nucleus;GO:0005654//nucleoplasm;GO:0005794//Golgi apparatus;GO:0005886//plasma membrane;GO:0005903//brush border;GO:0016020//membrane;GO:0030054//cell junction	GO:0005515//protein binding;GO:0019871//sodium channel inhibitor activity	GO:0006355//regulation of transcription, DNA-templated;GO:0010829//negative regulation of glucose transmembrane transport;GO:0032243//negative regulation of nucleoside transport;GO:0042997//negative regulation of Golgi to plasma membrane protein transport;GO:0045920//negative regulation of exocytosis;GO:0050892//intestinal absorption;GO:0051051//negative regulation of transport;GO:1903077//negati…
ENSMUSG00000053746	Ptrh1	peptidyl-tRNA hydrolase 1 homolog [Source:MGI Symbol;Acc:MGI:1913779]	14	0	1.41	0	-10.4615	-1410	3.07011e-05	6.74581e-05	-	GO:0005739//mitochondrion	GO:0004045//aminoacyl-tRNA hydrolase activity;GO:0016787//hydrolase activity	-
ENSMUSG00000024155	Meiob	meiosis specific with OB domains [Source:MGI Symbol;Acc:MGI:1922428]	26	0	1.4	0	-10.4512	-1400	3.80158e-09	1.112e-08	-	GO:0005634//nucleus;GO:0005694//chromosome;GO:0005737//cytoplasm	GO:0003677//DNA binding;GO:0003682//chromatin binding;GO:0003697//single-stranded DNA binding;GO:0004518//nuclease activity;GO:0004527//exonuclease activity;GO:0005515//protein binding;GO:0008310//single-stranded DNA 3'-5' exodeoxyribonuclease activity;GO:0016787//hydrolase activity	GO:0000712//resolution of meiotic recombination intermediates;GO:0000724//double-strand break repair via homologous recombination;GO:0007129//synapsis;GO:0007140//male meiotic nuclear division;GO:0007141//male meiosis I;GO:0007144//female meiosis I;GO:0009566//fertilization;GO:0051321//meiotic cell cycle;GO:0090305//nucleic acid phosphodiester bond hydrolysis
ENSMUSG00000021871	Gm49342	predicted gene, 49342 [Source:MGI Symbol;Acc:MGI:6121535]	10.85	0	1.39	0	-10.4409	-1390	0.000245094	0.000493326	ko01100//Metabolic pathways;ko00230//Purine metabolism;ko00240//Pyrimidine metabolism;ko00760//Nicotinate and nicotinamide metabolism	GO:0005737//cytoplasm	GO:0003824//catalytic activity;GO:0004731//purine-nucleoside phosphorylase activity;GO:0016763//transferase activity, transferring pentosyl groups;GO:0047975//guanosine phosphorylase activity	GO:0006139//nucleobase-containing compound metabolic process;GO:0009116//nucleoside metabolic process
ENSMUSG00000031603	Fgf20	fibroblast growth factor 20 [Source:MGI Symbol;Acc:MGI:1891346]	21	0	1.36	0	-10.4094	-1360	2.4145e-07	6.21087e-07	ko05200//Pathways in cancer;ko04151//PI3K-Akt signaling pathway;ko04010//MAPK signaling pathway;ko04014//Ras signaling pathway;ko04015//Rap1 signaling pathway;ko04810//Regulation of actin cytoskeleton;ko05226//Gastric cancer;ko05224//Breast cancer;ko05218//Melanoma	GO:0005576//extracellular region;GO:0005615//extracellular space;GO:0005737//cytoplasm	GO:0005104//fibroblast growth factor receptor binding;GO:0008083//growth factor activity;GO:0090722//receptor-receptor interaction	GO:0001934//positive regulation of protein phosphorylation;GO:0008284//positive regulation of cell proliferation;GO:0008543//fibroblast growth factor receptor signaling pathway;GO:0009887//animal organ morphogenesis;GO:0010628//positive regulation of gene expression;GO:0030154//cell differentiation;GO:0030334//regulation of cell migration;GO:0043524//negative regulation of neuron apoptotic proces…
ENSMUSG00000032066	Bco2	beta-carotene oxygenase 2 [Source:MGI Symbol;Acc:MGI:2177469]	30	0	1.36	0	-10.4094	-1360	1.19721e-10	3.83951e-10	-	GO:0005739//mitochondrion	GO:0003834//beta-carotene 15,15'-monooxygenase activity;GO:0010436//carotenoid dioxygenase activity;GO:0016491//oxidoreductase activity;GO:0016702//oxidoreductase activity, acting on single donors with incorporation of molecular oxygen, incorporation of two atoms of oxygen;GO:0046872//metal ion binding;GO:0051213//dioxygenase activity;GO:0102076//beta,beta-carotene-9',10'-cleaving oxygenase activ…	GO:0016116//carotenoid metabolic process;GO:0016119//carotene metabolic process;GO:0016121//carotene catabolic process;GO:0016122//xanthophyll metabolic process;GO:0042573//retinoic acid metabolic process;GO:0042574//retinal metabolic process;GO:0051881//regulation of mitochondrial membrane potential;GO:0055114//oxidation-reduction process;GO:2000377//regulation of reactive oxygen species metabol…
ENSMUSG00000051455	Meioc	meiosis specific with coiled-coil domain [Source:MGI Symbol;Acc:MGI:2686410]	64	0	1.34	0	-10.388	-1340	4.81034e-22	2.73052e-21	-	GO:0005634//nucleus;GO:0005737//cytoplasm	GO:0005515//protein binding	GO:0006302//double-strand break repair;GO:0007130//synaptonemal complex assembly;GO:0007141//male meiosis I;GO:0007144//female meiosis I;GO:0007283//spermatogenesis;GO:0007286//spermatid development;GO:0048255//mRNA stabilization;GO:0048599//oocyte development;GO:0051310//metaphase plate congression;GO:0051321//meiotic cell cycle;GO:0051729//germline cell cycle switching, mitotic to meiotic cell …
ENSMUSG00000022236	Ropn1l	ropporin 1-like [Source:MGI Symbol;Acc:MGI:2182357]	13	0	1.3	0	-10.3443	-1300	6.13562e-05	0.000131024	-	GO:0005737//cytoplasm;GO:0005929//cilium;GO:0031514//motile cilium;GO:0042995//cell projection	GO:0005515//protein binding;GO:0042802//identical protein binding	GO:0001932//regulation of protein phosphorylation;GO:0003341//cilium movement;GO:0030317//flagellated sperm motility;GO:0048240//sperm capacitation
ENSMUSG00000063260	Syt10	synaptotagmin X [Source:MGI Symbol;Acc:MGI:1859546]	24	0	1.25	0	-10.2877	-1250	1.51646e-08	4.26718e-08	-	GO:0005886//plasma membrane;GO:0016020//membrane;GO:0016021//integral component of membrane;GO:0030658//transport vesicle membrane;GO:0031410//cytoplasmic vesicle;GO:0045202//synapse;GO:0070382//exocytic vesicle;GO:0098793//presynapse	GO:0000149//SNARE binding;GO:0001786//phosphatidylserine binding;GO:0005509//calcium ion binding;GO:0005515//protein binding;GO:0005544//calcium-dependent phospholipid binding;GO:0005546//phosphatidylinositol-4,5-bisphosphate binding;GO:0019905//syntaxin binding;GO:0030276//clathrin binding;GO:0042802//identical protein binding;GO:0042803//protein homodimerization activity;GO:0046872//metal ion b…	GO:0006887//exocytosis;GO:0007268//chemical synaptic transmission;GO:0007608//sensory perception of smell;GO:0014059//regulation of dopamine secretion;GO:0016192//vesicle-mediated transport;GO:0017156//calcium ion regulated exocytosis;GO:0017158//regulation of calcium ion-dependent exocytosis;GO:0045956//positive regulation of calcium ion-dependent exocytosis;GO:0071277//cellular response to calc…
ENSMUSG00000028391	Wdr31	WD repeat domain 31 [Source:MGI Symbol;Acc:MGI:1918604]	18	0	1.2	0	-10.2288	-1200	1.92554e-06	4.65076e-06	-	GO:0005575//cellular_component	GO:0003674//molecular_function;GO:0005515//protein binding	GO:0008150//biological_process
ENSMUSG00000024621	Csf1r	colony stimulating factor 1 receptor [Source:MGI Symbol;Acc:MGI:1339758]	54.73	0	1.18	0	-10.2046	-1180	9.50207e-19	4.64055e-18	ko05200//Pathways in cancer;ko04151//PI3K-Akt signaling pathway;ko05202//Transcriptional misregulation in cancers;ko04060//Cytokine-cytokine receptor interaction;ko04010//MAPK signaling pathway;ko04014//Ras signaling pathway;ko04015//Rap1 signaling pathway;ko04640//Hematopoietic cell lineage;ko04380//Osteoclast differentiation;ko04061//Viral protein interaction with cytokine and cytokine receptor…	GO:0005654//nucleoplasm;GO:0005886//plasma membrane;GO:0005887//integral component of plasma membrane;GO:0009986//cell surface;GO:0016020//membrane;GO:0016021//integral component of membrane;GO:0043231//intracellular membrane-bounded organelle;GO:0043235//receptor complex;GO:1990682//CSF1-CSF1R complex	GO:0000166//nucleotide binding;GO:0004672//protein kinase activity;GO:0004713//protein tyrosine kinase activity;GO:0004714//transmembrane receptor protein tyrosine kinase activity;GO:0005011//macrophage colony-stimulating factor receptor activity;GO:0005515//protein binding;GO:0005524//ATP binding;GO:0016301//kinase activity;GO:0016740//transferase activity;GO:0019903//protein phosphatase binding…	GO:0001934//positive regulation of protein phosphorylation;GO:0002244//hematopoietic progenitor cell differentiation;GO:0002376//immune system process;GO:0002931//response to ischemia;GO:0006468//protein phosphorylation;GO:0006954//inflammatory response;GO:0007169//transmembrane receptor protein tyrosine kinase signaling pathway;GO:0007275//multicellular organism development;GO:0007411//axon guid…
ENSMUSG00000095315	Gm10130	predicted gene 10130 [Source:MGI Symbol;Acc:MGI:3642547]	25	0	1.11	0	-10.1163	-1110	7.59254e-09	2.17274e-08	ko05168//Herpes simplex infection	GO:0005575//cellular_component	GO:0003674//molecular_function;GO:0046872//metal ion binding	GO:0006355//regulation of transcription, DNA-templated;GO:0008150//biological_process
ENSMUSG00000043219	Hoxa6	homeobox A6 [Source:MGI Symbol;Acc:MGI:96178]	10	0	1.1	0	-10.1033	-1100	0.000489894	0.000960171	-	GO:0005634//nucleus;GO:0005654//nucleoplasm;GO:0016607//nuclear speck	GO:0000978//RNA polymerase II proximal promoter sequence-specific DNA binding;GO:0000981//DNA-binding transcription factor activity, RNA polymerase II-specific;GO:0003677//DNA binding;GO:0003700//DNA-binding transcription factor activity;GO:1990837//sequence-specific double-stranded DNA binding	GO:0006355//regulation of transcription, DNA-templated;GO:0006357//regulation of transcription by RNA polymerase II;GO:0007275//multicellular organism development;GO:0009952//anterior/posterior pattern specification;GO:0048704//embryonic skeletal system morphogenesis;GO:0048706//embryonic skeletal system development
ENSMUSG00000015812	Gnrh1	gonadotropin releasing hormone 1 [Source:MGI Symbol;Acc:MGI:95789]	5	0	1.09	0	-10.0901	-1090	0.0312734	0.0494205	ko04080//Neuroactive ligand-receptor interaction;ko04912//GnRH signaling pathway;ko04929//GnRH secretion	GO:0005576//extracellular region;GO:0005615//extracellular space;GO:0005739//mitochondrion;GO:0005798//Golgi-associated vesicle;GO:0030425//dendrite;GO:0043005//neuron projection;GO:0043204//perikaryon;GO:0043679//axon terminus;GO:0098556//cytoplasmic side of rough endoplasmic reticulum membrane;GO:1990008//neurosecretory vesicle	GO:0005179//hormone activity;GO:0005183//gonadotropin hormone-releasing hormone activity;GO:0031530//gonadotropin-releasing hormone receptor binding	GO:0000003//reproduction;GO:0007165//signal transduction;GO:0007275//multicellular organism development;GO:0007565//female pregnancy;GO:0007568//aging;GO:0010468//regulation of gene expression;GO:0014070//response to organic cyclic compound;GO:0030238//male sex determination;GO:0031960//response to corticosteroid;GO:0032496//response to lipopolysaccharide;GO:0033087//negative regulation of immatu…
ENSMUSG00000002111	Spi1	spleen focus forming virus (SFFV) proviral integration oncogene [Source:MGI Symbol;Acc:MGI:98282]	23	0	1.08	0	-10.0768	-1080	3.02899e-08	8.35006e-08	ko05200//Pathways in cancer;ko05202//Transcriptional misregulation in cancers;ko05166//HTLV-I infection;ko04380//Osteoclast differentiation;ko05221//Acute myeloid leukemia	GO:0000785//chromatin;GO:0005634//nucleus;GO:0005654//nucleoplasm;GO:0005667//transcription factor complex	GO:0000976//transcription regulatory region sequence-specific DNA binding;GO:0000978//RNA polymerase II proximal promoter sequence-specific DNA binding;GO:0000981//DNA-binding transcription factor activity, RNA polymerase II-specific;GO:0000987//proximal promoter sequence-specific DNA binding;GO:0001085//RNA polymerase II transcription factor binding;GO:0001216//bacterial-type RNA polymerase tran…	GO:0000122//negative regulation of transcription by RNA polymerase II;GO:0001944//vasculature development;GO:0002314//germinal center B cell differentiation;GO:0002316//follicular B cell differentiation;GO:0002320//lymphoid progenitor cell differentiation;GO:0002327//immature B cell differentiation;GO:0002357//defense response to tumor cell;GO:0002572//pro-T cell differentiation;GO:0002573//myelo…
ENSMUSG00000000154	Slc22a18	solute carrier family 22 (organic cation transporter), member 18 [Source:MGI Symbol;Acc:MGI:1336884]	16	0	1.05	0	-10.0362	-1050	3.84742e-06	9.09852e-06	-	GO:0005635//nuclear envelope;GO:0005737//cytoplasm;GO:0016020//membrane;GO:0016021//integral component of membrane;GO:0016324//apical plasma membrane	GO:0022857//transmembrane transporter activity;GO:0031625//ubiquitin protein ligase binding	GO:0042908//xenobiotic transport;GO:0055085//transmembrane transport;GO:1990961//drug transmembrane export
ENSMUSG00000055555	Ct55	cancer/testis antigen 55 [Source:MGI Symbol;Acc:MGI:1922263]	15	0	1.01	0	-9.98014	-1010	1.53628e-05	3.46517e-05	-	GO:0005575//cellular_component	GO:0003674//molecular_function	GO:0008150//biological_process
ENSMUSG00000115293	Gm49333	predicted gene, 49333 [Source:MGI Symbol;Acc:MGI:6121518]	36.32	0	1.01	0	-9.98014	-1010	9.4748e-13	3.43059e-12	-	GO:0000139//Golgi membrane;GO:0005794//Golgi apparatus;GO:0005802//trans-Golgi network;GO:0005886//plasma membrane;GO:0016020//membrane;GO:0016021//integral component of membrane;GO:0030658//transport vesicle membrane;GO:0030659//cytoplasmic vesicle membrane;GO:0031410//cytoplasmic vesicle	GO:0003824//catalytic activity;GO:0004222//metalloendopeptidase activity;GO:0008168//methyltransferase activity;GO:0008233//peptidase activity;GO:0008237//metallopeptidase activity;GO:0016740//transferase activity;GO:0016787//hydrolase activity;GO:0046872//metal ion binding	GO:0006508//proteolysis;GO:0007420//brain development;GO:0007507//heart development;GO:0008152//metabolic process;GO:0010002//cardioblast differentiation;GO:0016485//protein processing;GO:0016486//peptide hormone processing;GO:0032259//methylation
ENSMUSG00000024184	Pdia2	protein disulfide isomerase associated 2 [Source:MGI Symbol;Acc:MGI:1916441]	18	0	1	0	-9.96578	-1000	1.92554e-06	4.65076e-06	-	GO:0005783//endoplasmic reticulum;GO:0005788//endoplasmic reticulum lumen	GO:0003756//protein disulfide isomerase activity;GO:0005496//steroid binding;GO:0008289//lipid binding;GO:0015037//peptide disulfide oxidoreductase activity;GO:0016853//isomerase activity	GO:0006457//protein folding;GO:0018215//protein phosphopantetheinylation;GO:0034976//response to endoplasmic reticulum stress
ENSMUSG00000069300	H2bc11	H2B clustered histone 11 [Source:MGI Symbol;Acc:MGI:2448388]	4.82	0	1	0	-9.96578	-1000	0.0312734	0.0494205	ko05322//Systemic lupus erythematosus;ko05203//Viral carcinogenesis;ko05034//Alcoholism	GO:0000786//nucleosome;GO:0005615//extracellular space;GO:0005634//nucleus;GO:0005654//nucleoplasm;GO:0005694//chromosome;GO:0005829//cytosol	GO:0003677//DNA binding;GO:0042802//identical protein binding;GO:0046982//protein heterodimerization activity	GO:0002227//innate immune response in mucosa;GO:0006334//nucleosome assembly;GO:0019731//antibacterial humoral response;GO:0050830//defense response to Gram-positive bacterium;GO:0061844//antimicrobial humoral immune response mediated by antimicrobial peptide
ENSMUSG00000049555	Tmie	transmembrane inner ear [Source:MGI Symbol;Acc:MGI:2159400]	28	0	0.96	0	-9.90689	-960	9.53196e-10	2.89891e-09	-	GO:0016020//membrane;GO:0016021//integral component of membrane	GO:0005515//protein binding	GO:0007605//sensory perception of sound;GO:0042472//inner ear morphogenesis
ENSMUSG00000029797	Sspo	SCO-spondin [Source:MGI Symbol;Acc:MGI:2674311]	40	0	0.93	0	-9.86109	-930	5.97214e-14	2.31624e-13	-	GO:0005576//extracellular region;GO:0005615//extracellular space;GO:0005737//cytoplasm;GO:0031012//extracellular matrix;GO:0062023//collagen-containing extracellular matrix	GO:0005201//extracellular matrix structural constituent;GO:0005515//protein binding;GO:0030414//peptidase inhibitor activity	GO:0007155//cell adhesion;GO:0007399//nervous system development;GO:0008150//biological_process;GO:0030154//cell differentiation;GO:0052547//regulation of peptidase activity
ENSMUSG00000041460	Cacna2d4	calcium channel, voltage-dependent, alpha 2/delta subunit 4 [Source:MGI Symbol;Acc:MGI:2442632]	34	0	0.88	0	-9.78136	-880	7.53576e-12	2.59674e-11	ko04010//MAPK signaling pathway;ko05414//Dilated cardiomyopathy (DCM);ko04921//Oxytocin signaling pathway;ko04261//Adrenergic signaling in cardiomyocytes;ko05410//Hypertrophic cardiomyopathy (HCM);ko04260//Cardiac muscle contraction;ko05412//Arrhythmogenic right ventricular cardiomyopathy (ARVC)	GO:0005891//voltage-gated calcium channel complex;GO:0016020//membrane;GO:0016021//integral component of membrane	GO:0005244//voltage-gated ion channel activity;GO:0005245//voltage-gated calcium channel activity;GO:0005262//calcium channel activity;GO:0046872//metal ion binding	GO:0006811//ion transport;GO:0006816//calcium ion transport;GO:0034765//regulation of ion transmembrane transport;GO:0050908//detection of light stimulus involved in visual perception;GO:0070588//calcium ion transmembrane transport
ENSMUSG00000057967	Fgf18	fibroblast growth factor 18 [Source:MGI Symbol;Acc:MGI:1277980]	9	0	0.87	0	-9.76487	-870	0.00195752	0.00361231	ko05200//Pathways in cancer;ko04151//PI3K-Akt signaling pathway;ko04010//MAPK signaling pathway;ko04014//Ras signaling pathway;ko04015//Rap1 signaling pathway;ko04810//Regulation of actin cytoskeleton;ko05226//Gastric cancer;ko05224//Breast cancer;ko05218//Melanoma	GO:0005576//extracellular region;GO:0005615//extracellular space;GO:0005634//nucleus;GO:0005730//nucleolus;GO:0005737//cytoplasm	GO:0005104//fibroblast growth factor receptor binding;GO:0005105//type 1 fibroblast growth factor receptor binding;GO:0005111//type 2 fibroblast growth factor receptor binding;GO:0008083//growth factor activity	GO:0001503//ossification;GO:0001525//angiogenesis;GO:0001934//positive regulation of protein phosphorylation;GO:0001957//intramembranous ossification;GO:0001958//endochondral ossification;GO:0002063//chondrocyte development;GO:0007165//signal transduction;GO:0007399//nervous system development;GO:0008284//positive regulation of cell proliferation;GO:0008543//fibroblast growth factor receptor sign…
ENSMUSG00000103707	Pcdha6	protocadherin alpha 6 [Source:MGI Symbol;Acc:MGI:1298367]	47	0	0.84	0	-9.71425	-840	2.3784e-16	1.03217e-15	-	GO:0005886//plasma membrane;GO:0005887//integral component of plasma membrane;GO:0016020//membrane;GO:0016021//integral component of membrane	GO:0005509//calcium ion binding	GO:0007155//cell adhesion;GO:0007156//homophilic cell adhesion via plasma membrane adhesion molecules
ENSMUSG00000046110	Serinc4	serine incorporator 4 [Source:MGI Symbol;Acc:MGI:2441842]	22.1	0	0.83	0	-9.69697	-830	6.05043e-08	1.62408e-07	-	GO:0016020//membrane;GO:0016021//integral component of membrane	-	GO:0006629//lipid metabolic process;GO:0008654//phospholipid biosynthetic process
ENSMUSG00000042540	Acot5	acyl-CoA thioesterase 5 [Source:MGI Symbol;Acc:MGI:2384969]	13.06	0	0.82	0	-9.67948	-820	6.13562e-05	0.000131024	ko01100//Metabolic pathways;ko04913//Ovarian Steroidogenesis;ko01040//Biosynthesis of unsaturated fatty acids;ko00062//Fatty acid elongation	GO:0005777//peroxisome;GO:0005829//cytosol	GO:0016290//palmitoyl-CoA hydrolase activity;GO:0016787//hydrolase activity;GO:0016790//thiolester hydrolase activity;GO:0047617//acyl-CoA hydrolase activity;GO:0052689//carboxylic ester hydrolase activity;GO:0102991//myristoyl-CoA hydrolase activity	GO:0000038//very long-chain fatty acid metabolic process;GO:0001676//long-chain fatty acid metabolic process;GO:0006629//lipid metabolic process;GO:0006631//fatty acid metabolic process;GO:0006637//acyl-CoA metabolic process;GO:0032788//saturated monocarboxylic acid metabolic process;GO:0032789//unsaturated monocarboxylic acid metabolic process
ENSMUSG00000025977	Boll	boule homolog, RNA binding protein [Source:MGI Symbol;Acc:MGI:1922638]	22	0	0.8	0	-9.64386	-800	1.20864e-07	3.17567e-07	-	GO:0001650//fibrillar center;GO:0005737//cytoplasm;GO:0005829//cytosol;GO:0005886//plasma membrane;GO:0090543//Flemming body	GO:0003676//nucleic acid binding;GO:0003723//RNA binding;GO:0003729//mRNA binding;GO:0003730//mRNA 3'-UTR binding;GO:0005515//protein binding;GO:0008494//translation activator activity	GO:0006417//regulation of translation;GO:0007275//multicellular organism development;GO:0007283//spermatogenesis;GO:0030154//cell differentiation;GO:0045948//positive regulation of translational initiation;GO:0051321//meiotic cell cycle;GO:0070935//3'-UTR-mediated mRNA stabilization
ENSMUSG00000031995	St14	suppression of tumorigenicity 14 (colon carcinoma) [Source:MGI Symbol;Acc:MGI:1338881]	27	0	0.79	0	-9.62571	-790	1.90354e-09	5.68025e-09	ko05206//MicroRNAs in cancer	GO:0005576//extracellular region;GO:0005615//extracellular space;GO:0005886//plasma membrane;GO:0005887//integral component of plasma membrane;GO:0016020//membrane;GO:0016021//integral component of membrane;GO:0016323//basolateral plasma membrane;GO:0019897//extrinsic component of plasma membrane	GO:0004252//serine-type endopeptidase activity;GO:0005515//protein binding;GO:0008233//peptidase activity;GO:0008236//serine-type peptidase activity;GO:0016787//hydrolase activity	GO:0001843//neural tube closure;GO:0006508//proteolysis;GO:0016477//cell migration;GO:0030216//keratinocyte differentiation;GO:0060672//epithelial cell morphogenesis involved in placental branching
ENSMUSG00000044854	1700056E22Rik	RIKEN cDNA 1700056E22 gene [Source:MGI Symbol;Acc:MGI:1920613]	8	0	0.79	0	-9.62571	-790	0.00391328	0.00696667	-	-	-	-
ENSMUSG00000033898	Cfhr2	complement factor H-related 2 [Source:MGI Symbol;Acc:MGI:3611575]	13.09	0	0.78	0	-9.60733	-780	6.13562e-05	0.000131024	ko04610//Complement and coagulation cascades	GO:0005615//extracellular space	GO:0001851//complement component C3b binding;GO:0008201//heparin binding	-
ENSMUSG00000036492	Rnf39	ring finger protein 39 [Source:MGI Symbol;Acc:MGI:2156378]	7	0	0.77	0	-9.58871	-770	0.00782344	0.0133807	-	GO:0005737//cytoplasm	GO:0005515//protein binding;GO:0046872//metal ion binding;GO:0061630//ubiquitin protein ligase activity	GO:0010468//regulation of gene expression;GO:0016567//protein ubiquitination;GO:0045087//innate immune response
ENSMUSG00000031160	Eras	ES cell-expressed Ras [Source:MGI Symbol;Acc:MGI:2665023]	8	0	0.71	0	-9.47168	-710	0.00391328	0.00696667	-	GO:0005886//plasma membrane;GO:0016020//membrane	GO:0000166//nucleotide binding;GO:0003924//GTPase activity;GO:0005525//GTP binding;GO:0016787//hydrolase activity;GO:0019003//GDP binding	GO:0007165//signal transduction;GO:0007265//Ras protein signal transduction
ENSMUSG00000024610	Cd74	CD74 antigen (invariant polypeptide of major histocompatibility complex, class II antigen-associated) [Source:MGI Symbol;Acc:MGI:96534]	9	0	0.7	0	-9.45121	-700	0.00195752	0.00361231	ko05168//Herpes simplex infection;ko05152//Tuberculosis;ko04612//Antigen processing and presentation	GO:0005615//extracellular space;GO:0005634//nucleus;GO:0005737//cytoplasm;GO:0005764//lysosome;GO:0005768//endosome;GO:0005770//late endosome;GO:0005771//multivesicular body;GO:0005773//vacuole;GO:0005783//endoplasmic reticulum;GO:0005789//endoplasmic reticulum membrane;GO:0005794//Golgi apparatus;GO:0005886//plasma membrane;GO:0005887//integral component of plasma membrane;GO:0009897//external s…	GO:0001540//amyloid-beta binding;GO:0004896//cytokine receptor activity;GO:0005515//protein binding;GO:0019955//cytokine binding;GO:0023026//MHC class II protein complex binding;GO:0035718//macrophage migration inhibitory factor binding;GO:0042289//MHC class II protein binding;GO:0042609//CD4 receptor binding;GO:0042658//MHC class II protein binding, via antigen binding groove;GO:0044183//protein…	GO:0000187//activation of MAPK activity;GO:0001516//prostaglandin biosynthetic process;GO:0001934//positive regulation of protein phosphorylation;GO:0001961//positive regulation of cytokine-mediated signaling pathway;GO:0002250//adaptive immune response;GO:0002286//T cell activation involved in immune response;GO:0002376//immune system process;GO:0002606//positive regulation of dendritic cell ant…
ENSMUSG00000116121	Gm49486	predicted gene, 49486 [Source:MGI Symbol;Acc:MGI:6155161]	17.71	0	0.7	0	-9.45121	-700	1.92554e-06	4.65076e-06	-	GO:0005737//cytoplasm;GO:0005856//cytoskeleton;GO:0005886//plasma membrane;GO:0008021//synaptic vesicle;GO:0014069//postsynaptic density;GO:0016020//membrane;GO:0032588//trans-Golgi network membrane;GO:0043005//neuron projection;GO:0045202//synapse;GO:0048471//perinuclear region of cytoplasm;GO:0098842//postsynaptic early endosome	GO:0003779//actin binding;GO:0005080//protein kinase C binding;GO:0005515//protein binding;GO:0005543//phospholipid binding;GO:0019904//protein domain specific binding;GO:0030246//carbohydrate binding	GO:0002092//positive regulation of receptor internalization;GO:0006886//intracellular protein transport;GO:0034315//regulation of Arp2/3 complex-mediated actin nucleation;GO:0043113//receptor clustering;GO:0097062//dendritic spine maintenance
ENSMUSG00000060470	Adgrg3	adhesion G protein-coupled receptor G3 [Source:MGI Symbol;Acc:MGI:1859670]	17	0	0.67	0	-9.38802	-670	1.92554e-06	4.65076e-06	-	GO:0005886//plasma membrane;GO:0005887//integral component of plasma membrane;GO:0016020//membrane;GO:0016021//integral component of membrane	GO:0004888//transmembrane signaling receptor activity;GO:0004930//G protein-coupled receptor activity	GO:0007165//signal transduction;GO:0007166//cell surface receptor signaling pathway;GO:0007186//G protein-coupled receptor signaling pathway;GO:0007189//adenylate cyclase-activating G protein-coupled receptor signaling pathway;GO:0030183//B cell differentiation;GO:0030334//regulation of cell migration;GO:0032792//negative regulation of CREB transcription factor activity;GO:1901223//negative regul…
ENSMUSG00000028873	Cdca8	cell division cycle associated 8 [Source:MGI Symbol;Acc:MGI:1196274]	11	0	0.65	0	-9.3443	-650	0.000245094	0.000493326	-	GO:0000775//chromosome, centromeric region;GO:0005634//nucleus;GO:0005654//nucleoplasm;GO:0005694//chromosome;GO:0005730//nucleolus;GO:0005737//cytoplasm;GO:0005819//spindle;GO:0005856//cytoskeleton;GO:0010369//chromocenter;GO:0030496//midbody;GO:0032133//chromosome passenger complex;GO:0032991//protein-containing complex;GO:0045171//intercellular bridge;GO:0051233//spindle midzone	GO:0005515//protein binding	GO:0000070//mitotic sister chromatid segregation;GO:0007049//cell cycle;GO:0007080//mitotic metaphase plate congression;GO:0051276//chromosome organization;GO:0051301//cell division
ENSMUSG00000044243	Bhlha9	basic helix-loop-helix family, member a9 [Source:MGI Symbol;Acc:MGI:2444198]	8	0	0.64	0	-9.32193	-640	0.00391328	0.00696667	-	GO:0005634//nucleus;GO:0005737//cytoplasm	GO:0000977//RNA polymerase II regulatory region sequence-specific DNA binding;GO:0000981//DNA-binding transcription factor activity, RNA polymerase II-specific;GO:0003677//DNA binding;GO:0046982//protein heterodimerization activity;GO:0046983//protein dimerization activity	GO:0006357//regulation of transcription by RNA polymerase II;GO:0007275//multicellular organism development;GO:0032502//developmental process
ENSMUSG00000040751	Lat2	linker for activation of T cells family, member 2 [Source:MGI Symbol;Acc:MGI:1926479]	8.73	0	0.63	0	-9.29921	-630	0.00195752	0.00361231	-	GO:0005886//plasma membrane;GO:0016020//membrane;GO:0016021//integral component of membrane;GO:0045121//membrane raft	GO:0042169//SH2 domain binding	GO:0002250//adaptive immune response;GO:0002376//immune system process;GO:0002764//immune response-regulating signaling pathway;GO:0019722//calcium-mediated signaling;GO:0035556//intracellular signal transduction;GO:0042113//B cell activation;GO:0043303//mast cell degranulation;GO:0050853//B cell receptor signaling pathway
ENSMUSG00000021287	Xrcc3	X-ray repair complementing defective repair in Chinese hamster cells 3 [Source:MGI Symbol;Acc:MGI:1921585]	15	0	0.62	0	-9.27612	-620	1.53628e-05	3.46517e-05	ko03440//Homologous recombination	GO:0005634//nucleus;GO:0005654//nucleoplasm;GO:0005657//replication fork;GO:0005737//cytoplasm;GO:0005739//mitochondrion;GO:0005759//mitochondrial matrix;GO:0005829//cytosol;GO:0033065//Rad51C-XRCC3 complex;GO:0048471//perinuclear region of cytoplasm	GO:0000166//nucleotide binding;GO:0000400//four-way junction DNA binding;GO:0003677//DNA binding;GO:0005524//ATP binding;GO:0008094//DNA-dependent ATPase activity;GO:0008821//crossover junction endodeoxyribonuclease activity	GO:0000722//telomere maintenance via recombination;GO:0000724//double-strand break repair via homologous recombination;GO:0006281//DNA repair;GO:0006310//DNA recombination;GO:0006974//cellular response to DNA damage stimulus;GO:0010033//response to organic substance;GO:0010824//regulation of centrosome duplication;GO:0036297//interstrand cross-link repair;GO:0045003//double-strand break repair vi…
ENSMUSG00000042498	Radx	RPA1 related single stranded DNA binding protein, X-linked [Source:MGI Symbol;Acc:MGI:2147848]	24	0	0.62	0	-9.27612	-620	1.51646e-08	4.26718e-08	-	GO:0005657//replication fork;GO:0005694//chromosome;GO:0016607//nuclear speck	GO:0003677//DNA binding;GO:0003697//single-stranded DNA binding	GO:0006282//regulation of DNA repair;GO:2000042//negative regulation of double-strand break repair via homologous recombination
ENSMUSG00000002409	Dyrk1b	dual-specificity tyrosine-(Y)-phosphorylation regulated kinase 1b [Source:MGI Symbol;Acc:MGI:1330302]	16	0	0.61	0	-9.25267	-610	3.84742e-06	9.09852e-06	-	GO:0005634//nucleus;GO:0005654//nucleoplasm;GO:0005694//chromosome	GO:0000166//nucleotide binding;GO:0003713//transcription coactivator activity;GO:0004672//protein kinase activity;GO:0004674//protein serine/threonine kinase activity;GO:0004712//protein serine/threonine/tyrosine kinase activity;GO:0004713//protein tyrosine kinase activity;GO:0004714//transmembrane receptor protein tyrosine kinase activity;GO:0005524//ATP binding;GO:0016301//kinase activity;GO:00…	GO:0006468//protein phosphorylation;GO:0007520//myoblast fusion;GO:0016310//phosphorylation;GO:0018105//peptidyl-serine phosphorylation;GO:0018107//peptidyl-threonine phosphorylation;GO:0018108//peptidyl-tyrosine phosphorylation;GO:0045893//positive regulation of transcription, DNA-templated;GO:0046777//protein autophosphorylation;GO:0060612//adipose tissue development
ENSMUSG00000021565	Slc6a19	solute carrier family 6 (neurotransmitter transporter), member 19 [Source:MGI Symbol;Acc:MGI:1921588]	25	0	0.61	0	-9.25267	-610	7.59254e-09	2.17274e-08	ko04974//Protein digestion and absorption;ko04978//Mineral absorption	GO:0005886//plasma membrane;GO:0005887//integral component of plasma membrane;GO:0016020//membrane;GO:0016021//integral component of membrane;GO:0016324//apical plasma membrane;GO:0031526//brush border membrane	GO:0005515//protein binding;GO:0015175//neutral amino acid transmembrane transporter activity;GO:0015293//symporter activity	GO:0006865//amino acid transport;GO:0007584//response to nutrient;GO:0015804//neutral amino acid transport;GO:0035725//sodium ion transmembrane transport;GO:0055085//transmembrane transport
ENSMUSG00000026228	Htr2b	5-hydroxytryptamine (serotonin) receptor 2B [Source:MGI Symbol;Acc:MGI:109323]	13	0	0.6	0	-9.22882	-600	6.13562e-05	0.000131024	ko04080//Neuroactive ligand-receptor interaction;ko04020//Calcium signaling pathway;ko04726//Serotonergic synapse;ko04750//Inflammatory mediator regulation of TRP channels;ko04540//Gap junction	GO:0005654//nucleoplasm;GO:0005737//cytoplasm;GO:0005886//plasma membrane;GO:0005887//integral component of plasma membrane;GO:0016020//membrane;GO:0016021//integral component of membrane;GO:0030054//cell junction;GO:0030425//dendrite;GO:0043005//neuron projection;GO:0043025//neuronal cell body;GO:0045202//synapse;GO:0098666//G protein-coupled serotonin receptor complex	GO:0001587//Gq/11-coupled serotonin receptor activity;GO:0001965//G-protein alpha-subunit binding;GO:0004930//G protein-coupled receptor activity;GO:0004993//G protein-coupled serotonin receptor activity;GO:0005096//GTPase activator activity;GO:0030594//neurotransmitter receptor activity;GO:0051378//serotonin binding	GO:0001755//neural crest cell migration;GO:0001819//positive regulation of cytokine production;GO:0001938//positive regulation of endothelial cell proliferation;GO:0002031//G protein-coupled receptor internalization;GO:0003007//heart morphogenesis;GO:0003300//cardiac muscle hypertrophy;GO:0006874//cellular calcium ion homeostasis;GO:0006939//smooth muscle contraction;GO:0007165//signal transducti…
ENSMUSG00000044749	Abca6	ATP-binding cassette, sub-family A (ABC1), member 6 [Source:MGI Symbol;Acc:MGI:1923434]	33	0	0.6	0	-9.22882	-600	1.50437e-11	5.09497e-11	ko02010//ABC transporters	GO:0000139//Golgi membrane;GO:0005654//nucleoplasm;GO:0005794//Golgi apparatus;GO:0005886//plasma membrane;GO:0016020//membrane;GO:0016021//integral component of membrane;GO:0043231//intracellular membrane-bounded organelle	GO:0000166//nucleotide binding;GO:0005319//lipid transporter activity;GO:0005524//ATP binding;GO:0042626//ATPase activity, coupled to transmembrane movement of substances	GO:0006869//lipid transport;GO:0055085//transmembrane transport
ENSMUSG00000026315	Serpinb8	serine (or cysteine) peptidase inhibitor, clade B, member 8 [Source:MGI Symbol;Acc:MGI:894657]	23	0	0.56	0	-9.12928	-560	3.02899e-08	8.35006e-08	-	GO:0005615//extracellular space;GO:0005737//cytoplasm;GO:0005829//cytosol	GO:0004867//serine-type endopeptidase inhibitor activity;GO:0030414//peptidase inhibitor activity	GO:0010466//negative regulation of peptidase activity;GO:0010951//negative regulation of endopeptidase activity;GO:0090136//epithelial cell-cell adhesion
ENSMUSG00000094271	Gm13290	predicted gene 13290 [Source:MGI Symbol;Acc:MGI:3701990]	5.51	0	0.55	0	-9.10329	-550	0.0312734	0.0494205	-	GO:0005576//extracellular region;GO:0005615//extracellular space	GO:0005125//cytokine activity;GO:0005126//cytokine receptor binding;GO:0005132//type I interferon receptor binding	GO:0002250//adaptive immune response;GO:0002286//T cell activation involved in immune response;GO:0002323//natural killer cell activation involved in immune response;GO:0006952//defense response;GO:0006959//humoral immune response;GO:0019221//cytokine-mediated signaling pathway;GO:0030183//B cell differentiation;GO:0033141//positive regulation of peptidyl-serine phosphorylation of STAT protein;GO…
ENSMUSG00000024672	Ms4a7	membrane-spanning 4-domains, subfamily A, member 7 [Source:MGI Symbol;Acc:MGI:1918846]	5	0	0.54	0	-9.07682	-540	0.0312734	0.0494205	-	GO:0005802//trans-Golgi network;GO:0016020//membrane;GO:0016021//integral component of membrane	GO:0003674//molecular_function	GO:0008150//biological_process
ENSMUSG00000093996	Fam205a3	family with sequence similarity 205, member A3 [Source:MGI Symbol;Acc:MGI:5434953]	21.21	0	0.49	0	-8.93664	-490	1.20864e-07	3.17567e-07	-	GO:0016020//membrane;GO:0016021//integral component of membrane	GO:0003674//molecular_function	GO:0008150//biological_process
ENSMUSG00000118491	Gm44505	predicted readthrough transcript (NMD candidate), 44505 [Source:MGI Symbol;Acc:MGI:3845910]	16.21	0	0.48	0	-8.90689	-480	3.84742e-06	9.09852e-06	-	-	-	-
ENSMUSG00000033220	Rac2	Rac family small GTPase 2 [Source:MGI Symbol;Acc:MGI:97846]	15	0	0.47	0	-8.87652	-470	1.53628e-05	3.46517e-05	ko05200//Pathways in cancer;ko04010//MAPK signaling pathway;ko05170//Human immunodeficiency virus 1 infection;ko04014//Ras signaling pathway;ko04015//Rap1 signaling pathway;ko05163//Human cytomegalovirus infection;ko05416//Viral myocarditis;ko04650//Natural killer cell mediated cytotoxicity;ko04810//Regulation of actin cytoskeleton;ko04024//cAMP signaling pathway;ko04666//Fc gamma R-mediated phag…	GO:0005635//nuclear envelope;GO:0005737//cytoplasm;GO:0005829//cytosol;GO:0005856//cytoskeleton;GO:0005884//actin filament;GO:0005886//plasma membrane;GO:0005938//cell cortex;GO:0016020//membrane;GO:0030027//lamellipodium;GO:0031410//cytoplasmic vesicle;GO:0042995//cell projection;GO:0043231//intracellular membrane-bounded organelle	GO:0000166//nucleotide binding;GO:0003924//GTPase activity;GO:0005525//GTP binding;GO:0019887//protein kinase regulator activity;GO:0019901//protein kinase binding	GO:0006935//chemotaxis;GO:0007015//actin filament organization;GO:0007163//establishment or maintenance of cell polarity;GO:0007186//G protein-coupled receptor signaling pathway;GO:0007264//small GTPase mediated signal transduction;GO:0008045//motor neuron axon guidance;GO:0008284//positive regulation of cell proliferation;GO:0008360//regulation of cell shape;GO:0010592//positive regulation of la…
ENSMUSG00000039481	Nrtn	neurturin [Source:MGI Symbol;Acc:MGI:108417]	5	0	0.47	0	-8.87652	-470	0.0312734	0.0494205	-	GO:0005576//extracellular region;GO:0030424//axon	GO:0008083//growth factor activity;GO:0030116//glial cell-derived neurotrophic factor receptor binding;GO:0030971//receptor tyrosine kinase binding	GO:0001755//neural crest cell migration;GO:0007169//transmembrane receptor protein tyrosine kinase signaling pathway;GO:0021675//nerve development;GO:0031175//neuron projection development
ENSMUSG00000027961	Lrrc39	leucine rich repeat containing 39 [Source:MGI Symbol;Acc:MGI:1924557]	14.61	0	0.45	0	-8.81378	-450	1.53628e-05	3.46517e-05	-	GO:0005737//cytoplasm;GO:0031430//M band;GO:0043231//intracellular membrane-bounded organelle	GO:0004722//protein serine/threonine phosphatase activity;GO:0005515//protein binding	GO:0006470//protein dephosphorylation;GO:0007165//signal transduction
ENSMUSG00000025150	Cbr2	carbonyl reductase 2 [Source:MGI Symbol;Acc:MGI:107200]	5	0	0.43	0	-8.74819	-430	0.0312734	0.0494205	ko01100//Metabolic pathways;ko00590//Arachidonic acid metabolism;ko00980//Metabolism of xenobiotics by cytochrome P450	GO:0005739//mitochondrion;GO:0005759//mitochondrial matrix	GO:0004090//carbonyl reductase (NADPH) activity;GO:0005515//protein binding;GO:0016491//oxidoreductase activity;GO:0042802//identical protein binding;GO:0043621//protein self-association;GO:0050038//L-xylulose reductase (NADP+) activity	GO:0005997//xylulose metabolic process;GO:0006006//glucose metabolic process;GO:0006116//NADH oxidation;GO:0055114//oxidation-reduction process
ENSMUSG00000026969	Fam166a	family with sequence similarity 166, member A [Source:MGI Symbol;Acc:MGI:3605773]	5.01	0	0.43	0	-8.74819	-430	0.0312734	0.0494205	-	GO:0036064//ciliary basal body	GO:0003674//molecular_function	GO:0008150//biological_process
ENSMUSG00000015340	Cybb	cytochrome b-245, beta polypeptide [Source:MGI Symbol;Acc:MGI:88574]	21	0	0.42	0	-8.71425	-420	2.4145e-07	6.21087e-07	ko05010//Alzheimer disease;ko04145//Phagosome;ko04621//NOD-like receptor signaling pathway;ko05140//Leishmaniasis;ko04217//Necroptosis;ko04066//HIF-1 signaling pathway;ko04670//Leukocyte transendothelial migration;ko04933//AGE-RAGE signaling pathway in diabetic complications;ko04216//Ferroptosis	GO:0005635//nuclear envelope;GO:0005737//cytoplasm;GO:0005739//mitochondrion;GO:0005783//endoplasmic reticulum;GO:0005791//rough endoplasmic reticulum;GO:0005794//Golgi apparatus;GO:0005886//plasma membrane;GO:0005887//integral component of plasma membrane;GO:0016020//membrane;GO:0016021//integral component of membrane;GO:0030425//dendrite;GO:0043020//NADPH oxidase complex;GO:0043025//neuronal ce…	GO:0005244//voltage-gated ion channel activity;GO:0005515//protein binding;GO:0009055//electron transfer activity;GO:0016175//superoxide-generating NADPH oxidase activity;GO:0016491//oxidoreductase activity;GO:0020037//heme binding;GO:0046872//metal ion binding;GO:0046982//protein heterodimerization activity;GO:0050660//flavin adenine dinucleotide binding	GO:0006801//superoxide metabolic process;GO:0006811//ion transport;GO:0006952//defense response;GO:0006954//inflammatory response;GO:0007584//response to nutrient;GO:0022900//electron transport chain;GO:0032760//positive regulation of tumor necrosis factor production;GO:0034220//ion transmembrane transport;GO:0034765//regulation of ion transmembrane transport;GO:0042493//response to drug;GO:00425…
ENSMUSG00000024747	Aldh1a7	aldehyde dehydrogenase family 1, subfamily A7 [Source:MGI Symbol;Acc:MGI:1347050]	9	0	0.42	0	-8.71425	-420	0.00195752	0.00361231	ko01100//Metabolic pathways;ko00830//Retinol metabolism	GO:0005737//cytoplasm	GO:0004029//aldehyde dehydrogenase (NAD) activity;GO:0016491//oxidoreductase activity;GO:0016620//oxidoreductase activity, acting on the aldehyde or oxo group of donors, NAD or NADP as acceptor;GO:0018479//benzaldehyde dehydrogenase (NAD+) activity;GO:0043878//glyceraldehyde-3-phosphate dehydrogenase (NAD+) (non-phosphorylating) activity	GO:0006068//ethanol catabolic process;GO:0055114//oxidation-reduction process
ENSMUSG00000028784	Spocd1	SPOC domain containing 1 [Source:MGI Symbol;Acc:MGI:3652045]	13	0	0.4	0	-8.64386	-400	6.13562e-05	0.000131024	-	GO:0005634//nucleus;GO:0005694//chromosome	GO:0005515//protein binding	GO:0006306//DNA methylation;GO:0006351//transcription, DNA-templated;GO:0007283//spermatogenesis;GO:0010529//negative regulation of transposition;GO:0010923//negative regulation of phosphatase activity;GO:0030154//cell differentiation;GO:0031047//gene silencing by RNA
ENSMUSG00000035699	Slc51a	solute carrier family 51, alpha subunit [Source:MGI Symbol;Acc:MGI:2146634]	11.05	0	0.4	0	-8.64386	-400	0.000245094	0.000493326	ko04976//Bile secretion	GO:0005783//endoplasmic reticulum;GO:0005789//endoplasmic reticulum membrane;GO:0005886//plasma membrane;GO:0016020//membrane;GO:0016021//integral component of membrane;GO:0016323//basolateral plasma membrane;GO:0032991//protein-containing complex	GO:0005515//protein binding;GO:0015125//bile acid transmembrane transporter activity;GO:0022857//transmembrane transporter activity;GO:0042803//protein homodimerization activity;GO:0046982//protein heterodimerization activity	GO:0015721//bile acid and bile salt transport;GO:0032782//bile acid secretion;GO:0055085//transmembrane transport;GO:0071702//organic substance transport
ENSMUSG00000015980	Lrrc27	leucine rich repeat containing 27 [Source:MGI Symbol;Acc:MGI:1923862]	7	0	0.39	0	-8.60733	-390	0.00782344	0.0133807	-	-	GO:0003674//molecular_function;GO:0005515//protein binding	-
ENSMUSG00000029408	Abcb9	ATP-binding cassette, sub-family B (MDR/TAP), member 9 [Source:MGI Symbol;Acc:MGI:1861729]	15	0	0.39	0	-8.60733	-390	1.53628e-05	3.46517e-05	ko04142//Lysosome;ko02010//ABC transporters	GO:0005764//lysosome;GO:0005765//lysosomal membrane;GO:0005789//endoplasmic reticulum membrane;GO:0016020//membrane;GO:0016021//integral component of membrane;GO:0030176//integral component of endoplasmic reticulum membrane;GO:0042824//MHC class I peptide loading complex;GO:0043231//intracellular membrane-bounded organelle	GO:0000166//nucleotide binding;GO:0005524//ATP binding;GO:0015433//peptide antigen-transporting ATPase activity;GO:0015440//peptide-transporting ATPase activity;GO:0016887//ATPase activity;GO:0022857//transmembrane transporter activity;GO:0042288//MHC class I protein binding;GO:0042626//ATPase activity, coupled to transmembrane movement of substances;GO:0042803//protein homodimerization activity;…	GO:0015031//protein transport;GO:0015833//peptide transport;GO:0019885//antigen processing and presentation of endogenous peptide antigen via MHC class I;GO:0055085//transmembrane transport
ENSMUSG00000038473	Nos1ap	nitric oxide synthase 1 (neuronal) adaptor protein [Source:MGI Symbol;Acc:MGI:1917979]	12	0	0.38	0	-8.56986	-380	0.000122627	0.000254403	ko04713//Circadian entrainment	GO:0005634//nucleus;GO:0005737//cytoplasm;GO:0005739//mitochondrion;GO:0005829//cytosol;GO:0005901//caveola;GO:0030018//Z disc;GO:0030315//T-tubule;GO:0031965//nuclear membrane;GO:0033017//sarcoplasmic reticulum membrane;GO:0098793//presynapse;GO:0098794//postsynapse;GO:0098978//glutamatergic synapse;GO:1902937//inward rectifier potassium channel complex;GO:1990454//L-type voltage-gated calcium c…	GO:0002020//protease binding;GO:0030165//PDZ domain binding;GO:0050998//nitric-oxide synthase binding	GO:0003062//regulation of heart rate by chemical signal;GO:0008150//biological_process;GO:0060307//regulation of ventricular cardiac muscle cell membrane repolarization;GO:0098974//postsynaptic actin cytoskeleton organization;GO:1901215//negative regulation of neuron death;GO:1901841//regulation of high voltage-gated calcium channel activity;GO:2000170//positive regulation of peptidyl-cysteine S-…
ENSMUSG00000069516	Lyz2	lysozyme 2 [Source:MGI Symbol;Acc:MGI:96897]	256	1	18.64	0.05	-8.54226	-372.8	1.56394e-86	5.06131e-85	ko04970//Salivary secretion	GO:0000137//Golgi cis cisterna;GO:0005576//extracellular region;GO:0005615//extracellular space;GO:0005737//cytoplasm;GO:0005788//endoplasmic reticulum lumen;GO:0005795//Golgi stack;GO:0005902//microvillus;GO:0030140//trans-Golgi network transport vesicle;GO:0030141//secretory granule;GO:0048237//rough endoplasmic reticulum lumen	GO:0003796//lysozyme activity;GO:0003824//catalytic activity;GO:0016787//hydrolase activity;GO:0016798//hydrolase activity, acting on glycosyl bonds;GO:0042802//identical protein binding	GO:0008152//metabolic process;GO:0019835//cytolysis;GO:0042742//defense response to bacterium;GO:0050829//defense response to Gram-negative bacterium;GO:0050830//defense response to Gram-positive bacterium
ENSMUSG00000068697	Myoz1	myozenin 1 [Source:MGI Symbol;Acc:MGI:1929471]	5	0	0.37	0	-8.53138	-370	0.0312734	0.0494205	-	GO:0005634//nucleus;GO:0015629//actin cytoskeleton;GO:0030018//Z disc;GO:0031143//pseudopodium;GO:0042995//cell projection	GO:0003779//actin binding;GO:0004865//protein serine/threonine phosphatase inhibitor activity;GO:0005515//protein binding;GO:0031433//telethonin binding;GO:0051373//FATZ binding	GO:0000122//negative regulation of transcription by RNA polymerase II;GO:0007519//skeletal muscle tissue development;GO:0032515//negative regulation of phosphoprotein phosphatase activity;GO:0042060//wound healing;GO:0043417//negative regulation of skeletal muscle tissue regeneration;GO:0043503//skeletal muscle fiber adaptation;GO:0045214//sarcomere organization;GO:0070885//negative regulation of…
ENSMUSG00000089798	1700028K03Rik	RIKEN cDNA 1700028K03 gene [Source:MGI Symbol;Acc:MGI:1923671]	11.38	0	0.35	0	-8.45121	-350	0.000245094	0.000493326	-	GO:0005694//chromosome	GO:0005515//protein binding	GO:0007130//synaptonemal complex assembly;GO:0007131//reciprocal meiotic recombination;GO:0051321//meiotic cell cycle
ENSMUSG00000026830	Ermn	ermin, ERM-like protein [Source:MGI Symbol;Acc:MGI:1925017]	644.17	3.01	16.98	0.05	-8.40769	-339.6	6.90101e-215	1.14589e-212	-	GO:0005737//cytoplasm;GO:0005856//cytoskeleton;GO:0005938//cell cortex;GO:0030175//filopodium;GO:0033269//internode region of axon;GO:0033270//paranode region of axon;GO:0043025//neuronal cell body;GO:0043209//myelin sheath	GO:0003779//actin binding;GO:0051015//actin filament binding	GO:0001763//morphogenesis of a branching structure;GO:0007015//actin filament organization;GO:0008360//regulation of cell shape;GO:0031344//regulation of cell projection organization
ENSMUSG00000022831	Hcls1	hematopoietic cell specific Lyn substrate 1 [Source:MGI Symbol;Acc:MGI:104568]	7	0	0.33	0	-8.36632	-330	0.00782344	0.0133807	ko05205//Proteoglycans in cancer;ko04530//Tight junction;ko05100//Bacterial invasion of epithelial cells	GO:0005634//nucleus;GO:0005667//transcription factor complex;GO:0005737//cytoplasm;GO:0005739//mitochondrion;GO:0005829//cytosol;GO:0005884//actin filament;GO:0005886//plasma membrane;GO:0030427//site of polarized growth;GO:0030864//cortical actin cytoskeleton	GO:0001085//RNA polymerase II transcription factor binding;GO:0003779//actin binding;GO:0005515//protein binding;GO:0017124//SH3 domain binding;GO:0019901//protein kinase binding;GO:0044877//protein-containing complex binding;GO:0051015//actin filament binding	GO:0000122//negative regulation of transcription by RNA polymerase II;GO:0008284//positive regulation of cell proliferation;GO:0009725//response to hormone;GO:0014068//positive regulation of phosphatidylinositol 3-kinase signaling;GO:0030041//actin filament polymerization;GO:0030218//erythrocyte differentiation;GO:0030833//regulation of actin filament polymerization;GO:0030854//positive regulatio…
ENSMUSG00000040055	Gjb6	gap junction protein, beta 6 [Source:MGI Symbol;Acc:MGI:107588]	7	0	0.32	0	-8.32193	-320	0.00782344	0.0133807	-	GO:0005829//cytosol;GO:0005884//actin filament;GO:0005886//plasma membrane;GO:0005921//gap junction;GO:0005922//connexin complex;GO:0016020//membrane;GO:0016021//integral component of membrane;GO:0016324//apical plasma membrane;GO:0030054//cell junction	GO:0005243//gap junction channel activity;GO:0005515//protein binding;GO:0008017//microtubule binding;GO:0048487//beta-tubulin binding;GO:0051015//actin filament binding;GO:1903763//gap junction channel activity involved in cell communication by electrical coupling	GO:0006915//apoptotic process;GO:0007154//cell communication;GO:0007267//cell-cell signaling;GO:0007568//aging;GO:0007605//sensory perception of sound;GO:0008285//negative regulation of cell proliferation;GO:0010644//cell communication by electrical coupling;GO:0016264//gap junction assembly;GO:0032496//response to lipopolysaccharide;GO:0042471//ear morphogenesis;GO:0048839//inner ear development…
ENSMUSG00000040525	Cblc	Casitas B-lineage lymphoma c [Source:MGI Symbol;Acc:MGI:1931457]	5	0	0.32	0	-8.32193	-320	0.0312734	0.0494205	ko04144//Endocytosis;ko04120//Ubiquitin mediated proteolysis	GO:0000151//ubiquitin ligase complex;GO:0005886//plasma membrane;GO:0045121//membrane raft	GO:0001784//phosphotyrosine residue binding;GO:0004842//ubiquitin-protein transferase activity;GO:0005154//epidermal growth factor receptor binding;GO:0005509//calcium ion binding;GO:0016740//transferase activity;GO:0017124//SH3 domain binding;GO:0030971//receptor tyrosine kinase binding;GO:0046872//metal ion binding;GO:0047690//aspartyltransferase activity;GO:0061630//ubiquitin protein ligase ac…	GO:0006511//ubiquitin-dependent protein catabolic process;GO:0007165//signal transduction;GO:0007166//cell surface receptor signaling pathway;GO:0007175//negative regulation of epidermal growth factor-activated receptor activity;GO:0016567//protein ubiquitination;GO:0018215//protein phosphopantetheinylation;GO:0023051//regulation of signaling;GO:0042059//negative regulation of epidermal growth fa…
ENSMUSG00000049946	BC030500	cDNA sequence BC030500 [Source:MGI Symbol;Acc:MGI:2447770]	5	0	0.3	0	-8.22882	-300	0.0312734	0.0494205	-	GO:0005575//cellular_component	GO:0003674//molecular_function	GO:0008150//biological_process
ENSMUSG00000031530	Dusp4	dual specificity phosphatase 4 [Source:MGI Symbol;Acc:MGI:2442191]	8	0	0.28	0	-8.12928	-280	0.00391328	0.00696667	ko04010//MAPK signaling pathway	GO:0005634//nucleus;GO:0005654//nucleoplasm;GO:0005737//cytoplasm	GO:0004721//phosphoprotein phosphatase activity;GO:0004722//protein serine/threonine phosphatase activity;GO:0004725//protein tyrosine phosphatase activity;GO:0008138//protein tyrosine/serine/threonine phosphatase activity;GO:0008330//protein tyrosine/threonine phosphatase activity;GO:0016787//hydrolase activity;GO:0016791//phosphatase activity;GO:0017017//MAP kinase tyrosine/serine/threonine pho…	GO:0000188//inactivation of MAPK activity;GO:0001706//endoderm formation;GO:0006470//protein dephosphorylation;GO:0016311//dephosphorylation;GO:0035335//peptidyl-tyrosine dephosphorylation;GO:0035970//peptidyl-threonine dephosphorylation;GO:0070373//negative regulation of ERK1 and ERK2 cascade
ENSMUSG00000015947	Fcgr1	Fc receptor, IgG, high affinity I [Source:MGI Symbol;Acc:MGI:95498]	7	0	0.26	0	-8.02237	-260	0.00782344	0.0133807	ko05202//Transcriptional misregulation in cancers;ko04145//Phagosome;ko05152//Tuberculosis;ko05322//Systemic lupus erythematosus;ko05150//Staphylococcus aureus infection;ko04640//Hematopoietic cell lineage;ko04666//Fc gamma R-mediated phagocytosis;ko05140//Leishmaniasis;ko04380//Osteoclast differentiation;ko05221//Acute myeloid leukemia	GO:0005886//plasma membrane;GO:0005887//integral component of plasma membrane;GO:0009897//external side of plasma membrane;GO:0016020//membrane;GO:0016021//integral component of membrane;GO:0045121//membrane raft	GO:0004888//transmembrane signaling receptor activity;GO:0019770//IgG receptor activity;GO:0019864//IgG binding;GO:0031774//leukotriene receptor binding	GO:0001788//antibody-dependent cellular cytotoxicity;GO:0001798//positive regulation of type IIa hypersensitivity;GO:0001805//positive regulation of type III hypersensitivity;GO:0002376//immune system process;GO:0006898//receptor-mediated endocytosis;GO:0006910//phagocytosis, recognition;GO:0006911//phagocytosis, engulfment;GO:0007166//cell surface receptor signaling pathway;GO:0009617//response …
ENSMUSG00000054675	Tmem119	transmembrane protein 119 [Source:MGI Symbol;Acc:MGI:2385228]	6	0	0.26	0	-8.02237	-260	0.0156414	0.0258056	-	GO:0005737//cytoplasm;GO:0005783//endoplasmic reticulum;GO:0005789//endoplasmic reticulum membrane;GO:0005886//plasma membrane;GO:0016020//membrane;GO:0016021//integral component of membrane	GO:0005515//protein binding	GO:0001503//ossification;GO:0001649//osteoblast differentiation;GO:0001934//positive regulation of protein phosphorylation;GO:0001958//endochondral ossification;GO:0007283//spermatogenesis;GO:0010628//positive regulation of gene expression;GO:0010832//negative regulation of myotube differentiation;GO:0030154//cell differentiation;GO:0030501//positive regulation of bone mineralization;GO:0031214//…
ENSMUSG00000021579	Lrrc14b	leucine rich repeat containing 14B [Source:MGI Symbol;Acc:MGI:2145269]	7.17	0	0.25	0	-7.96578	-250	0.00782344	0.0133807	-	GO:0005737//cytoplasm	GO:0003674//molecular_function	GO:0008150//biological_process
ENSMUSG00000044948	Cfap43	cilia and flagella associated protein 43 [Source:MGI Symbol;Acc:MGI:1289258]	6	0	0.25	0	-7.96578	-250	0.0156414	0.0258056	-	GO:0005576//extracellular region;GO:0005737//cytoplasm;GO:0005856//cytoskeleton;GO:0005929//cilium;GO:0005930//axoneme;GO:0031514//motile cilium;GO:0042995//cell projection;GO:0097729//9+2 motile cilium	GO:0003674//molecular_function;GO:0005515//protein binding	GO:0003351//epithelial cilium movement;GO:0003356//regulation of cilium beat frequency;GO:0007283//spermatogenesis;GO:0007288//sperm axoneme assembly;GO:0007420//brain development;GO:0030154//cell differentiation;GO:0030317//flagellated sperm motility;GO:0044458//motile cilium assembly;GO:0060271//cilium assembly;GO:0090660//cerebrospinal fluid circulation
ENSMUSG00000045467	Ttll13	tubulin tyrosine ligase-like family, member 13 [Source:MGI Symbol;Acc:MGI:1920845]	8	0	0.25	0	-7.96578	-250	0.00391328	0.00696667	-	GO:0005874//microtubule;GO:0005929//cilium	GO:0000166//nucleotide binding;GO:0005524//ATP binding;GO:0015631//tubulin binding;GO:0016874//ligase activity;GO:0070740//tubulin-glutamic acid ligase activity	GO:0000226//microtubule cytoskeleton organization;GO:0006464//cellular protein modification process;GO:0018095//protein polyglutamylation;GO:0018215//protein phosphopantetheinylation
ENSMUSG00000079511	Gm42688	predicted gene 42688 [Source:MGI Symbol;Acc:MGI:5662825]	9.15	0	0.24	0	-7.90689	-240	0.00097925	0.00186397	-	-	-	-
ENSMUSG00000000290	Itgb2	integrin beta 2 [Source:MGI Symbol;Acc:MGI:96611]	6	0	0.22	0	-7.78136	-220	0.0156414	0.0258056	ko04145//Phagosome;ko05152//Tuberculosis;ko05150//Staphylococcus aureus infection;ko05166//HTLV-I infection;ko04015//Rap1 signaling pathway;ko05323//Rheumatoid arthritis;ko05416//Viral myocarditis;ko05146//Amoebiasis;ko04650//Natural killer cell mediated cytotoxicity;ko04810//Regulation of actin cytoskeleton;ko04514//Cell adhesion molecules (CAMs);ko05140//Leishmaniasis;ko04390//Hippo signaling p…	GO:0005886//plasma membrane;GO:0008305//integrin complex;GO:0009986//cell surface;GO:0016020//membrane;GO:0016021//integral component of membrane	GO:0038023//signaling receptor activity;GO:0044877//protein-containing complex binding;GO:0046872//metal ion binding;GO:0050839//cell adhesion molecule binding	GO:0002523//leukocyte migration involved in inflammatory response;GO:0006909//phagocytosis;GO:0007155//cell adhesion;GO:0007159//leukocyte cell-cell adhesion;GO:0007160//cell-matrix adhesion;GO:0007229//integrin-mediated signaling pathway;GO:0007568//aging;GO:0030101//natural killer cell activation;GO:0043542//endothelial cell migration;GO:0045123//cellular extravasation;GO:0045429//positive regu…
ENSMUSG00000043448	Gjc2	gap junction protein, gamma 2 [Source:MGI Symbol;Acc:MGI:2153060]	5	0	0.22	0	-7.78136	-220	0.0312734	0.0494205	-	GO:0005886//plasma membrane;GO:0005921//gap junction;GO:0005922//connexin complex;GO:0016020//membrane;GO:0016021//integral component of membrane;GO:0030054//cell junction;GO:0033270//paranode region of axon;GO:0043025//neuronal cell body;GO:0043204//perikaryon;GO:0043209//myelin sheath;GO:1990769//proximal neuron projection	GO:0005243//gap junction channel activity;GO:1903763//gap junction channel activity involved in cell communication by electrical coupling	GO:0001932//regulation of protein phosphorylation;GO:0007154//cell communication;GO:0007267//cell-cell signaling;GO:0007420//brain development;GO:0009636//response to toxic substance;GO:0010628//positive regulation of gene expression;GO:0010644//cell communication by electrical coupling;GO:0055085//transmembrane transport;GO:0070447//positive regulation of oligodendrocyte progenitor proliferation…
ENSMUSG00000002944	Cd36	CD36 molecule [Source:MGI Symbol;Acc:MGI:107899]	113	1	4.22	0.02	-7.7211	-211	8.80179e-39	9.22604e-38	ko04145//Phagosome;ko04640//Hematopoietic cell lineage;ko04152//AMPK signaling pathway;ko04931//Insulin resistance;ko05144//Malaria;ko03320//PPAR signaling pathway;ko04512//ECM-receptor interaction;ko04920//Adipocytokine signaling pathway;ko04979//Cholesterol metabolism;ko04975//Fat digestion and absorption	GO:0005737//cytoplasm;GO:0005739//mitochondrion;GO:0005783//endoplasmic reticulum;GO:0005794//Golgi apparatus;GO:0005886//plasma membrane;GO:0005901//caveola;GO:0009897//external side of plasma membrane;GO:0009986//cell surface;GO:0016020//membrane;GO:0016021//integral component of membrane;GO:0016324//apical plasma membrane;GO:0031526//brush border membrane;GO:0032991//protein-containing complex…	GO:0001540//amyloid-beta binding;GO:0005041//low-density lipoprotein particle receptor activity;GO:0005044//scavenger receptor activity;GO:0005324//long-chain fatty acid transporter activity;GO:0005515//protein binding;GO:0008035//high-density lipoprotein particle binding;GO:0008289//lipid binding;GO:0015636//short-chain fatty acid transmembrane transporter activity;GO:0030169//low-density lipopr…	GO:0000122//negative regulation of transcription by RNA polymerase II;GO:0001676//long-chain fatty acid metabolic process;GO:0001819//positive regulation of cytokine production;GO:0001954//positive regulation of cell-matrix adhesion;GO:0003085//negative regulation of systemic arterial blood pressure;GO:0006631//fatty acid metabolic process;GO:0006641//triglyceride metabolic process;GO:0006898//re…
ENSMUSG00000032517	Mobp	myelin-associated oligodendrocytic basic protein [Source:MGI Symbol;Acc:MGI:108511]	838	8	39.52	0.19	-7.70044	-208	3.49607e-278	9.85947e-276	-	GO:0005737//cytoplasm;GO:0005739//mitochondrion;GO:0005829//cytosol;GO:0030864//cortical actin cytoskeleton;GO:0043209//myelin sheath;GO:0048471//perinuclear region of cytoplasm	GO:0003779//actin binding;GO:0017022//myosin binding;GO:0019911//structural constituent of myelin sheath	GO:0007399//nervous system development;GO:0032289//central nervous system myelin formation
ENSMUSG00000018008	Cyth4	cytohesin 4 [Source:MGI Symbol;Acc:MGI:2441702]	70	1	4.08	0.02	-7.67243	-204	1.93632e-24	1.20289e-23	ko04072//Phospholipase D signaling pathway;ko04144//Endocytosis;ko05132//Salmonella infection	GO:0005829//cytosol;GO:0005886//plasma membrane;GO:0016020//membrane;GO:0034451//centriolar satellite;GO:0045171//intercellular bridge	GO:0005085//guanyl-nucleotide exchange factor activity;GO:0008289//lipid binding	GO:0032012//regulation of ARF protein signal transduction;GO:0050790//regulation of catalytic activity
ENSMUSG00000100642	Gm28230	predicted gene 28230 [Source:MGI Symbol;Acc:MGI:5578936]	7.53	0	0.2	0	-7.64386	-200	0.00391328	0.00696667	-	GO:0005634//nucleus	GO:0000978//RNA polymerase II proximal promoter sequence-specific DNA binding;GO:0000981//DNA-binding transcription factor activity, RNA polymerase II-specific;GO:0003677//DNA binding;GO:0003700//DNA-binding transcription factor activity	GO:0006355//regulation of transcription, DNA-templated;GO:0006357//regulation of transcription by RNA polymerase II;GO:0007275//multicellular organism development;GO:0009952//anterior/posterior pattern specification;GO:0048704//embryonic skeletal system morphogenesis
ENSMUSG00000074345	Tnfaip8l3	tumor necrosis factor, alpha-induced protein 8-like 3 [Source:MGI Symbol;Acc:MGI:2685363]	90	1	1.96	0.01	-7.61471	-196	5.09634e-31	4.10829e-30	-	GO:0005654//nucleoplasm;GO:0005737//cytoplasm;GO:0005829//cytosol;GO:0005886//plasma membrane;GO:0016020//membrane	GO:0008526//phosphatidylinositol transporter activity;GO:0035091//phosphatidylinositol binding	GO:0006869//lipid transport;GO:0015914//phospholipid transport;GO:0019216//regulation of lipid metabolic process;GO:0042981//regulation of apoptotic process;GO:0043552//positive regulation of phosphatidylinositol 3-kinase activity;GO:0048017//inositol lipid-mediated signaling;GO:0051897//positive regulation of protein kinase B signaling;GO:0070374//positive regulation of ERK1 and ERK2 cascade;GO:…
ENSMUSG00000009356	Lpo	lactoperoxidase [Source:MGI Symbol;Acc:MGI:1923363]	118	1	3.86	0.02	-7.59246	-193	1.42965e-40	1.57865e-39	ko04970//Salivary secretion	GO:0005576//extracellular region;GO:0005615//extracellular space;GO:0005737//cytoplasm;GO:0016323//basolateral plasma membrane	GO:0004601//peroxidase activity;GO:0020037//heme binding;GO:0036393//thiocyanate peroxidase activity	GO:0001580//detection of chemical stimulus involved in sensory perception of bitter taste;GO:0006979//response to oxidative stress;GO:0018969//thiocyanate metabolic process;GO:0042742//defense response to bacterium;GO:0055114//oxidation-reduction process;GO:0098869//cellular oxidant detoxification
ENSMUSG00000054150	Syne3	spectrin repeat containing, nuclear envelope family member 3 [Source:MGI Symbol;Acc:MGI:2442408]	10	0	0.19	0	-7.56986	-190	0.000489894	0.000960171	-	GO:0005634//nucleus;GO:0005635//nuclear envelope;GO:0005640//nuclear outer membrane;GO:0005737//cytoplasm;GO:0005783//endoplasmic reticulum;GO:0005791//rough endoplasmic reticulum;GO:0016020//membrane;GO:0016021//integral component of membrane;GO:0031965//nuclear membrane;GO:0034993//meiotic nuclear membrane microtubule tethering complex	GO:0005515//protein binding;GO:0008092//cytoskeletal protein binding;GO:0051015//actin filament binding	GO:0007010//cytoskeleton organization;GO:0007097//nuclear migration;GO:0008360//regulation of cell shape;GO:0090150//establishment of protein localization to membrane
ENSMUSG00000028950	Tas1r1	taste receptor, type 1, member 1 [Source:MGI Symbol;Acc:MGI:1927505]	5	0	0.17	0	-7.40939	-170	0.0312734	0.0494205	ko04742//Taste transduction	GO:0005886//plasma membrane;GO:0016020//membrane;GO:0016021//integral component of membrane	GO:0004930//G protein-coupled receptor activity;GO:0008527//taste receptor activity	GO:0007165//signal transduction;GO:0007186//G protein-coupled receptor signaling pathway;GO:0050912//detection of chemical stimulus involved in sensory perception of taste;GO:0050917//sensory perception of umami taste
ENSMUSG00000091635	Vmn2r13	vomeronasal 2, receptor 13 [Source:MGI Symbol;Acc:MGI:3761379]	98	1.02	1.64	0.01	-7.35755	-164	1.04362e-33	9.22485e-33	-	GO:0005886//plasma membrane;GO:0005887//integral component of plasma membrane;GO:0016020//membrane;GO:0016021//integral component of membrane	GO:0004930//G protein-coupled receptor activity	GO:0007165//signal transduction;GO:0007186//G protein-coupled receptor signaling pathway
ENSMUSG00000036353	P2ry12	purinergic receptor P2Y, G-protein coupled 12 [Source:MGI Symbol;Acc:MGI:1918089]	82	1	4.63	0.03	-7.26991	-154.333	2.49867e-28	1.8061e-27	ko04611//Platelet activation	GO:0005739//mitochondrion;GO:0005886//plasma membrane;GO:0005887//integral component of plasma membrane;GO:0005901//caveola;GO:0009897//external side of plasma membrane;GO:0009925//basal plasma membrane;GO:0016020//membrane;GO:0016021//integral component of membrane;GO:0031224//intrinsic component of membrane;GO:0031253//cell projection membrane;GO:0044298//cell body membrane	GO:0001609//G protein-coupled adenosine receptor activity;GO:0001621//ADP receptor activity;GO:0004930//G protein-coupled receptor activity;GO:0045028//G protein-coupled purinergic nucleotide receptor activity	GO:0001973//adenosine receptor signaling pathway;GO:0006930//substrate-dependent cell migration, cell extension;GO:0007165//signal transduction;GO:0007186//G protein-coupled receptor signaling pathway;GO:0007188//adenylate cyclase-modulating G protein-coupled receptor signaling pathway;GO:0007193//adenylate cyclase-inhibiting G protein-coupled receptor signaling pathway;GO:0007200//phospholipase …
ENSMUSG00000006235	Epor	erythropoietin receptor [Source:MGI Symbol;Acc:MGI:95408]	85	1	5.7	0.04	-7.15482	-142.5	3.16737e-29	2.39467e-28	ko05200//Pathways in cancer;ko04151//PI3K-Akt signaling pathway;ko04060//Cytokine-cytokine receptor interaction;ko04640//Hematopoietic cell lineage;ko04630//Jak-STAT signaling pathway	GO:0005576//extracellular region;GO:0005737//cytoplasm;GO:0005886//plasma membrane;GO:0009897//external side of plasma membrane;GO:0016020//membrane;GO:0016021//integral component of membrane;GO:0016607//nuclear speck	GO:0004888//transmembrane signaling receptor activity;GO:0004896//cytokine receptor activity;GO:0004900//erythropoietin receptor activity;GO:0005515//protein binding;GO:0042802//identical protein binding	GO:0003007//heart morphogenesis;GO:0007165//signal transduction;GO:0007204//positive regulation of cytosolic calcium ion concentration;GO:0007420//brain development;GO:0007507//heart development;GO:0008284//positive regulation of cell proliferation;GO:0010976//positive regulation of neuron projection development;GO:0016032//viral process;GO:0019221//cytokine-mediated signaling pathway;GO:0038162/…
ENSMUSG00000027353	Mcm8	minichromosome maintenance 8 homologous recombination repair factor [Source:MGI Symbol;Acc:MGI:1913884]	92	1	2.76	0.02	-7.10852	-138	1.28711e-31	1.05578e-30	-	GO:0005634//nucleus;GO:0005654//nucleoplasm;GO:0005694//chromosome;GO:0005829//cytosol;GO:0042555//MCM complex;GO:0097362//MCM8-MCM9 complex	GO:0000166//nucleotide binding;GO:0003677//DNA binding;GO:0003678//DNA helicase activity;GO:0003682//chromatin binding;GO:0003688//DNA replication origin binding;GO:0003697//single-stranded DNA binding;GO:0004386//helicase activity;GO:0005524//ATP binding;GO:0016787//hydrolase activity;GO:0016887//ATPase activity;GO:0019899//enzyme binding;GO:0032406//MutLbeta complex binding;GO:0032407//MutSalph…	GO:0000724//double-strand break repair via homologous recombination;GO:0006260//DNA replication;GO:0006281//DNA repair;GO:0006974//cellular response to DNA damage stimulus;GO:0007049//cell cycle;GO:0007292//female gamete generation;GO:0032508//DNA duplex unwinding;GO:0036298//recombinational interstrand cross-link repair;GO:0048232//male gamete generation;GO:0050821//protein stabilization;GO:0071…
ENSMUSG00000039747	Orai2	ORAI calcium release-activated calcium modulator 2 [Source:MGI Symbol;Acc:MGI:2443195]	161	2	3.95	0.03	-7.04075	-131.667	3.72298e-55	6.14171e-54	ko04020//Calcium signaling pathway	GO:0016020//membrane;GO:0016021//integral component of membrane;GO:0030426//growth cone	GO:0015279//store-operated calcium channel activity	GO:0002115//store-operated calcium entry;GO:0070588//calcium ion transmembrane transport
ENSMUSG00000028718	Stil	Scl/Tal1 interrupting locus [Source:MGI Symbol;Acc:MGI:107477]	7	0	0.13	0	-7.02237	-130	0.00782344	0.0133807	-	GO:0005737//cytoplasm;GO:0005813//centrosome;GO:0005814//centriole	GO:0042802//identical protein binding	GO:0007052//mitotic spindle organization;GO:0046599//regulation of centriole replication;GO:0051298//centrosome duplication;GO:0071539//protein localization to centrosome
ENSMUSG00000054162	Spock3	sparc/osteonectin, cwcv and kazal-like domains proteoglycan 3 [Source:MGI Symbol;Acc:MGI:1920152]	242	3	7.73	0.06	-7.00936	-128.833	2.11267e-82	6.30854e-81	-	GO:0005576//extracellular region;GO:0005615//extracellular space;GO:0031012//extracellular matrix	GO:0004857//enzyme inhibitor activity;GO:0005509//calcium ion binding;GO:0005515//protein binding;GO:0005539//glycosaminoglycan binding;GO:0008191//metalloendopeptidase inhibitor activity;GO:0030414//peptidase inhibitor activity	GO:0010466//negative regulation of peptidase activity;GO:0010951//negative regulation of endopeptidase activity;GO:0019800//peptide cross-linking via chondroitin 4-sulfate glycosaminoglycan
ENSMUSG00000037188	Grhl3	grainyhead like transcription factor 3 [Source:MGI Symbol;Acc:MGI:2655333]	70	1	2.41	0.02	-6.91289	-120.5	1.93632e-24	1.20289e-23	-	GO:0005634//nucleus;GO:0005654//nucleoplasm	GO:0000978//RNA polymerase II proximal promoter sequence-specific DNA binding;GO:0000981//DNA-binding transcription factor activity, RNA polymerase II-specific;GO:0001228//DNA-binding transcription activator activity, RNA polymerase II-specific;GO:0003677//DNA binding;GO:0005515//protein binding;GO:0031490//chromatin DNA binding;GO:0043565//sequence-specific DNA binding	GO:0001736//establishment of planar polarity;GO:0001843//neural tube closure;GO:0006357//regulation of transcription by RNA polymerase II;GO:0007389//pattern specification process;GO:0007398//ectoderm development;GO:0007417//central nervous system development;GO:0008544//epidermis development;GO:0010628//positive regulation of gene expression;GO:0032956//regulation of actin cytoskeleton organizat…
ENSMUSG00000022033	Pbk	PDZ binding kinase [Source:MGI Symbol;Acc:MGI:1289156]	457	6	25.46	0.22	-6.85459	-115.727	2.14573e-154	1.87799e-152	-	GO:0005634//nucleus	GO:0000166//nucleotide binding;GO:0004672//protein kinase activity;GO:0004674//protein serine/threonine kinase activity;GO:0004708//MAP kinase kinase activity;GO:0004714//transmembrane receptor protein tyrosine kinase activity;GO:0005524//ATP binding;GO:0016301//kinase activity;GO:0016740//transferase activity	GO:0000165//MAPK cascade;GO:0000187//activation of MAPK activity;GO:0001933//negative regulation of protein phosphorylation;GO:0006468//protein phosphorylation;GO:0016310//phosphorylation;GO:0018105//peptidyl-serine phosphorylation;GO:0018107//peptidyl-threonine phosphorylation;GO:0018108//peptidyl-tyrosine phosphorylation;GO:0032435//negative regulation of proteasomal ubiquitin-dependent protein…
ENSMUSG00000045102	Poln	DNA polymerase N [Source:MGI Symbol;Acc:MGI:2675617]	65	1	2.28	0.02	-6.83289	-114	1.21129e-22	7.07693e-22	ko03460//Fanconi anemia pathway	GO:0005634//nucleus;GO:0005654//nucleoplasm	GO:0003676//nucleic acid binding;GO:0003677//DNA binding;GO:0003887//DNA-directed DNA polymerase activity;GO:0030332//cyclin binding	GO:0000724//double-strand break repair via homologous recombination;GO:0006260//DNA replication;GO:0006261//DNA-dependent DNA replication;GO:0019985//translesion synthesis;GO:0036297//interstrand cross-link repair;GO:0071897//DNA biosynthetic process
ENSMUSG00000048922	Cdca2	cell division cycle associated 2 [Source:MGI Symbol;Acc:MGI:1919787]	42	1	2.28	0.02	-6.83289	-114	7.51669e-15	3.05534e-14	-	GO:0005634//nucleus;GO:0005654//nucleoplasm;GO:0005694//chromosome;GO:0005829//cytosol	GO:0003674//molecular_function	GO:0007049//cell cycle;GO:0007059//chromosome segregation;GO:0035307//positive regulation of protein dephosphorylation;GO:0051301//cell division
ENSMUSG00000021803	Cdhr1	cadherin-related family member 1 [Source:MGI Symbol;Acc:MGI:2157782]	5	0	0.11	0	-6.78136	-110	0.0312734	0.0494205	-	GO:0005886//plasma membrane;GO:0005887//integral component of plasma membrane;GO:0016020//membrane;GO:0016021//integral component of membrane;GO:0042622//photoreceptor outer segment membrane	GO:0005509//calcium ion binding;GO:0005515//protein binding	GO:0007155//cell adhesion;GO:0007156//homophilic cell adhesion via plasma membrane adhesion molecules;GO:0008594//photoreceptor cell morphogenesis;GO:0009987//cellular process;GO:0035845//photoreceptor cell outer segment organization;GO:0045494//photoreceptor cell maintenance
ENSMUSG00000002228	Ppm1j	protein phosphatase 1J [Source:MGI Symbol;Acc:MGI:1919137]	73	1	4.06	0.04	-6.66534	-101.5	2.44981e-25	1.57816e-24	-	-	GO:0004721//phosphoprotein phosphatase activity;GO:0004722//protein serine/threonine phosphatase activity;GO:0005515//protein binding;GO:0016787//hydrolase activity;GO:0016791//phosphatase activity	GO:0006470//protein dephosphorylation
ENSMUSG00000074892	B3galt5	UDP-Gal:betaGlcNAc beta 1,3-galactosyltransferase, polypeptide 5 [Source:MGI Symbol;Acc:MGI:2136878]	53	1	0.99	0.01	-6.62936	-99	1.89475e-18	9.11068e-18	ko01100//Metabolic pathways;ko00601//Glycosphingolipid biosynthesis - lacto and neolacto series;ko00603//Glycosphingolipid biosynthesis - globo and isoglobo series	GO:0000139//Golgi membrane;GO:0005794//Golgi apparatus;GO:0016020//membrane;GO:0016021//integral component of membrane	GO:0008375//acetylglucosaminyltransferase activity;GO:0008376//acetylgalactosaminyltransferase activity;GO:0008532//N-acetyllactosaminide beta-1,3-N-acetylglucosaminyltransferase activity;GO:0016740//transferase activity;GO:0016757//transferase activity, transferring glycosyl groups;GO:0016758//transferase activity, transferring hexosyl groups	GO:0006486//protein glycosylation;GO:0009617//response to bacterium;GO:0030311//poly-N-acetyllactosamine biosynthetic process
ENSMUSG00000027188	Pamr1	peptidase domain containing associated with muscle regeneration 1 [Source:MGI Symbol;Acc:MGI:2445082]	58	1	1.94	0.02	-6.59991	-97	3.01631e-20	1.57945e-19	-	GO:0005576//extracellular region	GO:0004252//serine-type endopeptidase activity;GO:0005509//calcium ion binding	GO:0006508//proteolysis
ENSMUSG00000039396	Neil3	nei like 3 (E. coli) [Source:MGI Symbol;Acc:MGI:2384588]	68	1	2.89	0.03	-6.58996	-96.3333	7.68507e-24	4.67605e-23	ko03410//Base excision repair	GO:0005634//nucleus;GO:0005654//nucleoplasm;GO:0005694//chromosome	GO:0000405//bubble DNA binding;GO:0003676//nucleic acid binding;GO:0003677//DNA binding;GO:0003684//damaged DNA binding;GO:0003690//double-stranded DNA binding;GO:0003697//single-stranded DNA binding;GO:0003824//catalytic activity;GO:0003906//DNA-(apurinic or apyrimidinic site) endonuclease activity;GO:0008270//zinc ion binding;GO:0016787//hydrolase activity;GO:0016798//hydrolase activity, acting…	GO:0006281//DNA repair;GO:0006284//base-excision repair;GO:0006974//cellular response to DNA damage stimulus;GO:0008152//metabolic process;GO:0036297//interstrand cross-link repair
ENSMUSG00000016763	Scube1	signal peptide, CUB domain, EGF-like 1 [Source:MGI Symbol;Acc:MGI:1890616]	79	1	1.9	0.02	-6.56986	-95	3.92664e-27	2.71987e-26	-	GO:0005576//extracellular region;GO:0005615//extracellular space;GO:0005886//plasma membrane;GO:0009897//external side of plasma membrane;GO:0009986//cell surface;GO:0016020//membrane;GO:0019897//extrinsic component of plasma membrane	GO:0005509//calcium ion binding;GO:0005515//protein binding;GO:0042802//identical protein binding	GO:0007165//signal transduction;GO:0045880//positive regulation of smoothened signaling pathway
ENSMUSG00000025732	Mcrip2	MAPK regulated corepressor interacting protein 2 [Source:MGI Symbol;Acc:MGI:1915491]	46	1	6.24	0.07	-6.47805	-89.1429	4.7445e-16	2.02293e-15	-	GO:0005634//nucleus;GO:0005737//cytoplasm;GO:0010494//cytoplasmic stress granule	GO:0005515//protein binding	GO:0008150//biological_process
ENSMUSG00000026355	Mcm6	minichromosome maintenance complex component 6 [Source:MGI Symbol;Acc:MGI:1298227]	150	4	4.94	0.06	-6.3634	-82.3333	6.92622e-52	1.04909e-50	ko04110//Cell cycle;ko03030//DNA replication	GO:0005634//nucleus;GO:0005654//nucleoplasm;GO:0005694//chromosome;GO:0042555//MCM complex;GO:0071162//CMG complex	GO:0000166//nucleotide binding;GO:0003677//DNA binding;GO:0003678//DNA helicase activity;GO:0003688//DNA replication origin binding;GO:0003697//single-stranded DNA binding;GO:0004386//helicase activity;GO:0005515//protein binding;GO:0005524//ATP binding;GO:0016787//hydrolase activity;GO:0016887//ATPase activity;GO:0042802//identical protein binding;GO:1990518//single-stranded DNA-dependent ATP-de…	GO:0000727//double-strand break repair via break-induced replication;GO:0006260//DNA replication;GO:0006267//pre-replicative complex assembly involved in nuclear cell cycle DNA replication;GO:0006268//DNA unwinding involved in DNA replication;GO:0006270//DNA replication initiation;GO:0007049//cell cycle;GO:0032508//DNA duplex unwinding;GO:1902969//mitotic DNA replication
ENSMUSG00000034825	Nrip3	nuclear receptor interacting protein 3 [Source:MGI Symbol;Acc:MGI:1925843]	98	2	2.4	0.03	-6.32193	-80	5.24689e-34	4.69157e-33	-	GO:0005575//cellular_component	GO:0004190//aspartic-type endopeptidase activity	GO:0006508//proteolysis;GO:0008150//biological_process
ENSMUSG00000022945	Chaf1b	chromatin assembly factor 1, subunit B (p60) [Source:MGI Symbol;Acc:MGI:1314881]	142	1	7.08	0.09	-6.29768	-78.6667	1.29617e-48	1.79494e-47	-	GO:0000785//chromatin;GO:0005634//nucleus;GO:0005654//nucleoplasm;GO:0005737//cytoplasm;GO:0032991//protein-containing complex;GO:0033186//CAF-1 complex	GO:0005515//protein binding	GO:0006260//DNA replication;GO:0006281//DNA repair;GO:0006334//nucleosome assembly;GO:0006335//DNA replication-dependent nucleosome assembly;GO:0006974//cellular response to DNA damage stimulus;GO:0007049//cell cycle;GO:0031497//chromatin assembly
ENSMUSG00000051378	Kif18b	kinesin family member 18B [Source:MGI Symbol;Acc:MGI:2446979]	53	1	1.53	0.02	-6.25739	-76.5	1.89475e-18	9.11068e-18	-	GO:0000235//astral microtubule;GO:0005634//nucleus;GO:0005654//nucleoplasm;GO:0005737//cytoplasm;GO:0005829//cytosol;GO:0005856//cytoskeleton;GO:0005871//kinesin complex;GO:0005874//microtubule;GO:0016604//nuclear body;GO:0035371//microtubule plus-end;GO:0061673//mitotic spindle astral microtubule;GO:1990023//mitotic spindle midzone;GO:1990752//microtubule end	GO:0000166//nucleotide binding;GO:0003774//motor activity;GO:0003777//microtubule motor activity;GO:0005524//ATP binding;GO:0008017//microtubule binding;GO:0008574//ATP-dependent microtubule motor activity, plus-end-directed;GO:0019894//kinesin binding;GO:1990939//ATP-dependent microtubule motor activity	GO:0000070//mitotic sister chromatid segregation;GO:0000278//mitotic cell cycle;GO:0007018//microtubule-based movement;GO:0007019//microtubule depolymerization;GO:0007049//cell cycle;GO:0051301//cell division;GO:0051302//regulation of cell division
ENSMUSG00000047221	Fam185a	family with sequence similarity 185, member A [Source:MGI Symbol;Acc:MGI:2140983]	96	2	3.04	0.04	-6.24793	-76	2.07588e-33	1.81685e-32	-	-	GO:0003674//molecular_function	GO:0008150//biological_process
ENSMUSG00000074862	BC025920	cDNA sequence BC025920 [Source:MGI Symbol;Acc:MGI:2670983]	151.05	4.56	7.38	0.1	-6.20555	-73.8	1.7613e-52	2.71876e-51	-	-	-	-
ENSMUSG00000055415	Atp10b	ATPase, class V, type 10B [Source:MGI Symbol;Acc:MGI:2442688]	5	0	0.07	0	-6.12928	-70	0.0312734	0.0494205	-	GO:0005764//lysosome;GO:0005765//lysosomal membrane;GO:0005768//endosome;GO:0005783//endoplasmic reticulum;GO:0005789//endoplasmic reticulum membrane;GO:0005886//plasma membrane;GO:0016020//membrane;GO:0016021//integral component of membrane;GO:0031902//late endosome membrane;GO:1905103//integral component of lysosomal membrane;GO:1990531//phospholipid-translocating ATPase complex	GO:0000166//nucleotide binding;GO:0000287//magnesium ion binding;GO:0005524//ATP binding;GO:0016887//ATPase activity;GO:0046872//metal ion binding	GO:0015914//phospholipid transport;GO:0034204//lipid translocation;GO:0045332//phospholipid translocation;GO:0097212//lysosomal membrane organization
ENSMUSG00000040229	Gpr34	G protein-coupled receptor 34 [Source:MGI Symbol;Acc:MGI:1346334]	96	2	4.85	0.07	-6.11449	-69.2857	2.07588e-33	1.81685e-32	-	GO:0005886//plasma membrane;GO:0016020//membrane;GO:0016021//integral component of membrane	GO:0004930//G protein-coupled receptor activity;GO:0045028//G protein-coupled purinergic nucleotide receptor activity	GO:0007165//signal transduction;GO:0007186//G protein-coupled receptor signaling pathway;GO:0035589//G protein-coupled purinergic nucleotide receptor signaling pathway
ENSMUSG00000034303	Ccdc15	coiled-coil domain containing 15 [Source:MGI Symbol;Acc:MGI:2444488]	83	3	4.81	0.07	-6.10254	-68.7143	3.16737e-29	2.39467e-28	-	GO:0005813//centrosome	GO:0003674//molecular_function	GO:0008150//biological_process
ENSMUSG00000019989	Enpp3	ectonucleotide pyrophosphatase/phosphodiesterase 3 [Source:MGI Symbol;Acc:MGI:2143702]	91.06	2	2.05	0.03	-6.09452	-68.3333	1.28711e-31	1.05578e-30	ko01100//Metabolic pathways;ko00230//Purine metabolism;ko00240//Pyrimidine metabolism;ko00760//Nicotinate and nicotinamide metabolism;ko00500//Starch and sucrose metabolism;ko00770//Pantothenate and CoA biosynthesis;ko00740//Riboflavin metabolism	GO:0005576//extracellular region;GO:0005886//plasma membrane;GO:0009897//external side of plasma membrane;GO:0016020//membrane;GO:0016021//integral component of membrane;GO:0016324//apical plasma membrane;GO:0048471//perinuclear region of cytoplasm	GO:0003676//nucleic acid binding;GO:0003824//catalytic activity;GO:0004528//phosphodiesterase I activity;GO:0004551//nucleotide diphosphatase activity;GO:0005509//calcium ion binding;GO:0008270//zinc ion binding;GO:0016787//hydrolase activity;GO:0035529//NADH pyrophosphatase activity;GO:0036218//dTTP diphosphatase activity;GO:0046872//metal ion binding;GO:0047429//nucleoside-triphosphate diphosph…	GO:0002276//basophil activation involved in immune response;GO:0006220//pyrimidine nucleotide metabolic process;GO:0006796//phosphate-containing compound metabolic process;GO:0008152//metabolic process;GO:0009143//nucleoside triphosphate catabolic process;GO:0033007//negative regulation of mast cell activation involved in immune response;GO:0046034//ATP metabolic process;GO:0050728//negative regu…
ENSMUSG00000052430	Bmpr1b	bone morphogenetic protein receptor, type 1B [Source:MGI Symbol;Acc:MGI:107191]	146	3	2.62	0.04	-6.03342	-65.5	2.12582e-50	3.10349e-49	ko04060//Cytokine-cytokine receptor interaction;ko04360//Axon guidance;ko05418//Fluid shear stress and atherosclerosis;ko04390//Hippo signaling pathway;ko04550//Signaling pathways regulating pluripotency of stem cells;ko04350//TGF-beta signaling pathway	GO:0005886//plasma membrane;GO:0016020//membrane;GO:0016021//integral component of membrane;GO:0030425//dendrite;GO:0043025//neuronal cell body;GO:0043235//receptor complex	GO:0000166//nucleotide binding;GO:0004672//protein kinase activity;GO:0004674//protein serine/threonine kinase activity;GO:0004675//transmembrane receptor protein serine/threonine kinase activity;GO:0005024//transforming growth factor beta-activated receptor activity;GO:0005025//transforming growth factor beta receptor activity, type I;GO:0005515//protein binding;GO:0005524//ATP binding;GO:001630…	GO:0001501//skeletal system development;GO:0001502//cartilage condensation;GO:0001550//ovarian cumulus expansion;GO:0001649//osteoblast differentiation;GO:0001654//eye development;GO:0002062//chondrocyte differentiation;GO:0002063//chondrocyte development;GO:0006468//protein phosphorylation;GO:0006703//estrogen biosynthetic process;GO:0006954//inflammatory response;GO:0007178//transmembrane recep…
ENSMUSG00000074715	Ccl28	chemokine (C-C motif) ligand 28 [Source:MGI Symbol;Acc:MGI:1861731]	51	1	1.31	0.02	-6.03342	-65.5	7.53498e-18	3.51744e-17	ko04060//Cytokine-cytokine receptor interaction;ko04672//Intestinal immune network for IgA production;ko04062//Chemokine signaling pathway;ko04061//Viral protein interaction with cytokine and cytokine receptor	GO:0005576//extracellular region;GO:0005615//extracellular space;GO:0030141//secretory granule	GO:0005125//cytokine activity;GO:0008009//chemokine activity	GO:0001954//positive regulation of cell-matrix adhesion;GO:0006935//chemotaxis;GO:0006955//immune response;GO:0007165//signal transduction;GO:0007204//positive regulation of cytosolic calcium ion concentration;GO:0031640//killing of cells of other organism;GO:0051715//cytolysis in other organism;GO:0060326//cell chemotaxis;GO:0061844//antimicrobial humoral immune response mediated by antimicrobia…
ENSMUSG00000027338	Prnd	prion like protein doppel [Source:MGI Symbol;Acc:MGI:1346999]	216	5	6.52	0.1	-6.0268	-65.2	3.9657e-74	1.01234e-72	-	GO:0005886//plasma membrane;GO:0016020//membrane;GO:0031225//anchored component of membrane;GO:0031362//anchored component of external side of plasma membrane	GO:0005507//copper ion binding;GO:0005515//protein binding;GO:0046872//metal ion binding	GO:0006878//cellular copper ion homeostasis;GO:0007338//single fertilization;GO:0007340//acrosome reaction;GO:0051260//protein homooligomerization
ENSMUSG00000023232	Serinc2	serine incorporator 2 [Source:MGI Symbol;Acc:MGI:1919132]	166	4	8.47	0.13	-6.02578	-65.1538	3.10145e-57	5.4023e-56	-	GO:0016020//membrane;GO:0016021//integral component of membrane	-	GO:0006658//phosphatidylserine metabolic process;GO:0006665//sphingolipid metabolic process;GO:1904219//positive regulation of CDP-diacylglycerol-serine O-phosphatidyltransferase activity;GO:1904222//positive regulation of serine C-palmitoyltransferase activity
ENSMUSG00000066197	Gpr139	G protein-coupled receptor 139 [Source:MGI Symbol;Acc:MGI:2685341]	131	3	2.59	0.04	-6.01681	-64.75	2.44003e-45	3.09436e-44	-	GO:0005886//plasma membrane;GO:0005887//integral component of plasma membrane;GO:0016020//membrane;GO:0016021//integral component of membrane	GO:0004930//G protein-coupled receptor activity;GO:0008188//neuropeptide receptor activity;GO:0042802//identical protein binding	GO:0007165//signal transduction;GO:0007186//G protein-coupled receptor signaling pathway;GO:0007200//phospholipase C-activating G protein-coupled receptor signaling pathway;GO:0007218//neuropeptide signaling pathway
ENSMUSG00000034579	Pla2g3	phospholipase A2, group III [Source:MGI Symbol;Acc:MGI:2444945]	116	3	4.33	0.07	-5.95087	-61.8571	2.84053e-40	3.1057e-39	ko01100//Metabolic pathways;ko04014//Ras signaling pathway;ko04270//Vascular smooth muscle contraction;ko04972//Pancreatic secretion;ko00564//Glycerophospholipid metabolism;ko00590//Arachidonic acid metabolism;ko00591//Linoleic acid metabolism;ko00565//Ether lipid metabolism;ko04975//Fat digestion and absorption;ko00592//alpha-Linolenic acid metabolism	GO:0005576//extracellular region;GO:0005737//cytoplasm;GO:0005768//endosome;GO:0005814//centriole;GO:0005856//cytoskeleton;GO:0005886//plasma membrane;GO:0016020//membrane;GO:0055037//recycling endosome	GO:0004620//phospholipase activity;GO:0004623//phospholipase A2 activity;GO:0016787//hydrolase activity;GO:0046872//metal ion binding;GO:0047498//calcium-dependent phospholipase A2 activity;GO:0102567//phospholipase A2 activity (consuming 1,2-dipalmitoylphosphatidylcholine);GO:0102568//phospholipase A2 activity consuming 1,2-dioleoylphosphatidylethanolamine)	GO:0001675//acrosome assembly;GO:0002532//production of molecular mediator involved in inflammatory response;GO:0006629//lipid metabolic process;GO:0006644//phospholipid metabolic process;GO:0006658//phosphatidylserine metabolic process;GO:0007288//sperm axoneme assembly;GO:0010629//negative regulation of gene expression;GO:0010744//positive regulation of macrophage derived foam cell differentiat…
ENSMUSG00000028159	Dapp1	dual adaptor for phosphotyrosine and 3-phosphoinositides 1 [Source:MGI Symbol;Acc:MGI:1347063]	38	1	1.23	0.02	-5.94251	-61.5	1.19181e-13	4.54886e-13	ko04662//B cell receptor signaling pathway	GO:0005737//cytoplasm;GO:0005886//plasma membrane;GO:0016020//membrane	GO:0005547//phosphatidylinositol-3,4,5-trisphosphate binding;GO:0043325//phosphatidylinositol-3,4-bisphosphate binding	-
ENSMUSG00000022034	Esco2	establishment of sister chromatid cohesion N-acetyltransferase 2 [Source:MGI Symbol;Acc:MGI:1919238]	106	3	3.49	0.06	-5.86212	-58.1667	5.4285e-37	5.34635e-36	-	GO:0000785//chromatin;GO:0001741//XY body;GO:0005634//nucleus;GO:0005654//nucleoplasm;GO:0005694//chromosome;GO:0005721//pericentric heterochromatin;GO:0005794//Golgi apparatus;GO:0010369//chromocenter;GO:0030054//cell junction;GO:0035861//site of double-strand break	GO:0004468//lysine N-acetyltransferase activity, acting on acetyl phosphate as donor;GO:0016407//acetyltransferase activity;GO:0016740//transferase activity;GO:0016746//transferase activity, transferring acyl groups;GO:0046872//metal ion binding	GO:0002244//hematopoietic progenitor cell differentiation;GO:0006275//regulation of DNA replication;GO:0006302//double-strand break repair;GO:0007049//cell cycle;GO:0007059//chromosome segregation;GO:0007062//sister chromatid cohesion;GO:0034421//post-translational protein acetylation;GO:0071168//protein localization to chromatin
ENSMUSG00000039977	Deup1	deuterosome assembly protein 1 [Source:MGI Symbol;Acc:MGI:2443026]	32	1	1.15	0.02	-5.84549	-57.5	1.50437e-11	5.09497e-11	-	GO:0005737//cytoplasm;GO:0005814//centriole;GO:0098536//deuterosome	GO:0005515//protein binding;GO:0042802//identical protein binding	GO:0007099//centriole replication;GO:0030030//cell projection organization;GO:0098535//de novo centriole assembly involved in multi-ciliated epithelial cell differentiation;GO:1903251//multi-ciliated epithelial cell differentiation
ENSMUSG00000027801	Tm4sf4	transmembrane 4 superfamily member 4 [Source:MGI Symbol;Acc:MGI:2385173]	34	1	2.18	0.04	-5.76818	-54.5	3.77503e-12	1.32185e-11	-	GO:0016020//membrane;GO:0016021//integral component of membrane	-	GO:0042246//tissue regeneration
ENSMUSG00000036931	Nfkbid	nuclear factor of kappa light polypeptide gene enhancer in B cells inhibitor, delta [Source:MGI Symbol;Acc:MGI:3041243]	34	1	1.6	0.03	-5.73697	-53.3333	3.77503e-12	1.32185e-11	-	GO:0005634//nucleus	GO:0005515//protein binding;GO:0051059//NF-kappaB binding	GO:0006954//inflammatory response;GO:0010468//regulation of gene expression;GO:0032088//negative regulation of NF-kappaB transcription factor activity;GO:0033085//negative regulation of T cell differentiation in thymus;GO:0043124//negative regulation of I-kappaB kinase/NF-kappaB signaling;GO:0050852//T cell receptor signaling pathway;GO:0070245//positive regulation of thymocyte apoptotic process;…
ENSMUSG00000018570	2810408A11Rik	RIKEN cDNA 2810408A11 gene [Source:MGI Symbol;Acc:MGI:1917669]	33	1	2.13	0.04	-5.73471	-53.25	7.53576e-12	2.59674e-11	-	-	GO:0004864//protein phosphatase inhibitor activity	GO:0009966//regulation of signal transduction;GO:0032515//negative regulation of phosphoprotein phosphatase activity;GO:0043666//regulation of phosphoprotein phosphatase activity
ENSMUSG00000056498	Tmem154	transmembrane protein 154 [Source:MGI Symbol;Acc:MGI:2444725]	37	1	1.06	0.02	-5.72792	-53	2.37852e-13	8.92109e-13	-	GO:0005575//cellular_component;GO:0016020//membrane;GO:0016021//integral component of membrane	GO:0003674//molecular_function	GO:0008150//biological_process
ENSMUSG00000035805	Mlc1	megalencephalic leukoencephalopathy with subcortical cysts 1 homolog (human) [Source:MGI Symbol;Acc:MGI:2157910]	30	1	1.03	0.02	-5.6865	-51.5	5.99623e-11	1.96017e-10	-	GO:0005737//cytoplasm;GO:0005764//lysosome;GO:0005768//endosome;GO:0005769//early endosome;GO:0005783//endoplasmic reticulum;GO:0005829//cytosol;GO:0005886//plasma membrane;GO:0005901//caveola;GO:0005911//cell-cell junction;GO:0016020//membrane;GO:0016021//integral component of membrane;GO:0016323//basolateral plasma membrane;GO:0016324//apical plasma membrane;GO:0031410//cytoplasmic vesicle;GO:0…	GO:0005515//protein binding;GO:0042802//identical protein binding;GO:0044877//protein-containing complex binding	GO:0006811//ion transport;GO:0015031//protein transport;GO:0016192//vesicle-mediated transport;GO:0032388//positive regulation of intracellular transport;GO:0034220//ion transmembrane transport;GO:0047484//regulation of response to osmotic stress;GO:0071397//cellular response to cholesterol;GO:0072584//caveolin-mediated endocytosis
ENSMUSG00000030867	Plk1	polo like kinase 1 [Source:MGI Symbol;Acc:MGI:97621]	34	1	1.48	0.03	-5.62449	-49.3333	3.77503e-12	1.32185e-11	ko04068//FoxO signaling pathway;ko04110//Cell cycle;ko04114//Oocyte meiosis;ko04914//Progesterone-mediated oocyte maturation	GO:0000775//chromosome, centromeric region;GO:0000776//kinetochore;GO:0000777//condensed chromosome kinetochore;GO:0000779//condensed chromosome, centromeric region;GO:0000785//chromatin;GO:0000795//synaptonemal complex;GO:0000922//spindle pole;GO:0000942//condensed nuclear chromosome outer kinetochore;GO:0005634//nucleus;GO:0005694//chromosome;GO:0005737//cytoplasm;GO:0005813//centrosome;GO:0005…	GO:0000166//nucleotide binding;GO:0000287//magnesium ion binding;GO:0004672//protein kinase activity;GO:0004674//protein serine/threonine kinase activity;GO:0005515//protein binding;GO:0005524//ATP binding;GO:0008017//microtubule binding;GO:0010997//anaphase-promoting complex binding;GO:0016301//kinase activity;GO:0016740//transferase activity;GO:0019901//protein kinase binding;GO:0042802//identi…	GO:0000070//mitotic sister chromatid segregation;GO:0000086//G2/M transition of mitotic cell cycle;GO:0000122//negative regulation of transcription by RNA polymerase II;GO:0000132//establishment of mitotic spindle orientation;GO:0000278//mitotic cell cycle;GO:0000281//mitotic cytokinesis;GO:0001578//microtubule bundle formation;GO:0006468//protein phosphorylation;GO:0007049//cell cycle;GO:0007094…
ENSMUSG00000029088	Kcnip4	Kv channel interacting protein 4 [Source:MGI Symbol;Acc:MGI:1933131]	64	2	2.9	0.06	-5.59495	-48.3333	1.21129e-22	7.07693e-22	-	GO:0005737//cytoplasm;GO:0005829//cytosol;GO:0005886//plasma membrane;GO:0008076//voltage-gated potassium channel complex;GO:0016020//membrane;GO:0030425//dendrite;GO:0043025//neuronal cell body	GO:0005244//voltage-gated ion channel activity;GO:0005267//potassium channel activity;GO:0005509//calcium ion binding;GO:0015459//potassium channel regulator activity;GO:0046872//metal ion binding	GO:0006811//ion transport;GO:0006813//potassium ion transport;GO:0034765//regulation of ion transmembrane transport;GO:0071805//potassium ion transmembrane transport;GO:0072659//protein localization to plasma membrane;GO:1901379//regulation of potassium ion transmembrane transport
ENSMUSG00000027316	Gfra4	glial cell line derived neurotrophic factor family receptor alpha 4 [Source:MGI Symbol;Acc:MGI:1341873]	91	3	6.11	0.13	-5.55459	-47	1.28711e-31	1.05578e-30	-	GO:0005576//extracellular region;GO:0005615//extracellular space;GO:0005886//plasma membrane;GO:0009897//external side of plasma membrane;GO:0016020//membrane;GO:0031225//anchored component of membrane;GO:0043235//receptor complex	GO:0015026//coreceptor activity;GO:0016167//glial cell-derived neurotrophic factor receptor activity;GO:0038023//signaling receptor activity	GO:0007169//transmembrane receptor protein tyrosine kinase signaling pathway;GO:0007399//nervous system development;GO:0030279//negative regulation of ossification;GO:0035860//glial cell-derived neurotrophic factor receptor signaling pathway
ENSMUSG00000031883	Car7	carbonic anhydrase 7 [Source:MGI Symbol;Acc:MGI:103100]	60	2	3.74	0.08	-5.54689	-46.75	1.91069e-21	1.05722e-20	ko01100//Metabolic pathways;ko00910//Nitrogen metabolism	GO:0005737//cytoplasm;GO:0005829//cytosol	GO:0004089//carbonate dehydratase activity;GO:0008270//zinc ion binding;GO:0016829//lyase activity;GO:0016836//hydro-lyase activity;GO:0046872//metal ion binding	GO:0006730//one-carbon metabolic process;GO:0032230//positive regulation of synaptic transmission, GABAergic;GO:0032849//positive regulation of cellular pH reduction;GO:0051453//regulation of intracellular pH;GO:2001225//regulation of chloride transport
ENSMUSG00000059361	Nrsn2	neurensin 2 [Source:MGI Symbol;Acc:MGI:2684969]	28	1	1.84	0.04	-5.52356	-46	4.77335e-10	1.48085e-09	-	GO:0005886//plasma membrane;GO:0016020//membrane;GO:0016021//integral component of membrane;GO:0030133//transport vesicle;GO:0031410//cytoplasmic vesicle;GO:0043005//neuron projection;GO:0043025//neuronal cell body	GO:0003674//molecular_function	GO:0007399//nervous system development
ENSMUSG00000021852	Slc35f4	solute carrier family 35, member F4 [Source:MGI Symbol;Acc:MGI:1922538]	45	2	2.27	0.05	-5.50462	-45.4	4.7445e-16	2.02293e-15	-	GO:0005575//cellular_component;GO:0016020//membrane;GO:0016021//integral component of membrane	GO:0003674//molecular_function;GO:0022857//transmembrane transporter activity	GO:0008150//biological_process;GO:0055085//transmembrane transport
ENSMUSG00000019876	Pkib	protein kinase inhibitor beta, cAMP dependent, testis specific [Source:MGI Symbol;Acc:MGI:101937]	33	4	2.24	0.05	-5.48543	-44.8	1.54122e-09	4.63018e-09	-	-	GO:0004860//protein kinase inhibitor activity;GO:0004862//cAMP-dependent protein kinase inhibitor activity	GO:0006469//negative regulation of protein kinase activity;GO:0032212//positive regulation of telomere maintenance via telomerase;GO:0051973//positive regulation of telomerase activity;GO:1904355//positive regulation of telomere capping;GO:2000480//negative regulation of cAMP-dependent protein kinase activity
ENSMUSG00000040811	Eml2	echinoderm microtubule associated protein like 2 [Source:MGI Symbol;Acc:MGI:1919455]	63	2	2.64	0.06	-5.45943	-44	2.4138e-22	1.38879e-21	-	GO:0005737//cytoplasm;GO:0005819//spindle;GO:0005856//cytoskeleton;GO:0005874//microtubule;GO:0016020//membrane;GO:0016021//integral component of membrane;GO:0072686//mitotic spindle	GO:0005102//signaling receptor binding;GO:0005515//protein binding;GO:0008017//microtubule binding;GO:0008022//protein C-terminus binding;GO:0015631//tubulin binding	GO:0000226//microtubule cytoskeleton organization;GO:0010968//regulation of microtubule nucleation;GO:0031115//negative regulation of microtubule polymerization
ENSMUSG00000029307	Dmp1	dentin matrix protein 1 [Source:MGI Symbol;Acc:MGI:94910]	164	6	5.69	0.13	-5.45185	-43.7692	6.14537e-57	1.05391e-55	ko04512//ECM-receptor interaction	GO:0005576//extracellular region;GO:0005634//nucleus;GO:0005737//cytoplasm;GO:0031012//extracellular matrix	GO:0030544//Hsp70 protein binding;GO:0050840//extracellular matrix binding	GO:0001503//ossification;GO:0010811//positive regulation of cell-substrate adhesion;GO:0030198//extracellular matrix organization;GO:0031214//biomineral tissue development;GO:0070173//regulation of enamel mineralization
ENSMUSG00000051041	Olfml1	olfactomedin-like 1 [Source:MGI Symbol;Acc:MGI:2679264]	53	2	3.01	0.07	-5.42626	-43	9.50207e-19	4.64055e-18	-	GO:0005575//cellular_component	GO:0003674//molecular_function	GO:0008150//biological_process
ENSMUSG00000059327	Eda	ectodysplasin-A [Source:MGI Symbol;Acc:MGI:1195272]	66	2	1.29	0.03	-5.42626	-43	6.07876e-23	3.59525e-22	ko04060//Cytokine-cytokine receptor interaction;ko04064//NF-kappa B signaling pathway	GO:0005576//extracellular region;GO:0005581//collagen trimer;GO:0005615//extracellular space;GO:0005789//endoplasmic reticulum membrane;GO:0005811//lipid droplet;GO:0005886//plasma membrane;GO:0005887//integral component of plasma membrane;GO:0016020//membrane;GO:0016021//integral component of membrane;GO:0043231//intracellular membrane-bounded organelle;GO:0045177//apical part of cell	GO:0005102//signaling receptor binding;GO:0005123//death receptor binding;GO:0005164//tumor necrosis factor receptor binding;GO:0005515//protein binding;GO:0038177//death receptor agonist activity;GO:0048018//receptor ligand activity	GO:0001942//hair follicle development;GO:0006955//immune response;GO:0007160//cell-matrix adhesion;GO:0007275//multicellular organism development;GO:0010467//gene expression;GO:0010628//positive regulation of gene expression;GO:0019221//cytokine-mediated signaling pathway;GO:0030154//cell differentiation;GO:0042475//odontogenesis of dentin-containing tooth;GO:0043123//positive regulation of I-kap…
ENSMUSG00000071665	Foxr2	forkhead box R2 [Source:MGI Symbol;Acc:MGI:3511682]	81	3	2.53	0.06	-5.39803	-42.1667	1.25512e-28	9.20713e-28	-	GO:0005634//nucleus;GO:0005654//nucleoplasm	GO:0003677//DNA binding;GO:0003700//DNA-binding transcription factor activity;GO:0043565//sequence-specific DNA binding;GO:1990837//sequence-specific double-stranded DNA binding	GO:0006355//regulation of transcription, DNA-templated
ENSMUSG00000034883	Lrr1	leucine rich repeat protein 1 [Source:MGI Symbol;Acc:MGI:1916956]	79	2	6.74	0.16	-5.3966	-42.125	1.97202e-27	1.37886e-26	-	-	GO:0003674//molecular_function;GO:0005515//protein binding;GO:0016853//isomerase activity	-
ENSMUSG00000027490	E2f1	E2F transcription factor 1 [Source:MGI Symbol;Acc:MGI:101941]	24	1.03	0.84	0.02	-5.39232	-42	7.59254e-09	2.17274e-08	ko05200//Pathways in cancer;ko05169//Epstein-Barr virus infection;ko05165//Human papillomavirus infection;ko05166//HTLV-I infection;ko05163//Human cytomegalovirus infection;ko05167//Kaposi sarcoma-associated herpesvirus infection;ko04218//Cellular senescence;ko05225//Hepatocellular carcinoma;ko05160//Hepatitis C;ko05206//MicroRNAs in cancer;ko05161//Hepatitis B;ko04934//Cushing syndrome;ko05226//…	GO:0000785//chromatin;GO:0005634//nucleus;GO:0005654//nucleoplasm;GO:0005667//transcription factor complex;GO:0005737//cytoplasm;GO:0005813//centrosome;GO:0032991//protein-containing complex;GO:0035189//Rb-E2F complex;GO:0090575//RNA polymerase II transcription factor complex	GO:0000976//transcription regulatory region sequence-specific DNA binding;GO:0000978//RNA polymerase II proximal promoter sequence-specific DNA binding;GO:0000981//DNA-binding transcription factor activity, RNA polymerase II-specific;GO:0000987//proximal promoter sequence-specific DNA binding;GO:0001216//bacterial-type RNA polymerase transcriptional activator activity, sequence-specific DNA bindi…	GO:0000077//DNA damage checkpoint;GO:0000082//G1/S transition of mitotic cell cycle;GO:0000122//negative regulation of transcription by RNA polymerase II;GO:0006351//transcription, DNA-templated;GO:0006355//regulation of transcription, DNA-templated;GO:0006357//regulation of transcription by RNA polymerase II;GO:0006915//apoptotic process;GO:0007049//cell cycle;GO:0007283//spermatogenesis;GO:0008…
ENSMUSG00000005983	1700037C18Rik	RIKEN cDNA 1700037C18 gene [Source:MGI Symbol;Acc:MGI:1920511]	28.49	2.52	2.5	0.06	-5.38082	-41.6667	4.17686e-09	1.21756e-08	-	GO:0005575//cellular_component	GO:0003674//molecular_function	GO:0008150//biological_process
ENSMUSG00000036819	Jmjd4	jumonji domain containing 4 [Source:MGI Symbol;Acc:MGI:2144404]	56	2	1.23	0.03	-5.35755	-41	6.01315e-20	3.1093e-19	-	GO:0005737//cytoplasm	GO:0016491//oxidoreductase activity;GO:0016706//oxidoreductase activity, acting on paired donors, with incorporation or reduction of molecular oxygen, 2-oxoglutarate as one donor, and incorporation of one atom each of oxygen into both donors;GO:0046872//metal ion binding;GO:0051213//dioxygenase activity	GO:0018126//protein hydroxylation;GO:0045905//positive regulation of translational termination
ENSMUSG00000027635	Dsn1	DSN1 homolog, MIS12 kinetochore complex component [Source:MGI Symbol;Acc:MGI:1914184]	273	9	13.05	0.32	-5.34983	-40.7813	6.73392e-94	2.46684e-92	-	GO:0000444//MIS12/MIND type complex;GO:0000775//chromosome, centromeric region;GO:0000776//kinetochore;GO:0000777//condensed chromosome kinetochore;GO:0000818//nuclear MIS12/MIND complex;GO:0000941//condensed nuclear chromosome inner kinetochore;GO:0001650//fibrillar center;GO:0005634//nucleus;GO:0005654//nucleoplasm;GO:0005694//chromosome;GO:0005730//nucleolus;GO:0005829//cytosol;GO:0016604//nuc…	GO:0003674//molecular_function	GO:0000070//mitotic sister chromatid segregation;GO:0007049//cell cycle;GO:0007059//chromosome segregation;GO:0051301//cell division
ENSMUSG00000036816	Atoh7	atonal bHLH transcription factor 7 [Source:MGI Symbol;Acc:MGI:1355553]	55	2	3.24	0.08	-5.33985	-40.5	1.19881e-19	6.11869e-19	-	GO:0005634//nucleus	GO:0000978//RNA polymerase II proximal promoter sequence-specific DNA binding;GO:0000981//DNA-binding transcription factor activity, RNA polymerase II-specific;GO:0003677//DNA binding;GO:0046983//protein dimerization activity;GO:1990837//sequence-specific double-stranded DNA binding	GO:0003407//neural retina development;GO:0006355//regulation of transcription, DNA-templated;GO:0006357//regulation of transcription by RNA polymerase II;GO:0007275//multicellular organism development;GO:0007399//nervous system development;GO:0007623//circadian rhythm;GO:0009649//entrainment of circadian clock;GO:0021554//optic nerve development;GO:0030154//cell differentiation;GO:0030182//neuron…
ENSMUSG00000044006	Cilp2	cartilage intermediate layer protein 2 [Source:MGI Symbol;Acc:MGI:1915959]	18	1	0.4	0.01	-5.32193	-40	9.6373e-07	2.38576e-06	-	GO:0005576//extracellular region	GO:0003674//molecular_function;GO:0030246//carbohydrate binding	GO:0008150//biological_process
ENSMUSG00000021185	Dglucy	D-glutamate cyclase [Source:MGI Symbol;Acc:MGI:2444813]	60	3	2.37	0.06	-5.30378	-39.5	1.91069e-21	1.05722e-20	ko01100//Metabolic pathways;ko00471//D-Glutamine and D-glutamate metabolism	GO:0005739//mitochondrion;GO:0005759//mitochondrial matrix	GO:0016829//lyase activity;GO:0047820//D-glutamate cyclase activity	GO:0006536//glutamate metabolic process
ENSMUSG00000035875	AI182371	expressed sequence AI182371 [Source:MGI Symbol;Acc:MGI:2138853]	28	1	1.56	0.04	-5.2854	-39	4.77335e-10	1.48085e-09	-	GO:0005576//extracellular region;GO:0016020//membrane;GO:0016021//integral component of membrane	GO:0004866//endopeptidase inhibitor activity	GO:0002376//immune system process;GO:0006954//inflammatory response;GO:0006956//complement activation;GO:0006957//complement activation, alternative pathway;GO:0006958//complement activation, classical pathway;GO:0010951//negative regulation of endopeptidase activity;GO:0045087//innate immune response
ENSMUSG00000049313	Sorl1	sortilin-related receptor, LDLR class A repeats-containing [Source:MGI Symbol;Acc:MGI:1202296]	44	1	0.39	0.01	-5.2854	-39	1.88827e-15	7.85139e-15	-	GO:0000139//Golgi membrane;GO:0005576//extracellular region;GO:0005615//extracellular space;GO:0005641//nuclear envelope lumen;GO:0005768//endosome;GO:0005769//early endosome;GO:0005771//multivesicular body;GO:0005783//endoplasmic reticulum;GO:0005789//endoplasmic reticulum membrane;GO:0005794//Golgi apparatus;GO:0005802//trans-Golgi network;GO:0005886//plasma membrane;GO:0009986//cell surface;GO…	GO:0001540//amyloid-beta binding;GO:0004888//transmembrane signaling receptor activity;GO:0005515//protein binding;GO:0030169//low-density lipoprotein particle binding;GO:0031267//small GTPase binding;GO:0042923//neuropeptide binding	GO:0002024//diet induced thermogenesis;GO:0006605//protein targeting;GO:0006622//protein targeting to lysosome;GO:0006892//post-Golgi vesicle-mediated transport;GO:0006897//endocytosis;GO:0006898//receptor-mediated endocytosis;GO:0007218//neuropeptide signaling pathway;GO:0007275//multicellular organism development;GO:0010897//negative regulation of triglyceride catabolic process;GO:0014910//regu…
ENSMUSG00000043541	Casc1	cancer susceptibility candidate 1 [Source:MGI Symbol;Acc:MGI:2444480]	52	2	1.94	0.05	-5.27798	-38.8	1.89475e-18	9.11068e-18	-	GO:0005858//axonemal dynein complex	-	-
ENSMUSG00000043461	Sptssb	serine palmitoyltransferase, small subunit B [Source:MGI Symbol;Acc:MGI:1913433]	58	1	3.1	0.08	-5.27612	-38.75	3.01631e-20	1.57945e-19	-	GO:0005783//endoplasmic reticulum;GO:0005789//endoplasmic reticulum membrane;GO:0016020//membrane;GO:0016021//integral component of membrane;GO:0017059//serine C-palmitoyltransferase complex	GO:0004758//serine C-palmitoyltransferase activity	GO:0006629//lipid metabolic process;GO:0006665//sphingolipid metabolic process;GO:0007029//endoplasmic reticulum organization;GO:0030148//sphingolipid biosynthetic process;GO:0046513//ceramide biosynthetic process;GO:1904220//regulation of serine C-palmitoyltransferase activity
ENSMUSG00000023992	Trem2	triggering receptor expressed on myeloid cells 2 [Source:MGI Symbol;Acc:MGI:1913150]	26	1	2.29	0.06	-5.25424	-38.1667	1.90354e-09	5.68025e-09	ko04380//Osteoclast differentiation	GO:0005576//extracellular region;GO:0005886//plasma membrane;GO:0005887//integral component of plasma membrane;GO:0016020//membrane;GO:0016021//integral component of membrane;GO:0031226//intrinsic component of plasma membrane;GO:0044853//plasma membrane raft	GO:0001530//lipopolysaccharide binding;GO:0001540//amyloid-beta binding;GO:0004888//transmembrane signaling receptor activity;GO:0005515//protein binding;GO:0005543//phospholipid binding;GO:0008035//high-density lipoprotein particle binding;GO:0008289//lipid binding;GO:0030169//low-density lipoprotein particle binding;GO:0034185//apolipoprotein binding;GO:0034186//apolipoprotein A-I binding;GO:00…	GO:0001774//microglial cell activation;GO:0001934//positive regulation of protein phosphorylation;GO:0002282//microglial cell activation involved in immune response;GO:0002588//positive regulation of antigen processing and presentation of peptide antigen via MHC class II;GO:0002931//response to ischemia;GO:0006911//phagocytosis, engulfment;GO:0010468//regulation of gene expression;GO:0010507//neg…
ENSMUSG00000026065	Slc9a4	solute carrier family 9 (sodium/hydrogen exchanger), member 4 [Source:MGI Symbol;Acc:MGI:105074]	47	2	1.14	0.03	-5.24793	-38	1.19234e-16	5.26189e-16	ko04971//Gastric acid secretion	GO:0005774//vacuolar membrane;GO:0005886//plasma membrane;GO:0016020//membrane;GO:0016021//integral component of membrane;GO:0016323//basolateral plasma membrane;GO:0016324//apical plasma membrane	GO:0015297//antiporter activity;GO:0015299//solute:proton antiporter activity;GO:0015385//sodium:proton antiporter activity;GO:0015386//potassium:proton antiporter activity	GO:0001696//gastric acid secretion;GO:0002064//epithelial cell development;GO:0006811//ion transport;GO:0006812//cation transport;GO:0006814//sodium ion transport;GO:0006885//regulation of pH;GO:0009651//response to salt stress;GO:0051453//regulation of intracellular pH;GO:0055075//potassium ion homeostasis;GO:0055085//transmembrane transport;GO:0071805//potassium ion transmembrane transport;GO:0…
ENSMUSG00000048174	Tmem81	transmembrane protein 81 [Source:MGI Symbol;Acc:MGI:1921876]	47	2	2.57	0.07	-5.19827	-36.7143	1.19234e-16	5.26189e-16	-	GO:0005575//cellular_component;GO:0016020//membrane;GO:0016021//integral component of membrane	GO:0003674//molecular_function	GO:0008150//biological_process
ENSMUSG00000050164	Mchr1	melanin-concentrating hormone receptor 1 [Source:MGI Symbol;Acc:MGI:2180756]	25	1	1.09	0.03	-5.18322	-36.3333	3.80158e-09	1.112e-08	ko04080//Neuroactive ligand-receptor interaction	GO:0005886//plasma membrane;GO:0005887//integral component of plasma membrane;GO:0005929//cilium;GO:0016020//membrane;GO:0016021//integral component of membrane;GO:0043005//neuron projection;GO:0060170//ciliary membrane;GO:0097730//non-motile cilium	GO:0004930//G protein-coupled receptor activity;GO:0005102//signaling receptor binding;GO:0008022//protein C-terminus binding;GO:0030273//melanin-concentrating hormone receptor activity;GO:0042277//peptide binding;GO:0042562//hormone binding;GO:0042923//neuropeptide binding	GO:0007165//signal transduction;GO:0007166//cell surface receptor signaling pathway;GO:0007186//G protein-coupled receptor signaling pathway;GO:0007204//positive regulation of cytosolic calcium ion concentration;GO:0007218//neuropeptide signaling pathway;GO:0051928//positive regulation of calcium ion transport;GO:0060259//regulation of feeding behavior
ENSMUSG00000027831	Veph1	ventricular zone expressed PH domain-containing 1 [Source:MGI Symbol;Acc:MGI:1920039]	93.93	4.31	1.4	0.04	-5.12928	-35	4.12937e-33	3.57886e-32	-	GO:0005886//plasma membrane;GO:0016020//membrane	GO:0010314//phosphatidylinositol-5-phosphate binding	GO:0009966//regulation of signal transduction;GO:0030512//negative regulation of transforming growth factor beta receptor signaling pathway;GO:0060392//negative regulation of SMAD protein signal transduction
ENSMUSG00000025574	Tk1	thymidine kinase 1 [Source:MGI Symbol;Acc:MGI:98763]	89	4	5.92	0.17	-5.12199	-34.8235	2.5611e-31	2.08157e-30	ko01100//Metabolic pathways;ko00983//Drug metabolism - other enzymes;ko00240//Pyrimidine metabolism	GO:0005737//cytoplasm;GO:0005829//cytosol	GO:0000166//nucleotide binding;GO:0004797//thymidine kinase activity;GO:0005524//ATP binding;GO:0008270//zinc ion binding;GO:0016301//kinase activity;GO:0016740//transferase activity;GO:0042802//identical protein binding;GO:0046872//metal ion binding	GO:0009157//deoxyribonucleoside monophosphate biosynthetic process;GO:0016310//phosphorylation;GO:0046104//thymidine metabolic process;GO:0051289//protein homotetramerization;GO:0071897//DNA biosynthetic process
ENSMUSG00000023972	Ptk7	PTK7 protein tyrosine kinase 7 [Source:MGI Symbol;Acc:MGI:1918711]	107	5	2.42	0.07	-5.11151	-34.5714	1.3737e-37	1.37657e-36	-	GO:0005886//plasma membrane;GO:0005911//cell-cell junction;GO:0016020//membrane;GO:0016021//integral component of membrane;GO:0030054//cell junction	GO:0004672//protein kinase activity;GO:0005524//ATP binding;GO:0050839//cell adhesion molecule binding	GO:0001736//establishment of planar polarity;GO:0001822//kidney development;GO:0001843//neural tube closure;GO:0003281//ventricular septum development;GO:0003401//axis elongation;GO:0006468//protein phosphorylation;GO:0007155//cell adhesion;GO:0007507//heart development;GO:0010976//positive regulation of neuron projection development;GO:0016055//Wnt signaling pathway;GO:0016310//phosphorylation;G…
ENSMUSG00000022025	Cnmd	chondromodulin [Source:MGI Symbol;Acc:MGI:1341171]	89	4	6.19	0.18	-5.10387	-34.3889	2.5611e-31	2.08157e-30	-	GO:0005576//extracellular region;GO:0012505//endomembrane system;GO:0016020//membrane;GO:0016021//integral component of membrane	-	GO:0001886//endothelial cell morphogenesis;GO:0001937//negative regulation of endothelial cell proliferation;GO:0007275//multicellular organism development;GO:0016525//negative regulation of angiogenesis;GO:0030154//cell differentiation;GO:0030948//negative regulation of vascular endothelial growth factor receptor signaling pathway;GO:0051216//cartilage development
ENSMUSG00000041046	Ramp3	receptor (calcitonin) activity modifying protein 3 [Source:MGI Symbol;Acc:MGI:1860292]	22	1	1.71	0.05	-5.09592	-34.2	3.02899e-08	8.35006e-08	ko04270//Vascular smooth muscle contraction	GO:0005764//lysosome;GO:0005886//plasma membrane;GO:0009986//cell surface;GO:0016020//membrane;GO:0016021//integral component of membrane;GO:0043235//receptor complex;GO:0150058//amylin receptor complex 3;GO:1903143//adrenomedullin receptor complex	GO:0001605//adrenomedullin receptor activity;GO:0015026//coreceptor activity;GO:0097643//amylin receptor activity	GO:0001525//angiogenesis;GO:0001921//positive regulation of receptor recycling;GO:0006816//calcium ion transport;GO:0006886//intracellular protein transport;GO:0007186//G protein-coupled receptor signaling pathway;GO:0007189//adenylate cyclase-activating G protein-coupled receptor signaling pathway;GO:0008277//regulation of G protein-coupled receptor signaling pathway;GO:0010628//positive regulat…
ENSMUSG00000004947	Dtx2	deltex 2, E3 ubiquitin ligase [Source:MGI Symbol;Acc:MGI:1921448]	112	5	4.05	0.12	-5.07682	-33.75	2.22863e-39	2.38244e-38	ko04330//Notch signaling pathway	GO:0005634//nucleus;GO:0005654//nucleoplasm;GO:0005737//cytoplasm;GO:0031965//nuclear membrane	GO:0005515//protein binding;GO:0008270//zinc ion binding;GO:0016740//transferase activity;GO:0046872//metal ion binding;GO:0061630//ubiquitin protein ligase activity	GO:0007219//Notch signaling pathway;GO:0016567//protein ubiquitination
ENSMUSG00000019945	Cabcoco1	ciliary associated calcium binding coiled-coil 1 [Source:MGI Symbol;Acc:MGI:1920537]	26	1	2.02	0.06	-5.07325	-33.6667	1.90354e-09	5.68025e-09	-	GO:0005737//cytoplasm;GO:0005813//centrosome;GO:0005815//microtubule organizing center;GO:0005856//cytoskeleton;GO:0005929//cilium;GO:0031514//motile cilium;GO:0036126//sperm flagellum;GO:0042995//cell projection	GO:0005509//calcium ion binding;GO:0046872//metal ion binding	GO:0008150//biological_process
ENSMUSG00000034684	Sema3f	sema domain, immunoglobulin domain (Ig), short basic domain, secreted, (semaphorin) 3F [Source:MGI Symbol;Acc:MGI:1096347]	36	2	1.34	0.04	-5.06609	-33.5	4.74709e-13	1.74476e-12	ko04360//Axon guidance	GO:0005576//extracellular region;GO:0005615//extracellular space;GO:0005887//integral component of plasma membrane;GO:0098978//glutamatergic synapse	GO:0005515//protein binding;GO:0030215//semaphorin receptor binding;GO:0045499//chemorepellent activity	GO:0001755//neural crest cell migration;GO:0007411//axon guidance;GO:0021612//facial nerve structural organization;GO:0021637//trigeminal nerve structural organization;GO:0021675//nerve development;GO:0021785//branchiomotor neuron axon guidance;GO:0030335//positive regulation of cell migration;GO:0036486//ventral trunk neural crest cell migration;GO:0040011//locomotion;GO:0048843//negative regula…
ENSMUSG00000049420	Tmem200a	transmembrane protein 200A [Source:MGI Symbol;Acc:MGI:1924470]	49	2	1.34	0.04	-5.06609	-33.5	1.50272e-17	6.88826e-17	-	GO:0005575//cellular_component;GO:0016020//membrane;GO:0016021//integral component of membrane	GO:0003674//molecular_function	GO:0008150//biological_process
ENSMUSG00000027399	Il1a	interleukin 1 alpha [Source:MGI Symbol;Acc:MGI:96542]	40	2	1.94	0.06	-5.01495	-32.3333	2.99277e-14	1.17821e-13	ko05010//Alzheimer disease;ko04060//Cytokine-cytokine receptor interaction;ko05152//Tuberculosis;ko04010//MAPK signaling pathway;ko05323//Rheumatoid arthritis;ko04640//Hematopoietic cell lineage;ko05162//Measles;ko05140//Leishmaniasis;ko05164//Influenza A;ko04218//Cellular senescence;ko04217//Necroptosis;ko05418//Fluid shear stress and atherosclerosis;ko04932//Non-alcoholic fatty liver disease (N…	GO:0005576//extracellular region;GO:0005615//extracellular space;GO:0005737//cytoplasm;GO:0005829//cytosol;GO:0005886//plasma membrane;GO:0009986//cell surface	GO:0005125//cytokine activity;GO:0005149//interleukin-1 receptor binding;GO:0005507//copper ion binding	GO:0001660//fever generation;GO:0001819//positive regulation of cytokine production;GO:0002248//connective tissue replacement involved in inflammatory response wound healing;GO:0006883//cellular sodium ion homeostasis;GO:0006954//inflammatory response;GO:0006955//immune response;GO:0008285//negative regulation of cell proliferation;GO:0010575//positive regulation of vascular endothelial growth fa…
ENSMUSG00000039699	Batf2	basic leucine zipper transcription factor, ATF-like 2 [Source:MGI Symbol;Acc:MGI:1921731]	61	3	4.2	0.13	-5.01381	-32.3077	9.58676e-22	5.37312e-21	ko05235//PD-L1 expression and PD-1 checkpoint pathway in cancer	GO:0005634//nucleus	GO:0000978//RNA polymerase II proximal promoter sequence-specific DNA binding;GO:0000981//DNA-binding transcription factor activity, RNA polymerase II-specific;GO:0003677//DNA binding;GO:0003700//DNA-binding transcription factor activity	GO:0006355//regulation of transcription, DNA-templated;GO:0006357//regulation of transcription by RNA polymerase II;GO:0030154//cell differentiation;GO:0042832//defense response to protozoan;GO:0043011//myeloid dendritic cell differentiation
ENSMUSG00000049036	Tmem121	transmembrane protein 121 [Source:MGI Symbol;Acc:MGI:1916445]	21	1	1.28	0.04	-5	-32	1.20864e-07	3.17567e-07	-	GO:0005575//cellular_component;GO:0016020//membrane;GO:0016021//integral component of membrane	GO:0003674//molecular_function	GO:0008150//biological_process
ENSMUSG00000034987	Hrh2	histamine receptor H2 [Source:MGI Symbol;Acc:MGI:108482]	54	3	1.86	0.06	-4.9542	-31	7.7442e-18	3.61132e-17	ko04080//Neuroactive ligand-receptor interaction;ko04020//Calcium signaling pathway;ko04971//Gastric acid secretion	GO:0005886//plasma membrane;GO:0005887//integral component of plasma membrane;GO:0016020//membrane;GO:0016021//integral component of membrane;GO:0030425//dendrite;GO:0045202//synapse	GO:0004930//G protein-coupled receptor activity;GO:0004969//histamine receptor activity;GO:0004993//G protein-coupled serotonin receptor activity;GO:0030594//neurotransmitter receptor activity;GO:1901363//heterocyclic compound binding	GO:0001696//gastric acid secretion;GO:0001697//histamine-induced gastric acid secretion;GO:0001698//gastrin-induced gastric acid secretion;GO:0003382//epithelial cell morphogenesis;GO:0007165//signal transduction;GO:0007186//G protein-coupled receptor signaling pathway;GO:0007187//G protein-coupled receptor signaling pathway, coupled to cyclic nucleotide second messenger;GO:0007268//chemical syna…
ENSMUSG00000001665	Gstt3	glutathione S-transferase, theta 3 [Source:MGI Symbol;Acc:MGI:2143526]	158	8	8.05	0.26	-4.95241	-30.9615	3.41287e-53	5.35185e-52	ko01100//Metabolic pathways;ko05200//Pathways in cancer;ko05225//Hepatocellular carcinoma;ko05418//Fluid shear stress and atherosclerosis;ko05204//Chemical carcinogenesis;ko00983//Drug metabolism - other enzymes;ko00980//Metabolism of xenobiotics by cytochrome P450;ko01524//Platinum drug resistance;ko00982//Drug metabolism - cytochrome P450;ko00480//Glutathione metabolism	GO:0005737//cytoplasm	GO:0004364//glutathione transferase activity;GO:0005515//protein binding;GO:0016740//transferase activity	GO:0006749//glutathione metabolic process
ENSMUSG00000029664	Tfpi2	tissue factor pathway inhibitor 2 [Source:MGI Symbol;Acc:MGI:108543]	52	3	3.71	0.12	-4.95031	-30.9167	5.85672e-17	2.61579e-16	-	GO:0005576//extracellular region;GO:0005615//extracellular space	GO:0004867//serine-type endopeptidase inhibitor activity;GO:0030414//peptidase inhibitor activity	GO:0007596//blood coagulation;GO:0007599//hemostasis;GO:0010466//negative regulation of peptidase activity;GO:0010951//negative regulation of endopeptidase activity;GO:0071498//cellular response to fluid shear stress
ENSMUSG00000014158	Trpv4	transient receptor potential cation channel, subfamily V, member 4 [Source:MGI Symbol;Acc:MGI:1926945]	19	1	0.61	0.02	-4.93074	-30.5	4.82371e-07	1.21771e-06	ko04218//Cellular senescence;ko05418//Fluid shear stress and atherosclerosis;ko04750//Inflammatory mediator regulation of TRP channels	GO:0005881//cytoplasmic microtubule;GO:0005886//plasma membrane;GO:0005887//integral component of plasma membrane;GO:0005912//adherens junction;GO:0005925//focal adhesion;GO:0005929//cilium;GO:0009986//cell surface;GO:0016020//membrane;GO:0016021//integral component of membrane;GO:0016324//apical plasma membrane;GO:0030027//lamellipodium;GO:0030054//cell junction;GO:0030175//filopodium;GO:0030426…	GO:0000166//nucleotide binding;GO:0003779//actin binding;GO:0005034//osmosensor activity;GO:0005080//protein kinase C binding;GO:0005216//ion channel activity;GO:0005261//cation channel activity;GO:0005262//calcium channel activity;GO:0005515//protein binding;GO:0005516//calmodulin binding;GO:0005524//ATP binding;GO:0008017//microtubule binding;GO:0008289//lipid binding;GO:0015275//stretch-activa…	GO:0000122//negative regulation of transcription by RNA polymerase II;GO:0002024//diet induced thermogenesis;GO:0006811//ion transport;GO:0006816//calcium ion transport;GO:0006874//cellular calcium ion homeostasis;GO:0006970//response to osmotic stress;GO:0006971//hypotonic response;GO:0007015//actin filament organization;GO:0007043//cell-cell junction assembly;GO:0007204//positive regulation of …
ENSMUSG00000052271	Bhlha15	basic helix-loop-helix family, member a15 [Source:MGI Symbol;Acc:MGI:891976]	44	2	1.21	0.04	-4.91886	-30.25	9.46492e-16	3.99153e-15	ko04950//Maturity onset diabetes of the young	GO:0005634//nucleus	GO:0000977//RNA polymerase II regulatory region sequence-specific DNA binding;GO:0000978//RNA polymerase II proximal promoter sequence-specific DNA binding;GO:0000981//DNA-binding transcription factor activity, RNA polymerase II-specific;GO:0001228//DNA-binding transcription activator activity, RNA polymerase II-specific;GO:0003677//DNA binding;GO:0042802//identical protein binding;GO:0046983//pr…	GO:0006355//regulation of transcription, DNA-templated;GO:0006357//regulation of transcription by RNA polymerase II;GO:0006851//mitochondrial calcium ion transmembrane transport;GO:0007030//Golgi organization;GO:0007186//G protein-coupled receptor signaling pathway;GO:0007267//cell-cell signaling;GO:0010832//negative regulation of myotube differentiation;GO:0019722//calcium-mediated signaling;GO:…
ENSMUSG00000020411	Nipal4	NIPA-like domain containing 4 [Source:MGI Symbol;Acc:MGI:2444671]	43	2	1.2	0.04	-4.90689	-30	1.88827e-15	7.85139e-15	-	GO:0016020//membrane;GO:0016021//integral component of membrane	GO:0003674//molecular_function;GO:0015095//magnesium ion transmembrane transporter activity	GO:0006811//ion transport;GO:0015693//magnesium ion transport;GO:1903830//magnesium ion transmembrane transport
ENSMUSG00000024411	Aqp4	aquaporin 4 [Source:MGI Symbol;Acc:MGI:107387]	152	8	2.98	0.1	-4.89724	-29.8	3.95258e-51	5.9013e-50	ko04976//Bile secretion;ko04962//Vasopressin-regulated water reabsorption	GO:0005576//extracellular region;GO:0005737//cytoplasm;GO:0005768//endosome;GO:0005886//plasma membrane;GO:0005887//integral component of plasma membrane;GO:0005911//cell-cell junction;GO:0009897//external side of plasma membrane;GO:0009925//basal plasma membrane;GO:0010008//endosome membrane;GO:0016020//membrane;GO:0016021//integral component of membrane;GO:0016323//basolateral plasma membrane;G…	GO:0005515//protein binding;GO:0015250//water channel activity;GO:0015267//channel activity;GO:0042802//identical protein binding	GO:0006833//water transport;GO:0007605//sensory perception of sound;GO:0009992//cellular water homeostasis;GO:0010574//regulation of vascular endothelial growth factor production;GO:0015670//carbon dioxide transport;GO:0030104//water homeostasis;GO:0032691//negative regulation of interleukin-1 beta production;GO:0032715//negative regulation of interleukin-6 production;GO:0033326//cerebrospinal fl…
ENSMUSG00000032554	Trf	transferrin [Source:MGI Symbol;Acc:MGI:98821]	5470.32	249	206.03	6.93	-4.89386	-29.7302	0	0	ko04066//HIF-1 signaling pathway;ko04978//Mineral absorption;ko04216//Ferroptosis	GO:0005576//extracellular region;GO:0005604//basement membrane;GO:0005615//extracellular space;GO:0005768//endosome;GO:0005769//early endosome;GO:0005770//late endosome;GO:0005886//plasma membrane;GO:0005905//clathrin-coated pit;GO:0009925//basal plasma membrane;GO:0009986//cell surface;GO:0016020//membrane;GO:0016324//apical plasma membrane;GO:0030120//vesicle coat;GO:0030139//endocytic vesicle;…	GO:0005515//protein binding;GO:0008198//ferrous iron binding;GO:0008199//ferric iron binding;GO:0034986//iron chaperone activity;GO:0046872//metal ion binding;GO:1990459//transferrin receptor binding	GO:0006811//ion transport;GO:0006826//iron ion transport;GO:0006879//cellular iron ion homeostasis;GO:0007015//actin filament organization;GO:0007257//activation of JUN kinase activity;GO:0009617//response to bacterium;GO:0019731//antibacterial humoral response;GO:0030316//osteoclast differentiation;GO:0031643//positive regulation of myelination;GO:0034756//regulation of iron ion transport;GO:004…
ENSMUSG00000021943	Gdf10	growth differentiation factor 10 [Source:MGI Symbol;Acc:MGI:95684]	16	1	0.29	0.01	-4.85798	-29	3.84742e-06	9.09852e-06	ko04060//Cytokine-cytokine receptor interaction	GO:0005576//extracellular region;GO:0005615//extracellular space	GO:0005125//cytokine activity;GO:0008083//growth factor activity	GO:0001503//ossification;GO:0001649//osteoblast differentiation;GO:0010862//positive regulation of pathway-restricted SMAD protein phosphorylation;GO:0045444//fat cell differentiation;GO:0045668//negative regulation of osteoblast differentiation;GO:0045669//positive regulation of osteoblast differentiation;GO:0060395//SMAD protein signal transduction
ENSMUSG00000052336	Cx3cr1	chemokine (C-X3-C motif) receptor 1 [Source:MGI Symbol;Acc:MGI:1333815]	44	2	1.14	0.04	-4.83289	-28.5	9.46492e-16	3.99153e-15	ko04060//Cytokine-cytokine receptor interaction;ko04062//Chemokine signaling pathway;ko04061//Viral protein interaction with cytokine and cytokine receptor	GO:0005886//plasma membrane;GO:0009897//external side of plasma membrane;GO:0009986//cell surface;GO:0016020//membrane;GO:0016021//integral component of membrane;GO:0032809//neuronal cell body membrane;GO:0043005//neuron projection;GO:0048471//perinuclear region of cytoplasm;GO:0097447//dendritic tree	GO:0004896//cytokine receptor activity;GO:0004930//G protein-coupled receptor activity;GO:0004950//chemokine receptor activity;GO:0016493//C-C chemokine receptor activity;GO:0016495//C-X3-C chemokine receptor activity;GO:0019957//C-C chemokine binding;GO:0019960//C-X3-C chemokine binding	GO:0001774//microglial cell activation;GO:0002052//positive regulation of neuroblast proliferation;GO:0002881//negative regulation of chronic inflammatory response to non-antigenic stimulus;GO:0002931//response to ischemia;GO:0006935//chemotaxis;GO:0006955//immune response;GO:0007155//cell adhesion;GO:0007165//signal transduction;GO:0007186//G protein-coupled receptor signaling pathway;GO:0007200…
ENSMUSG00000020553	Pctp	phosphatidylcholine transfer protein [Source:MGI Symbol;Acc:MGI:107375]	16	1	0.56	0.02	-4.80735	-28	3.84742e-06	9.09852e-06	-	-	GO:0008289//lipid binding;GO:0008525//phosphatidylcholine transporter activity;GO:0031210//phosphatidylcholine binding	GO:0015914//phospholipid transport
ENSMUSG00000027699	Ect2	ect2 oncogene [Source:MGI Symbol;Acc:MGI:95281]	360	20	8.61	0.31	-4.79567	-27.7742	1.59839e-116	8.23145e-115	-	GO:0005634//nucleus;GO:0005654//nucleoplasm;GO:0005737//cytoplasm;GO:0005819//spindle;GO:0005829//cytosol;GO:0005856//cytoskeleton;GO:0005911//cell-cell junction;GO:0005923//bicellular tight junction;GO:0005938//cell cortex;GO:0016604//nuclear body;GO:0030054//cell junction;GO:0030496//midbody;GO:0032154//cleavage furrow;GO:0072686//mitotic spindle;GO:0097149//centralspindlin complex	GO:0005085//guanyl-nucleotide exchange factor activity;GO:0005096//GTPase activator activity;GO:0005515//protein binding;GO:0031267//small GTPase binding;GO:0042803//protein homodimerization activity	GO:0000281//mitotic cytokinesis;GO:0000902//cell morphogenesis;GO:0007049//cell cycle;GO:0007399//nervous system development;GO:0015031//protein transport;GO:0030154//cell differentiation;GO:0032147//activation of protein kinase activity;GO:0032467//positive regulation of cytokinesis;GO:0035556//intracellular signal transduction;GO:0042307//positive regulation of protein import into nucleus;GO:00…
ENSMUSG00000020331	Hcn2	hyperpolarization-activated, cyclic nucleotide-gated K+ 2 [Source:MGI Symbol;Acc:MGI:1298210]	37	2	1.11	0.04	-4.79442	-27.75	2.37852e-13	8.92109e-13	ko04024//cAMP signaling pathway;ko04929//GnRH secretion	GO:0005737//cytoplasm;GO:0005886//plasma membrane;GO:0005887//integral component of plasma membrane;GO:0016020//membrane;GO:0016021//integral component of membrane;GO:0030424//axon;GO:0032590//dendrite membrane;GO:0036477//somatodendritic compartment;GO:0043025//neuronal cell body;GO:0043198//dendritic shaft;GO:0045202//synapse;GO:0098855//HCN channel complex	GO:0000166//nucleotide binding;GO:0005216//ion channel activity;GO:0005222//intracellular cAMP-activated cation channel activity;GO:0005244//voltage-gated ion channel activity;GO:0005248//voltage-gated sodium channel activity;GO:0005249//voltage-gated potassium channel activity;GO:0005267//potassium channel activity;GO:0005272//sodium channel activity;GO:0005515//protein binding;GO:0030165//PDZ d…	GO:0006811//ion transport;GO:0006813//potassium ion transport;GO:0006814//sodium ion transport;GO:0034765//regulation of ion transmembrane transport;GO:0035725//sodium ion transmembrane transport;GO:0042391//regulation of membrane potential;GO:0055085//transmembrane transport;GO:0071320//cellular response to cAMP;GO:0071321//cellular response to cGMP;GO:0071805//potassium ion transmembrane transp…
ENSMUSG00000047878	A4galt	alpha 1,4-galactosyltransferase [Source:MGI Symbol;Acc:MGI:3512453]	17.03	1	0.83	0.03	-4.79008	-27.6667	1.92554e-06	4.65076e-06	ko01100//Metabolic pathways;ko00601//Glycosphingolipid biosynthesis - lacto and neolacto series;ko00603//Glycosphingolipid biosynthesis - globo and isoglobo series	GO:0000139//Golgi membrane;GO:0005794//Golgi apparatus;GO:0016020//membrane;GO:0016021//integral component of membrane	GO:0008378//galactosyltransferase activity;GO:0015643//toxic substance binding;GO:0016740//transferase activity;GO:0016757//transferase activity, transferring glycosyl groups;GO:0016758//transferase activity, transferring hexosyl groups;GO:0050512//lactosylceramide 4-alpha-galactosyltransferase activity	GO:0001576//globoside biosynthetic process;GO:0006629//lipid metabolic process;GO:0006688//glycosphingolipid biosynthetic process;GO:0007009//plasma membrane organization
ENSMUSG00000032968	Inha	inhibin alpha [Source:MGI Symbol;Acc:MGI:96569]	34	2	2.21	0.08	-4.7879	-27.625	3.77503e-12	1.32185e-11	ko04060//Cytokine-cytokine receptor interaction	GO:0001750//photoreceptor outer segment;GO:0001917//photoreceptor inner segment;GO:0005576//extracellular region;GO:0005615//extracellular space;GO:0005737//cytoplasm;GO:0034673//inhibin-betaglycan-ActRII complex;GO:0043025//neuronal cell body;GO:0043512//inhibin A complex;GO:0043513//inhibin B complex	GO:0005102//signaling receptor binding;GO:0005125//cytokine activity;GO:0005179//hormone activity;GO:0008083//growth factor activity;GO:0034711//inhibin binding;GO:0044877//protein-containing complex binding	GO:0001541//ovarian follicle development;GO:0008584//male gonad development;GO:0010862//positive regulation of pathway-restricted SMAD protein phosphorylation;GO:0042127//regulation of cell proliferation;GO:0042541//hemoglobin biosynthetic process;GO:0046882//negative regulation of follicle-stimulating hormone secretion;GO:0051726//regulation of cell cycle;GO:0060395//SMAD protein signal transduc…
ENSMUSG00000068962	Zfp114	zinc finger protein 114 [Source:MGI Symbol;Acc:MGI:3037815]	67	4	1.93	0.07	-4.7851	-27.5714	3.06239e-22	1.75401e-21	ko05168//Herpes simplex infection	GO:0005634//nucleus	GO:0000978//RNA polymerase II proximal promoter sequence-specific DNA binding;GO:0000981//DNA-binding transcription factor activity, RNA polymerase II-specific;GO:0046872//metal ion binding	GO:0006355//regulation of transcription, DNA-templated;GO:0006357//regulation of transcription by RNA polymerase II
ENSMUSG00000047293	Gpr15	G protein-coupled receptor 15 [Source:MGI Symbol;Acc:MGI:1918473]	87	5	5.09	0.19	-4.74359	-26.7895	5.19726e-29	3.89619e-28	-	GO:0005737//cytoplasm;GO:0005768//endosome;GO:0005886//plasma membrane;GO:0016020//membrane;GO:0016021//integral component of membrane	GO:0001618//virus receptor activity;GO:0004930//G protein-coupled receptor activity;GO:0015026//coreceptor activity	GO:0007165//signal transduction;GO:0007186//G protein-coupled receptor signaling pathway;GO:0046718//viral entry into host cell;GO:0072678//T cell migration
ENSMUSG00000042724	Map3k9	mitogen-activated protein kinase kinase kinase 9 [Source:MGI Symbol;Acc:MGI:2449952]	37	2	0.78	0.03	-4.70044	-26	2.37852e-13	8.92109e-13	ko04361//Axon regeneration;ko04013//MAPK signaling pathway - fly	-	GO:0000166//nucleotide binding;GO:0004672//protein kinase activity;GO:0004674//protein serine/threonine kinase activity;GO:0004706//JUN kinase kinase kinase activity;GO:0004709//MAP kinase kinase kinase activity;GO:0005515//protein binding;GO:0005524//ATP binding;GO:0016301//kinase activity;GO:0016740//transferase activity	GO:0000165//MAPK cascade;GO:0000186//activation of MAPKK activity;GO:0006468//protein phosphorylation;GO:0006915//apoptotic process;GO:0007256//activation of JNKK activity;GO:0007257//activation of JUN kinase activity;GO:0008219//cell death;GO:0016310//phosphorylation;GO:0043065//positive regulation of apoptotic process;GO:0046777//protein autophosphorylation
ENSMUSG00000046634	Pkd1l1	polycystic kidney disease 1 like 1 [Source:MGI Symbol;Acc:MGI:2156538]	17	1	0.26	0.01	-4.70044	-26	1.92554e-06	4.65076e-06	-	GO:0005929//cilium;GO:0016020//membrane;GO:0016021//integral component of membrane;GO:0034704//calcium channel complex;GO:0097730//non-motile cilium	GO:0005262//calcium channel activity;GO:0005515//protein binding	GO:0070588//calcium ion transmembrane transport
ENSMUSG00000046805	Mpeg1	macrophage expressed gene 1 [Source:MGI Symbol;Acc:MGI:1333743]	47	3	1.04	0.04	-4.70044	-26	1.69916e-15	7.08826e-15	-	GO:0016020//membrane;GO:0016021//integral component of membrane;GO:0030659//cytoplasmic vesicle membrane;GO:0031410//cytoplasmic vesicle	-	-
ENSMUSG00000055489	Ano5	anoctamin 5 [Source:MGI Symbol;Acc:MGI:3576659]	81	3	1.29	0.05	-4.6893	-25.8	1.25512e-28	9.20713e-28	-	GO:0005783//endoplasmic reticulum;GO:0005789//endoplasmic reticulum membrane;GO:0005886//plasma membrane;GO:0016020//membrane;GO:0016021//integral component of membrane;GO:0031982//vesicle	GO:0005229//intracellular calcium activated chloride channel activity;GO:0005254//chloride channel activity;GO:0046983//protein dimerization activity	GO:0006821//chloride transport;GO:0055085//transmembrane transport;GO:1902476//chloride transmembrane transport
ENSMUSG00000096856	Gm10778	predicted gene 10778 [Source:MGI Symbol;Acc:MGI:3809656]	609.15	62.03	20.83	0.81	-4.6846	-25.716	4.16154e-167	4.24931e-165	ko05168//Herpes simplex infection	GO:0005575//cellular_component;GO:0005634//nucleus	GO:0000978//RNA polymerase II proximal promoter sequence-specific DNA binding;GO:0000981//DNA-binding transcription factor activity, RNA polymerase II-specific;GO:0003674//molecular_function;GO:0046872//metal ion binding	GO:0006355//regulation of transcription, DNA-templated;GO:0006357//regulation of transcription by RNA polymerase II;GO:0008150//biological_process
ENSMUSG00000044288	Cnr1	cannabinoid receptor 1 (brain) [Source:MGI Symbol;Acc:MGI:104615]	154	9	2.55	0.1	-4.67243	-25.5	2.32593e-50	3.38728e-49	ko04080//Neuroactive ligand-receptor interaction;ko04015//Rap1 signaling pathway;ko04714//Thermogenesis;ko04723//Retrograde endocannabinoid signaling	GO:0005737//cytoplasm;GO:0005739//mitochondrion;GO:0005741//mitochondrial outer membrane;GO:0005886//plasma membrane;GO:0015629//actin cytoskeleton;GO:0016020//membrane;GO:0016021//integral component of membrane;GO:0030054//cell junction;GO:0030424//axon;GO:0030426//growth cone;GO:0032592//integral component of mitochondrial membrane;GO:0042734//presynaptic membrane;GO:0042995//cell projection;GO…	GO:0004930//G protein-coupled receptor activity;GO:0004949//cannabinoid receptor activity;GO:0042802//identical protein binding;GO:0099635//voltage-gated calcium channel activity involved in positive regulation of presynaptic cytosolic calcium levels	GO:0002866//positive regulation of acute inflammatory response to antigenic stimulus;GO:0007165//signal transduction;GO:0007186//G protein-coupled receptor signaling pathway;GO:0007188//adenylate cyclase-modulating G protein-coupled receptor signaling pathway;GO:0007189//adenylate cyclase-activating G protein-coupled receptor signaling pathway;GO:0007283//spermatogenesis;GO:0007413//axonal fascic…
ENSMUSG00000001228	Uhrf1	ubiquitin-like, containing PHD and RING finger domains, 1 [Source:MGI Symbol;Acc:MGI:1338889]	44	3	1.24	0.05	-4.63227	-24.8	2.50206e-14	9.89189e-14	-	GO:0000785//chromatin;GO:0000791//euchromatin;GO:0000792//heterochromatin;GO:0005634//nucleus;GO:0005654//nucleoplasm;GO:0005657//replication fork;GO:0005886//plasma membrane;GO:0016363//nuclear matrix;GO:0031410//cytoplasmic vesicle	GO:0000987//proximal promoter sequence-specific DNA binding;GO:0003677//DNA binding;GO:0004842//ubiquitin-protein transferase activity;GO:0005515//protein binding;GO:0008270//zinc ion binding;GO:0008327//methyl-CpG binding;GO:0016740//transferase activity;GO:0031493//nucleosomal histone binding;GO:0035064//methylated histone binding;GO:0042393//histone binding;GO:0042802//identical protein bindin…	GO:0000122//negative regulation of transcription by RNA polymerase II;GO:0006281//DNA repair;GO:0006325//chromatin organization;GO:0006511//ubiquitin-dependent protein catabolic process;GO:0006974//cellular response to DNA damage stimulus;GO:0007049//cell cycle;GO:0010216//maintenance of DNA methylation;GO:0010390//histone monoubiquitination;GO:0016567//protein ubiquitination;GO:0016574//histone …
ENSMUSG00000028885	Smpdl3b	sphingomyelin phosphodiesterase, acid-like 3B [Source:MGI Symbol;Acc:MGI:1916022]	31	2	1.48	0.06	-4.62449	-24.6667	5.69665e-10	1.75716e-09	-	GO:0005576//extracellular region;GO:0005615//extracellular space;GO:0005886//plasma membrane;GO:0016020//membrane;GO:0031225//anchored component of membrane	GO:0004767//sphingomyelin phosphodiesterase activity;GO:0005515//protein binding;GO:0008081//phosphoric diester hydrolase activity;GO:0008270//zinc ion binding;GO:0016787//hydrolase activity;GO:0016798//hydrolase activity, acting on glycosyl bonds;GO:0046872//metal ion binding	GO:0002376//immune system process;GO:0006629//lipid metabolic process;GO:0006685//sphingomyelin catabolic process;GO:0006954//inflammatory response;GO:0008152//metabolic process;GO:0016042//lipid catabolic process;GO:0034122//negative regulation of toll-like receptor signaling pathway;GO:0045087//innate immune response;GO:0045824//negative regulation of innate immune response;GO:0046466//membrane…
ENSMUSG00000049604	Hoxb13	homeobox B13 [Source:MGI Symbol;Acc:MGI:107730]	17	1	0.74	0.03	-4.62449	-24.6667	1.92554e-06	4.65076e-06	-	GO:0005634//nucleus;GO:0005654//nucleoplasm;GO:0005667//transcription factor complex	GO:0000978//RNA polymerase II proximal promoter sequence-specific DNA binding;GO:0000981//DNA-binding transcription factor activity, RNA polymerase II-specific;GO:0001227//DNA-binding transcription repressor activity, RNA polymerase II-specific;GO:0003677//DNA binding;GO:0005515//protein binding;GO:0008327//methyl-CpG binding;GO:0043565//sequence-specific DNA binding;GO:1990837//sequence-specific…	GO:0000122//negative regulation of transcription by RNA polymerase II;GO:0001525//angiogenesis;GO:0002009//morphogenesis of an epithelium;GO:0006355//regulation of transcription, DNA-templated;GO:0006357//regulation of transcription by RNA polymerase II;GO:0007275//multicellular organism development;GO:0030850//prostate gland development;GO:0033574//response to testosterone;GO:0040008//regulation…
ENSMUSG00000046942	Mageb16	MAGE family member B16 [Source:MGI Symbol;Acc:MGI:1919217]	79	5	4.39	0.18	-4.60815	-24.3889	2.32756e-26	1.56762e-25	-	GO:0005575//cellular_component	GO:0003674//molecular_function	GO:0008150//biological_process
ENSMUSG00000079235	Ccdc13	coiled-coil domain containing 13 [Source:MGI Symbol;Acc:MGI:1920144]	36	3	3.36	0.14	-4.58496	-24	1.04227e-11	3.56253e-11	-	GO:0005654//nucleoplasm;GO:0005737//cytoplasm;GO:0005813//centrosome;GO:0005815//microtubule organizing center;GO:0005829//cytosol;GO:0005856//cytoskeleton;GO:0034451//centriolar satellite;GO:0042995//cell projection	GO:0003674//molecular_function	GO:0006974//cellular response to DNA damage stimulus;GO:0030030//cell projection organization;GO:0031122//cytoplasmic microtubule organization;GO:1905515//non-motile cilium assembly
ENSMUSG00000037989	Wnk2	WNK lysine deficient protein kinase 2 [Source:MGI Symbol;Acc:MGI:1922857]	49	5	1.19	0.05	-4.57289	-23.8	6.61716e-15	2.69835e-14	-	GO:0005737//cytoplasm;GO:0005829//cytosol	GO:0000166//nucleotide binding;GO:0004672//protein kinase activity;GO:0004674//protein serine/threonine kinase activity;GO:0005524//ATP binding;GO:0016301//kinase activity;GO:0016740//transferase activity	GO:0006468//protein phosphorylation;GO:0008285//negative regulation of cell proliferation;GO:0016310//phosphorylation;GO:0046777//protein autophosphorylation;GO:0050801//ion homeostasis;GO:0070373//negative regulation of ERK1 and ERK2 cascade;GO:0090263//positive regulation of canonical Wnt signaling pathway;GO:2000651//positive regulation of sodium ion transmembrane transporter activity
ENSMUSG00000034194	R3hcc1	R3H domain and coiled-coil containing 1 [Source:MGI Symbol;Acc:MGI:1919093]	50	3	2.61	0.11	-4.56847	-23.7273	2.25417e-16	9.79694e-16	-	GO:0035145//exon-exon junction complex	GO:0003674//molecular_function;GO:0003676//nucleic acid binding	GO:0008150//biological_process
ENSMUSG00000027496	Aurka	aurora kinase A [Source:MGI Symbol;Acc:MGI:894678]	46	3	2.37	0.1	-4.56682	-23.7	6.52394e-15	2.66339e-14	ko04114//Oocyte meiosis;ko04914//Progesterone-mediated oocyte maturation	GO:0000922//spindle pole;GO:0005634//nucleus;GO:0005654//nucleoplasm;GO:0005737//cytoplasm;GO:0005813//centrosome;GO:0005814//centriole;GO:0005815//microtubule organizing center;GO:0005819//spindle;GO:0005829//cytosol;GO:0005856//cytoskeleton;GO:0005874//microtubule;GO:0005876//spindle microtubule;GO:0005929//cilium;GO:0015630//microtubule cytoskeleton;GO:0031616//spindle pole centrosome;GO:00321…	GO:0000166//nucleotide binding;GO:0004672//protein kinase activity;GO:0004674//protein serine/threonine kinase activity;GO:0005515//protein binding;GO:0005524//ATP binding;GO:0016301//kinase activity;GO:0016740//transferase activity;GO:0019901//protein kinase binding;GO:0031625//ubiquitin protein ligase binding;GO:0035174//histone serine kinase activity;GO:0046982//protein heterodimerization acti…	GO:0000212//meiotic spindle organization;GO:0000226//microtubule cytoskeleton organization;GO:0000278//mitotic cell cycle;GO:0006468//protein phosphorylation;GO:0007049//cell cycle;GO:0007051//spindle organization;GO:0007052//mitotic spindle organization;GO:0007057//spindle assembly involved in female meiosis I;GO:0007098//centrosome cycle;GO:0007100//mitotic centrosome separation;GO:0009611//res…
ENSMUSG00000052085	Dock8	dedicator of cytokinesis 8 [Source:MGI Symbol;Acc:MGI:1921396]	38	3	0.47	0.02	-4.55459	-23.5	2.73541e-12	9.64096e-12	-	GO:0005737//cytoplasm;GO:0005886//plasma membrane;GO:0016020//membrane;GO:0031252//cell leading edge;GO:0031256//leading edge membrane;GO:0031258//lamellipodium membrane;GO:0042995//cell projection	GO:0005085//guanyl-nucleotide exchange factor activity;GO:0005515//protein binding	GO:0001771//immunological synapse formation;GO:0007264//small GTPase mediated signal transduction;GO:0036336//dendritic cell migration;GO:0043547//positive regulation of GTPase activity;GO:0061485//memory T cell proliferation;GO:0070233//negative regulation of T cell apoptotic process;GO:1903905//positive regulation of establishment of T cell polarity;GO:1990869//cellular response to chemokine;GO…
ENSMUSG00000031145	Prickle3	prickle planar cell polarity protein 3 [Source:MGI Symbol;Acc:MGI:1859635]	44	3	1.83	0.08	-4.5157	-22.875	2.50206e-14	9.89189e-14	ko04310//Wnt signaling pathway	GO:0005737//cytoplasm;GO:0005886//plasma membrane;GO:0016020//membrane	GO:0008270//zinc ion binding;GO:0046872//metal ion binding	GO:0007275//multicellular organism development;GO:0008150//biological_process;GO:0030030//cell projection organization
ENSMUSG00000048677	Tpcn2	two pore segment channel 2 [Source:MGI Symbol;Acc:MGI:2385297]	52	4	1.79	0.08	-4.48382	-22.375	5.85672e-17	2.61579e-16	ko04020//Calcium signaling pathway;ko04972//Pancreatic secretion	GO:0005764//lysosome;GO:0005765//lysosomal membrane;GO:0010008//endosome membrane;GO:0016020//membrane;GO:0016021//integral component of membrane	GO:0005216//ion channel activity;GO:0005244//voltage-gated ion channel activity;GO:0005245//voltage-gated calcium channel activity;GO:0005262//calcium channel activity;GO:0019901//protein kinase binding;GO:0042802//identical protein binding;GO:0072345//NAADP-sensitive calcium-release channel activity	GO:0006811//ion transport;GO:0006816//calcium ion transport;GO:0006874//cellular calcium ion homeostasis;GO:0006939//smooth muscle contraction;GO:0007040//lysosome organization;GO:0010506//regulation of autophagy;GO:0019065//receptor-mediated endocytosis of virus by host cell;GO:0019722//calcium-mediated signaling;GO:0033280//response to vitamin D;GO:0034220//ion transmembrane transport;GO:003476…
ENSMUSG00000034957	Cebpa	CCAAT/enhancer binding protein (C/EBP), alpha [Source:MGI Symbol;Acc:MGI:99480]	15	1	0.67	0.03	-4.48113	-22.3333	1.53628e-05	3.46517e-05	ko05200//Pathways in cancer;ko05202//Transcriptional misregulation in cancers;ko04932//Non-alcoholic fatty liver disease (NAFLD);ko05221//Acute myeloid leukemia	GO:0005634//nucleus;GO:0005654//nucleoplasm;GO:0005667//transcription factor complex;GO:0005730//nucleolus;GO:0016363//nuclear matrix;GO:0032991//protein-containing complex;GO:0035189//Rb-E2F complex;GO:0036488//CHOP-C/EBP complex;GO:0043231//intracellular membrane-bounded organelle;GO:0090575//RNA polymerase II transcription factor complex	GO:0000976//transcription regulatory region sequence-specific DNA binding;GO:0000978//RNA polymerase II proximal promoter sequence-specific DNA binding;GO:0000981//DNA-binding transcription factor activity, RNA polymerase II-specific;GO:0001163//RNA polymerase I regulatory region sequence-specific DNA binding;GO:0001228//DNA-binding transcription activator activity, RNA polymerase II-specific;GO:…	GO:0000050//urea cycle;GO:0000122//negative regulation of transcription by RNA polymerase II;GO:0001889//liver development;GO:0001892//embryonic placenta development;GO:0006355//regulation of transcription, DNA-templated;GO:0006357//regulation of transcription by RNA polymerase II;GO:0006360//transcription by RNA polymerase I;GO:0007005//mitochondrion organization;GO:0007219//Notch signaling path…
ENSMUSG00000014498	Ankrd52	ankyrin repeat domain 52 [Source:MGI Symbol;Acc:MGI:2444029]	14	1	0.22	0.01	-4.45943	-22	3.07011e-05	6.74581e-05	-	GO:0005575//cellular_component	GO:0003674//molecular_function;GO:0005515//protein binding	GO:0008150//biological_process
ENSMUSG00000052688	Rab7b	RAB7B, member RAS oncogene family [Source:MGI Symbol;Acc:MGI:2442295]	50	2	1.52	0.07	-4.44057	-21.7143	7.53498e-18	3.51744e-17	ko04145//Phagosome;ko05146//Amoebiasis;ko05132//Salmonella infection;ko04140//Autophagy - animal;ko04137//Mitophagy - animal	GO:0005764//lysosome;GO:0005768//endosome;GO:0005770//late endosome;GO:0005794//Golgi apparatus;GO:0005802//trans-Golgi network;GO:0016020//membrane;GO:0030670//phagocytic vesicle membrane;GO:0031410//cytoplasmic vesicle;GO:0045335//phagocytic vesicle	GO:0000166//nucleotide binding;GO:0003924//GTPase activity;GO:0005525//GTP binding	GO:0008333//endosome to lysosome transport;GO:0015031//protein transport;GO:0032755//positive regulation of interleukin-6 production;GO:0034144//negative regulation of toll-like receptor 4 signaling pathway;GO:0034164//negative regulation of toll-like receptor 9 signaling pathway;GO:0034499//late endosome to Golgi transport;GO:0045654//positive regulation of megakaryocyte differentiation;GO:00510…
ENSMUSG00000044199	S1pr4	sphingosine-1-phosphate receptor 4 [Source:MGI Symbol;Acc:MGI:1333809]	54.15	4	2.17	0.1	-4.43962	-21.7	7.7442e-18	3.61132e-17	ko04080//Neuroactive ligand-receptor interaction;ko04068//FoxO signaling pathway;ko04071//Sphingolipid signaling pathway	GO:0005737//cytoplasm;GO:0005739//mitochondrion;GO:0005886//plasma membrane;GO:0005887//integral component of plasma membrane;GO:0016020//membrane;GO:0016021//integral component of membrane	GO:0004930//G protein-coupled receptor activity;GO:0038036//sphingosine-1-phosphate receptor activity	GO:0003376//sphingosine-1-phosphate receptor signaling pathway;GO:0007165//signal transduction;GO:0007186//G protein-coupled receptor signaling pathway;GO:0007189//adenylate cyclase-activating G protein-coupled receptor signaling pathway;GO:0019222//regulation of metabolic process
ENSMUSG00000071691	Gm960	predicted gene 960 [Source:MGI Symbol;Acc:MGI:2685806]	65	5	3	0.14	-4.42146	-21.4286	2.3334e-20	1.23166e-19	-	GO:0005575//cellular_component;GO:0005694//chromosome	GO:0003918//DNA topoisomerase type II (ATP-hydrolyzing) activity;GO:0005515//protein binding	GO:0007131//reciprocal meiotic recombination;GO:0042138//meiotic DNA double-strand break formation;GO:0051321//meiotic cell cycle
ENSMUSG00000096696	Zfp960	zinc finger protein 960 [Source:MGI Symbol;Acc:MGI:3052731]	117.77	8.64	4.23	0.2	-4.40259	-21.15	1.02188e-36	1.00087e-35	ko05168//Herpes simplex infection	GO:0005634//nucleus	GO:0000978//RNA polymerase II proximal promoter sequence-specific DNA binding;GO:0000981//DNA-binding transcription factor activity, RNA polymerase II-specific;GO:0046872//metal ion binding	GO:0006355//regulation of transcription, DNA-templated;GO:0006357//regulation of transcription by RNA polymerase II
ENSMUSG00000004341	Gpx6	glutathione peroxidase 6 [Source:MGI Symbol;Acc:MGI:1922762]	53	4	3.79	0.18	-4.39613	-21.0556	1.52039e-17	6.96744e-17	ko01100//Metabolic pathways;ko05016//Huntington disease;ko00590//Arachidonic acid metabolism;ko04918//Thyroid hormone synthesis;ko00480//Glutathione metabolism;ko05014//Amyotrophic lateral sclerosis (ALS)	GO:0005576//extracellular region	GO:0004601//peroxidase activity;GO:0004602//glutathione peroxidase activity;GO:0016491//oxidoreductase activity	GO:0006979//response to oxidative stress;GO:0055114//oxidation-reduction process;GO:0098869//cellular oxidant detoxification
ENSMUSG00000037759	Ptger2	prostaglandin E receptor 2 (subtype EP2) [Source:MGI Symbol;Acc:MGI:97794]	64	5	1.66	0.08	-4.37504	-20.75	8.80052e-20	4.51774e-19	ko05200//Pathways in cancer;ko04080//Neuroactive ligand-receptor interaction;ko05163//Human cytomegalovirus infection;ko04024//cAMP signaling pathway;ko04750//Inflammatory mediator regulation of TRP channels;ko04924//Renin secretion	GO:0005886//plasma membrane;GO:0016020//membrane;GO:0016021//integral component of membrane	GO:0004930//G protein-coupled receptor activity;GO:0004957//prostaglandin E receptor activity	GO:0006954//inflammatory response;GO:0007165//signal transduction;GO:0007186//G protein-coupled receptor signaling pathway;GO:0007189//adenylate cyclase-activating G protein-coupled receptor signaling pathway;GO:0007204//positive regulation of cytosolic calcium ion concentration;GO:0032496//response to lipopolysaccharide;GO:0032570//response to progesterone;GO:0042127//regulation of cell prolifer…
ENSMUSG00000029545	Acads	acyl-Coenzyme A dehydrogenase, short chain [Source:MGI Symbol;Acc:MGI:87868]	28	2	1.43	0.07	-4.35252	-20.4286	4.17686e-09	1.21756e-08	ko01100//Metabolic pathways;ko01200//Carbon metabolism;ko01212//Fatty acid metabolism;ko00280//Valine, leucine and isoleucine degradation;ko00071//Fatty acid degradation;ko00640//Propanoate metabolism;ko00410//beta-Alanine metabolism;ko00650//Butanoate metabolism	GO:0005654//nucleoplasm;GO:0005739//mitochondrion;GO:0005759//mitochondrial matrix;GO:0005813//centrosome;GO:0031966//mitochondrial membrane	GO:0000062//fatty-acyl-CoA binding;GO:0003995//acyl-CoA dehydrogenase activity;GO:0004085//butyryl-CoA dehydrogenase activity;GO:0016491//oxidoreductase activity;GO:0016627//oxidoreductase activity, acting on the CH-CH group of donors;GO:0042802//identical protein binding;GO:0050660//flavin adenine dinucleotide binding	GO:0006629//lipid metabolic process;GO:0006631//fatty acid metabolic process;GO:0033539//fatty acid beta-oxidation using acyl-CoA dehydrogenase;GO:0046359//butyrate catabolic process;GO:0055114//oxidation-reduction process
ENSMUSG00000042333	Tnfrsf14	tumor necrosis factor receptor superfamily, member 14 (herpesvirus entry mediator) [Source:MGI Symbol;Acc:MGI:2675303]	32	2.01	4.27	0.21	-4.34577	-20.3333	1.50437e-11	5.09497e-11	ko05168//Herpes simplex infection;ko04060//Cytokine-cytokine receptor interaction;ko04061//Viral protein interaction with cytokine and cytokine receptor	GO:0005886//plasma membrane;GO:0009897//external side of plasma membrane;GO:0016020//membrane;GO:0016021//integral component of membrane	GO:0001618//virus receptor activity;GO:0005515//protein binding;GO:0019955//cytokine binding;GO:0031625//ubiquitin protein ligase binding	GO:0002250//adaptive immune response;GO:0002376//immune system process;GO:0002720//positive regulation of cytokine production involved in immune response;GO:0016032//viral process;GO:0031295//T cell costimulation;GO:0045087//innate immune response;GO:0046642//negative regulation of alpha-beta T cell proliferation;GO:0046718//viral entry into host cell;GO:0050731//positive regulation of peptidyl-t…
ENSMUSG00000066363	Serpina3f	serine (or cysteine) peptidase inhibitor, clade A, member 3F [Source:MGI Symbol;Acc:MGI:2182838]	60	4.52	2.82	0.14	-4.3322	-20.1429	6.85515e-20	3.5344e-19	-	GO:0005615//extracellular space	GO:0004867//serine-type endopeptidase inhibitor activity;GO:0030414//peptidase inhibitor activity	GO:0009617//response to bacterium;GO:0010466//negative regulation of peptidase activity;GO:0010951//negative regulation of endopeptidase activity;GO:0034097//response to cytokine;GO:0043434//response to peptide hormone
ENSMUSG00000036208	Nepro	nucleolus and neural progenitor protein [Source:MGI Symbol;Acc:MGI:2384836]	119.92	10.25	4.43	0.22	-4.33173	-20.1364	4.83172e-36	4.62278e-35	-	GO:0005634//nucleus;GO:0005730//nucleolus	GO:0003674//molecular_function	GO:0007275//multicellular organism development;GO:0045665//negative regulation of neuron differentiation;GO:0045747//positive regulation of Notch signaling pathway
ENSMUSG00000045318	Adra2c	adrenergic receptor, alpha 2c [Source:MGI Symbol;Acc:MGI:87936]	65	5	1.81	0.09	-4.32992	-20.1111	2.3334e-20	1.23166e-19	ko04080//Neuroactive ligand-receptor interaction;ko04022//cGMP - PKG signaling pathway	GO:0005737//cytoplasm;GO:0005886//plasma membrane;GO:0005887//integral component of plasma membrane;GO:0016020//membrane;GO:0016021//integral component of membrane;GO:0030424//axon;GO:0043025//neuronal cell body;GO:0043679//axon terminus;GO:0098978//glutamatergic synapse;GO:0099055//integral component of postsynaptic membrane;GO:0099061//integral component of postsynaptic density membrane	GO:0004930//G protein-coupled receptor activity;GO:0004935//adrenergic receptor activity;GO:0004938//alpha2-adrenergic receptor activity;GO:0031694//alpha-2A adrenergic receptor binding;GO:0042802//identical protein binding;GO:0042803//protein homodimerization activity;GO:0046982//protein heterodimerization activity;GO:0051379//epinephrine binding	GO:0006940//regulation of smooth muscle contraction;GO:0007165//signal transduction;GO:0007186//G protein-coupled receptor signaling pathway;GO:0007565//female pregnancy;GO:0019229//regulation of vasoconstriction;GO:0030168//platelet activation;GO:0032148//activation of protein kinase B activity;GO:0035624//receptor transactivation;GO:0043410//positive regulation of MAPK cascade;GO:0045666//posit…
ENSMUSG00000027424	Mgme1	mitochondrial genome maintenance exonuclease 1 [Source:MGI Symbol;Acc:MGI:1921778]	146	13	6.03	0.3	-4.32912	-20.1	1.08626e-43	1.3237e-42	-	GO:0005739//mitochondrion	GO:0004518//nuclease activity;GO:0004527//exonuclease activity;GO:0008297//single-stranded DNA exodeoxyribonuclease activity;GO:0016787//hydrolase activity	GO:0000002//mitochondrial genome maintenance;GO:0006264//mitochondrial DNA replication;GO:0006281//DNA repair;GO:0006974//cellular response to DNA damage stimulus;GO:0043504//mitochondrial DNA repair;GO:0090305//nucleic acid phosphodiester bond hydrolysis
ENSMUSG00000059323	Tonsl	tonsoku-like, DNA repair protein [Source:MGI Symbol;Acc:MGI:1919999]	35	2	0.79	0.04	-4.30378	-19.75	9.4748e-13	3.43059e-12	-	GO:0005654//nucleoplasm;GO:0005662//DNA replication factor A complex;GO:0016604//nuclear body;GO:0035101//FACT complex;GO:0042555//MCM complex;GO:0043596//nuclear replication fork	GO:0005515//protein binding;GO:0042393//histone binding	GO:0000724//double-strand break repair via homologous recombination;GO:0031297//replication fork processing
ENSMUSG00000021572	Cep72	centrosomal protein 72 [Source:MGI Symbol;Acc:MGI:1921720]	61	13	3.35	0.17	-4.30055	-19.7059	1.06851e-13	4.0932e-13	-	GO:0005737//cytoplasm;GO:0005813//centrosome;GO:0005815//microtubule organizing center;GO:0005856//cytoskeleton;GO:0034451//centriolar satellite	GO:0005515//protein binding;GO:0042802//identical protein binding	GO:0007051//spindle organization;GO:0007099//centriole replication;GO:0033566//gamma-tubulin complex localization;GO:1904779//regulation of protein localization to centrosome
ENSMUSG00000037280	Galnt6	polypeptide N-acetylgalactosaminyltransferase 6 [Source:MGI Symbol;Acc:MGI:1891640]	62	5	1.57	0.08	-4.29462	-19.625	3.31528e-19	1.65364e-18	ko01100//Metabolic pathways;ko00514//Other types of O-glycan biosynthesis;ko00512//Mucin type O-glycan biosynthesis	GO:0000139//Golgi membrane;GO:0005794//Golgi apparatus;GO:0016020//membrane;GO:0016021//integral component of membrane;GO:0048471//perinuclear region of cytoplasm	GO:0004653//polypeptide N-acetylgalactosaminyltransferase activity;GO:0016740//transferase activity;GO:0016757//transferase activity, transferring glycosyl groups;GO:0030246//carbohydrate binding;GO:0046872//metal ion binding	GO:0006486//protein glycosylation;GO:0018215//protein phosphopantetheinylation
ENSMUSG00000050945	Zfp438	zinc finger protein 438 [Source:MGI Symbol;Acc:MGI:2444919]	150	12	4.48	0.23	-4.28379	-19.4783	4.40233e-46	5.69673e-45	-	GO:0005634//nucleus;GO:0005654//nucleoplasm;GO:0005829//cytosol	GO:0000981//DNA-binding transcription factor activity, RNA polymerase II-specific;GO:0003700//DNA-binding transcription factor activity;GO:0043565//sequence-specific DNA binding	GO:0006357//regulation of transcription by RNA polymerase II;GO:0045892//negative regulation of transcription, DNA-templated
ENSMUSG00000044938	Klhl31	kelch-like 31 [Source:MGI Symbol;Acc:MGI:3045305]	105	8	1.55	0.08	-4.27612	-19.375	2.1706e-32	1.8373e-31	-	GO:0005634//nucleus;GO:0005737//cytoplasm	GO:0005515//protein binding	GO:0001933//negative regulation of protein phosphorylation;GO:0046329//negative regulation of JNK cascade
ENSMUSG00000050808	Muc15	mucin 15 [Source:MGI Symbol;Acc:MGI:2442110]	25	2	0.77	0.04	-4.26679	-19.25	5.88446e-08	1.58216e-07	-	GO:0016020//membrane;GO:0016021//integral component of membrane	GO:0003674//molecular_function	GO:0008150//biological_process
ENSMUSG00000032484	Ngp	neutrophilic granule protein [Source:MGI Symbol;Acc:MGI:105983]	49	4	3.84	0.2	-4.26303	-19.2	4.42087e-16	1.88902e-15	-	GO:0005576//extracellular region;GO:0005615//extracellular space;GO:0031410//cytoplasmic vesicle	GO:0004869//cysteine-type endopeptidase inhibitor activity;GO:0030414//peptidase inhibitor activity	GO:0006952//defense response;GO:0010466//negative regulation of peptidase activity;GO:0010951//negative regulation of endopeptidase activity;GO:0016525//negative regulation of angiogenesis;GO:1901491//negative regulation of lymphangiogenesis
ENSMUSG00000103088	Pcdhgb6	protocadherin gamma subfamily B, 6 [Source:MGI Symbol;Acc:MGI:1935197]	158.2	12.92	3.24	0.17	-4.25239	-19.0588	1.09894e-47	1.48253e-46	-	GO:0005886//plasma membrane;GO:0016020//membrane;GO:0016021//integral component of membrane	GO:0003674//molecular_function;GO:0005509//calcium ion binding	GO:0007155//cell adhesion;GO:0007156//homophilic cell adhesion via plasma membrane adhesion molecules;GO:0008150//biological_process
ENSMUSG00000026669	Mcm10	minichromosome maintenance 10 replication initiation factor [Source:MGI Symbol;Acc:MGI:1917274]	14	1	0.38	0.02	-4.24793	-19	3.07011e-05	6.74581e-05	-	GO:0005634//nucleus;GO:0005654//nucleoplasm;GO:0005730//nucleolus;GO:0031298//replication fork protection complex	GO:0003677//DNA binding;GO:0003688//DNA replication origin binding;GO:0003690//double-stranded DNA binding;GO:0003697//single-stranded DNA binding;GO:0019899//enzyme binding;GO:0042802//identical protein binding;GO:0046872//metal ion binding	GO:0006260//DNA replication;GO:0006270//DNA replication initiation;GO:0006974//cellular response to DNA damage stimulus;GO:0008283//cell proliferation
ENSMUSG00000027246	Ell3	elongation factor RNA polymerase II-like 3 [Source:MGI Symbol;Acc:MGI:2673679]	10	1	0.57	0.03	-4.24793	-19	0.000489894	0.000960171	-	GO:0005634//nucleus;GO:0005654//nucleoplasm;GO:0005694//chromosome;GO:0005730//nucleolus;GO:0005829//cytosol;GO:0008023//transcription elongation factor complex;GO:0016607//nuclear speck;GO:0030054//cell junction	GO:0000987//proximal promoter sequence-specific DNA binding;GO:0005515//protein binding	GO:0006354//DNA-templated transcription, elongation;GO:0006366//transcription by RNA polymerase II;GO:0006368//transcription elongation from RNA polymerase II promoter;GO:0010717//regulation of epithelial to mesenchymal transition;GO:0032786//positive regulation of DNA-templated transcription, elongation;GO:0042795//snRNA transcription by RNA polymerase II;GO:0045944//positive regulation of trans…
ENSMUSG00000029630	Cyp3a25	cytochrome P450, family 3, subfamily a, polypeptide 25 [Source:MGI Symbol;Acc:MGI:1930638]	55	4	2.64	0.14	-4.23704	-18.8571	3.94382e-18	1.86903e-17	ko01100//Metabolic pathways;ko05204//Chemical carcinogenesis;ko00140//Steroid hormone biosynthesis;ko00830//Retinol metabolism;ko00591//Linoleic acid metabolism	GO:0005783//endoplasmic reticulum;GO:0005789//endoplasmic reticulum membrane;GO:0016020//membrane;GO:0016021//integral component of membrane;GO:0043231//intracellular membrane-bounded organelle	GO:0004497//monooxygenase activity;GO:0005506//iron ion binding;GO:0008390//testosterone 16-alpha-hydroxylase activity;GO:0008395//steroid hydroxylase activity;GO:0016491//oxidoreductase activity;GO:0016705//oxidoreductase activity, acting on paired donors, with incorporation or reduction of molecular oxygen;GO:0016712//oxidoreductase activity, acting on paired donors, with incorporation or reduc…	GO:0008202//steroid metabolic process;GO:0009617//response to bacterium;GO:0055114//oxidation-reduction process;GO:0070989//oxidative demethylation
ENSMUSG00000103677	Pcdhga4	protocadherin gamma subfamily A, 4 [Source:MGI Symbol;Acc:MGI:1935216]	83.96	3.04	1.86	0.1	-4.21723	-18.6	1.59125e-29	1.21547e-28	-	GO:0005886//plasma membrane;GO:0005887//integral component of plasma membrane;GO:0016020//membrane;GO:0016021//integral component of membrane	GO:0003674//molecular_function;GO:0005509//calcium ion binding	GO:0007155//cell adhesion;GO:0007156//homophilic cell adhesion via plasma membrane adhesion molecules;GO:0007283//spermatogenesis
ENSMUSG00000036151	Tm6sf2	transmembrane 6 superfamily member 2 [Source:MGI Symbol;Acc:MGI:1933210]	11	1	0.73	0.04	-4.18982	-18.25	0.000245094	0.000493326	-	GO:0005789//endoplasmic reticulum membrane;GO:0016020//membrane;GO:0016021//integral component of membrane;GO:0033116//endoplasmic reticulum-Golgi intermediate compartment membrane	GO:0042802//identical protein binding	GO:0019216//regulation of lipid metabolic process
ENSMUSG00000041343	Ankrd42	ankyrin repeat domain 42 [Source:MGI Symbol;Acc:MGI:1921095]	57.29	5	2	0.11	-4.18442	-18.1818	9.08052e-18	4.21787e-17	-	GO:0005634//nucleus	GO:0005515//protein binding;GO:0051059//NF-kappaB binding	GO:0051091//positive regulation of DNA-binding transcription factor activity;GO:0051092//positive regulation of NF-kappaB transcription factor activity;GO:1900017//positive regulation of cytokine production involved in inflammatory response
ENSMUSG00000020689	Itgb3	integrin beta 3 [Source:MGI Symbol;Acc:MGI:96612]	75	7	1.24	0.07	-4.14684	-17.7143	2.33669e-22	1.34661e-21	ko05168//Herpes simplex infection;ko04151//PI3K-Akt signaling pathway;ko05165//Human papillomavirus infection;ko04145//Phagosome;ko04015//Rap1 signaling pathway;ko05163//Human cytomegalovirus infection;ko04810//Regulation of actin cytoskeleton;ko04640//Hematopoietic cell lineage;ko05414//Dilated cardiomyopathy (DCM);ko05205//Proteoglycans in cancer;ko04510//Focal adhesion;ko05206//MicroRNAs in ca…	GO:0005634//nucleus;GO:0005654//nucleoplasm;GO:0005886//plasma membrane;GO:0005911//cell-cell junction;GO:0005925//focal adhesion;GO:0008305//integrin complex;GO:0009897//external side of plasma membrane;GO:0009986//cell surface;GO:0016020//membrane;GO:0016021//integral component of membrane;GO:0016324//apical plasma membrane;GO:0030054//cell junction;GO:0031258//lamellipodium membrane;GO:0031527…	GO:0001968//fibronectin binding;GO:0002020//protease binding;GO:0003756//protein disulfide isomerase activity;GO:0005080//protein kinase C binding;GO:0005178//integrin binding;GO:0005515//protein binding;GO:0017134//fibroblast growth factor binding;GO:0019899//enzyme binding;GO:0019960//C-X3-C chemokine binding;GO:0031994//insulin-like growth factor I binding;GO:0038132//neuregulin binding;GO:004…	GO:0001938//positive regulation of endothelial cell proliferation;GO:0001954//positive regulation of cell-matrix adhesion;GO:0002687//positive regulation of leukocyte migration;GO:0007044//cell-substrate junction assembly;GO:0007155//cell adhesion;GO:0007160//cell-matrix adhesion;GO:0007229//integrin-mediated signaling pathway;GO:0008277//regulation of G protein-coupled receptor signaling pathway…
ENSMUSG00000002083	Bbc3	BCL2 binding component 3 [Source:MGI Symbol;Acc:MGI:2181667]	10	1	0.53	0.03	-4.14296	-17.6667	0.000489894	0.000960171	ko05200//Pathways in cancer;ko05016//Huntington disease;ko05162//Measles;ko04390//Hippo signaling pathway;ko04210//Apoptosis;ko05210//Colorectal cancer;ko01524//Platinum drug resistance;ko04115//p53 signaling pathway;ko04215//Apoptosis - multiple species	GO:0005739//mitochondrion;GO:0005740//mitochondrial envelope;GO:0005764//lysosome;GO:0005783//endoplasmic reticulum	GO:0005515//protein binding;GO:0051117//ATPase binding	GO:0001836//release of cytochrome c from mitochondria;GO:0006915//apoptotic process;GO:0006919//activation of cysteine-type endopeptidase activity involved in apoptotic process;GO:0006974//cellular response to DNA damage stimulus;GO:0008340//determination of adult lifespan;GO:0030308//negative regulation of cell growth;GO:0031334//positive regulation of protein complex assembly;GO:0032464//positi…
ENSMUSG00000017453	Pipox	pipecolic acid oxidase [Source:MGI Symbol;Acc:MGI:1197006]	22	2	1.06	0.06	-4.14296	-17.6667	4.23548e-07	1.07288e-06	ko01100//Metabolic pathways;ko04146//Peroxisome;ko00310//Lysine degradation;ko00260//Glycine, serine and threonine metabolism	GO:0005777//peroxisome	GO:0008115//sarcosine oxidase activity;GO:0016491//oxidoreductase activity;GO:0050031//L-pipecolate oxidase activity	GO:0033514//L-lysine catabolic process to acetyl-CoA via L-pipecolate;GO:0046653//tetrahydrofolate metabolic process;GO:0055114//oxidation-reduction process
ENSMUSG00000041498	Kif14	kinesin family member 14 [Source:MGI Symbol;Acc:MGI:1098226]	69	8	1.06	0.06	-4.14296	-17.6667	2.4175e-19	1.21607e-18	-	GO:0005634//nucleus;GO:0005737//cytoplasm;GO:0005819//spindle;GO:0005829//cytosol;GO:0005856//cytoskeleton;GO:0005871//kinesin complex;GO:0005874//microtubule;GO:0005886//plasma membrane;GO:0016020//membrane;GO:0030496//midbody;GO:0051233//spindle midzone;GO:0090543//Flemming body	GO:0000166//nucleotide binding;GO:0003774//motor activity;GO:0003777//microtubule motor activity;GO:0005515//protein binding;GO:0005524//ATP binding;GO:0008017//microtubule binding;GO:0008574//ATP-dependent microtubule motor activity, plus-end-directed;GO:0015631//tubulin binding;GO:0016887//ATPase activity;GO:0019901//protein kinase binding;GO:0030165//PDZ domain binding;GO:1990939//ATP-dependen…	GO:0001558//regulation of cell growth;GO:0007018//microtubule-based movement;GO:0007080//mitotic metaphase plate congression;GO:0008284//positive regulation of cell proliferation;GO:0010389//regulation of G2/M transition of mitotic cell cycle;GO:0021685//cerebellar granular layer structural organization;GO:0021693//cerebellar Purkinje cell layer structural organization;GO:0021695//cerebellar cort…
ENSMUSG00000073542	Cep76	centrosomal protein 76 [Source:MGI Symbol;Acc:MGI:1923401]	249	22	6.67	0.38	-4.13362	-17.5526	6.56228e-73	1.62384e-71	-	GO:0005737//cytoplasm;GO:0005813//centrosome;GO:0005814//centriole;GO:0005815//microtubule organizing center;GO:0005856//cytoskeleton;GO:0032991//protein-containing complex	GO:0003674//molecular_function	GO:0046599//regulation of centriole replication
ENSMUSG00000013415	Igf2bp1	insulin-like growth factor 2 mRNA binding protein 1 [Source:MGI Symbol;Acc:MGI:1890357]	31	3	0.35	0.02	-4.12928	-17.5	5.69665e-10	1.75716e-09	ko05206//MicroRNAs in cancer	GO:0005634//nucleus;GO:0005654//nucleoplasm;GO:0005737//cytoplasm;GO:0005829//cytosol;GO:0010494//cytoplasmic stress granule;GO:0030027//lamellipodium;GO:0030054//cell junction;GO:0030175//filopodium;GO:0030424//axon;GO:0030425//dendrite;GO:0030426//growth cone;GO:0042995//cell projection;GO:0043025//neuronal cell body;GO:0043197//dendritic spine;GO:0045202//synapse;GO:0048471//perinuclear region…	GO:0003676//nucleic acid binding;GO:0003723//RNA binding;GO:0003729//mRNA binding;GO:0003730//mRNA 3'-UTR binding;GO:0045182//translation regulator activity;GO:0048027//mRNA 5'-UTR binding	GO:0006403//RNA localization;GO:0006417//regulation of translation;GO:0007399//nervous system development;GO:0010468//regulation of gene expression;GO:0010610//regulation of mRNA stability involved in response to stress;GO:0017148//negative regulation of translation;GO:0022013//pallium cell proliferation in forebrain;GO:0051028//mRNA transport;GO:0051252//regulation of RNA metabolic process;GO:00…
ENSMUSG00000037996	Slc24a2	solute carrier family 24 (sodium/potassium/calcium exchanger), member 2 [Source:MGI Symbol;Acc:MGI:1923626]	229	11	2.09	0.12	-4.1224	-17.4167	1.26996e-77	3.49821e-76	-	GO:0005886//plasma membrane;GO:0005887//integral component of plasma membrane;GO:0016020//membrane;GO:0016021//integral component of membrane;GO:0031226//intrinsic component of plasma membrane	GO:0005262//calcium channel activity;GO:0008273//calcium, potassium:sodium antiporter activity;GO:0015297//antiporter activity	GO:0006811//ion transport;GO:0006816//calcium ion transport;GO:0006874//cellular calcium ion homeostasis;GO:0007601//visual perception;GO:0007612//learning;GO:0007613//memory;GO:0034220//ion transmembrane transport;GO:0035725//sodium ion transmembrane transport;GO:0055085//transmembrane transport;GO:0060291//long-term synaptic potentiation;GO:0060292//long-term synaptic depression;GO:0065003//pro…
ENSMUSG00000052504	Epha3	Eph receptor A3 [Source:MGI Symbol;Acc:MGI:99612]	92	2	1.56	0.09	-4.11548	-17.3333	3.25132e-32	2.72482e-31	ko04360//Axon guidance	GO:0005654//nucleoplasm;GO:0005769//early endosome;GO:0005829//cytosol;GO:0005886//plasma membrane;GO:0005887//integral component of plasma membrane;GO:0015629//actin cytoskeleton;GO:0016020//membrane;GO:0016021//integral component of membrane;GO:0031965//nuclear membrane	GO:0000166//nucleotide binding;GO:0004672//protein kinase activity;GO:0004713//protein tyrosine kinase activity;GO:0004714//transmembrane receptor protein tyrosine kinase activity;GO:0005003//ephrin receptor activity;GO:0005004//GPI-linked ephrin receptor activity;GO:0005515//protein binding;GO:0005524//ATP binding	GO:0006468//protein phosphorylation;GO:0007169//transmembrane receptor protein tyrosine kinase signaling pathway;GO:0010976//positive regulation of neuron projection development;GO:0018108//peptidyl-tyrosine phosphorylation;GO:0032956//regulation of actin cytoskeleton organization;GO:0043087//regulation of GTPase activity;GO:0045806//negative regulation of endocytosis;GO:0048013//ephrin receptor …
ENSMUSG00000093593	Gm20683	predicted gene 20683 [Source:MGI Symbol;Acc:MGI:5313130]	19.99	1.96	0.69	0.04	-4.10852	-17.25	3.01494e-06	7.18434e-06	ko04137//Mitophagy - animal	GO:0005739//mitochondrion;GO:0016020//membrane;GO:0016021//integral component of membrane	GO:0000166//nucleotide binding;GO:0003924//GTPase activity;GO:0005509//calcium ion binding;GO:0005525//GTP binding;GO:0016787//hydrolase activity	-
ENSMUSG00000068105	Tnfrsf13c	tumor necrosis factor receptor superfamily, member 13c [Source:MGI Symbol;Acc:MGI:1919299]	45	4	2.24	0.13	-4.10692	-17.2308	1.75388e-13	6.63426e-13	ko04060//Cytokine-cytokine receptor interaction;ko05166//HTLV-I infection;ko04064//NF-kappa B signaling pathway;ko04672//Intestinal immune network for IgA production;ko05340//Primary immunodeficiency	GO:0009897//external side of plasma membrane;GO:0016020//membrane;GO:0016021//integral component of membrane	GO:0038023//signaling receptor activity	GO:0001782//B cell homeostasis;GO:0002250//adaptive immune response;GO:0002376//immune system process;GO:0002636//positive regulation of germinal center formation;GO:0030890//positive regulation of B cell proliferation;GO:0031295//T cell costimulation;GO:0031296//B cell costimulation;GO:0032729//positive regulation of interferon-gamma production;GO:0033209//tumor necrosis factor-mediated signalin…
ENSMUSG00000038560	Sp6	trans-acting transcription factor 6 [Source:MGI Symbol;Acc:MGI:1932575]	32	3	0.86	0.05	-4.10434	-17.2	2.92839e-10	9.19073e-10	-	GO:0005634//nucleus;GO:0005829//cytosol	GO:0000978//RNA polymerase II proximal promoter sequence-specific DNA binding;GO:0000981//DNA-binding transcription factor activity, RNA polymerase II-specific;GO:0003677//DNA binding;GO:0046872//metal ion binding	GO:0006357//regulation of transcription by RNA polymerase II;GO:0006366//transcription by RNA polymerase II;GO:0042481//regulation of odontogenesis
ENSMUSG00000026429	Ube2t	ubiquitin-conjugating enzyme E2T [Source:MGI Symbol;Acc:MGI:1914446]	110	10	9.44	0.55	-4.10128	-17.1636	6.68968e-33	5.75572e-32	ko03460//Fanconi anemia pathway	GO:0005634//nucleus;GO:0005654//nucleoplasm;GO:0005730//nucleolus	GO:0000166//nucleotide binding;GO:0003682//chromatin binding;GO:0004842//ubiquitin-protein transferase activity;GO:0005524//ATP binding;GO:0016740//transferase activity;GO:0031625//ubiquitin protein ligase binding;GO:0061631//ubiquitin conjugating enzyme activity	GO:0000209//protein polyubiquitination;GO:0006281//DNA repair;GO:0006513//protein monoubiquitination;GO:0006974//cellular response to DNA damage stimulus;GO:0016567//protein ubiquitination;GO:0035519//protein K29-linked ubiquitination;GO:0044314//protein K27-linked ubiquitination;GO:0051865//protein autoubiquitination;GO:0070534//protein K63-linked ubiquitination;GO:0070936//protein K48-linked ub…
ENSMUSG00000048232	Fbxo10	F-box protein 10 [Source:MGI Symbol;Acc:MGI:2686937]	110	13	3.24	0.19	-4.09192	-17.0526	9.97384e-31	7.97503e-30	-	GO:0005737//cytoplasm	GO:0005515//protein binding	GO:0006511//ubiquitin-dependent protein catabolic process;GO:0006915//apoptotic process;GO:0016567//protein ubiquitination;GO:0042981//regulation of apoptotic process
ENSMUSG00000025557	Slc15a1	solute carrier family 15 (oligopeptide transporter), member 1 [Source:MGI Symbol;Acc:MGI:1861376]	11	1	0.34	0.02	-4.08746	-17	0.000245094	0.000493326	ko04974//Protein digestion and absorption	GO:0005886//plasma membrane;GO:0005887//integral component of plasma membrane;GO:0005903//brush border;GO:0016020//membrane;GO:0016021//integral component of membrane;GO:0016324//apical plasma membrane	GO:0005427//proton-dependent oligopeptide secondary active transmembrane transporter activity;GO:0015293//symporter activity;GO:0015333//peptide:proton symporter activity;GO:0016248//channel inhibitor activity;GO:0022857//transmembrane transporter activity;GO:0035673//oligopeptide transmembrane transporter activity;GO:0071916//dipeptide transmembrane transporter activity	GO:0006857//oligopeptide transport;GO:0015031//protein transport;GO:0015833//peptide transport;GO:0051956//negative regulation of amino acid transport;GO:0055085//transmembrane transport;GO:0140206//dipeptide import across plasma membrane;GO:1902600//proton transmembrane transport
ENSMUSG00000037020	Wdr62	WD repeat domain 62 [Source:MGI Symbol;Acc:MGI:1923696]	23	2	0.68	0.04	-4.08746	-17	2.19611e-07	5.65975e-07	-	GO:0000922//spindle pole;GO:0005634//nucleus;GO:0005813//centrosome;GO:0005829//cytosol;GO:0034451//centriolar satellite	GO:0005515//protein binding	GO:0007052//mitotic spindle organization;GO:0007099//centriole replication;GO:0021987//cerebral cortex development;GO:0022008//neurogenesis
ENSMUSG00000040631	Dok4	docking protein 4 [Source:MGI Symbol;Acc:MGI:2148865]	244	22.35	9.14	0.54	-4.08116	-16.9259	3.21968e-71	7.7723e-70	-	-	GO:0005515//protein binding	GO:0007169//transmembrane receptor protein tyrosine kinase signaling pathway;GO:0007399//nervous system development;GO:0043410//positive regulation of MAPK cascade
ENSMUSG00000027420	Bfsp1	beaded filament structural protein 1, in lens-CP94 [Source:MGI Symbol;Acc:MGI:101770]	34	3	1.51	0.09	-4.06848	-16.7778	3.96394e-11	1.3059e-10	-	GO:0005737//cytoplasm;GO:0005856//cytoskeleton;GO:0005882//intermediate filament;GO:0005886//plasma membrane;GO:0005938//cell cortex;GO:0016020//membrane	GO:0005212//structural constituent of eye lens;GO:0005515//protein binding	GO:0045109//intermediate filament organization;GO:0048469//cell maturation;GO:0070307//lens fiber cell development
ENSMUSG00000018865	Sult4a1	sulfotransferase family 4A, member 1 [Source:MGI Symbol;Acc:MGI:1888971]	100	8	4.52	0.27	-4.06529	-16.7407	1.15816e-30	9.25229e-30	-	GO:0005737//cytoplasm	GO:0008146//sulfotransferase activity;GO:0016740//transferase activity;GO:0042802//identical protein binding	GO:0006629//lipid metabolic process;GO:0006790//sulfur compound metabolic process;GO:0008202//steroid metabolic process;GO:0051923//sulfation
ENSMUSG00000048148	Nwd1	NACHT and WD repeat domain containing 1 [Source:MGI Symbol;Acc:MGI:2442268]	96	11	1.32	0.08	-4.04439	-16.5	2.79683e-27	1.94944e-26	-	GO:0005730//nucleolus;GO:0005737//cytoplasm;GO:0005829//cytosol	GO:0000166//nucleotide binding;GO:0005515//protein binding;GO:0005524//ATP binding	GO:0010628//positive regulation of gene expression;GO:0032088//negative regulation of NF-kappaB transcription factor activity
ENSMUSG00000020592	Sdc1	syndecan 1 [Source:MGI Symbol;Acc:MGI:1349162]	65	6	1.97	0.12	-4.03709	-16.4167	2.3334e-20	1.23166e-19	ko05205//Proteoglycans in cancer;ko04514//Cell adhesion molecules (CAMs);ko05418//Fluid shear stress and atherosclerosis;ko05144//Malaria;ko04512//ECM-receptor interaction	GO:0005576//extracellular region;GO:0005796//Golgi lumen;GO:0009897//external side of plasma membrane;GO:0009986//cell surface;GO:0016020//membrane;GO:0016021//integral component of membrane;GO:0032991//protein-containing complex	GO:0005515//protein binding;GO:0008022//protein C-terminus binding;GO:0042802//identical protein binding	GO:0001657//ureteric bud development;GO:0006954//inflammatory response;GO:0009636//response to toxic substance;GO:0010033//response to organic substance;GO:0016477//cell migration;GO:0042060//wound healing;GO:0042476//odontogenesis;GO:0042542//response to hydrogen peroxide;GO:0048627//myoblast development;GO:0051384//response to glucocorticoid;GO:0051591//response to cAMP;GO:0051592//response to …
ENSMUSG00000021718	Nt5el	5' nucleotidase, ecto-like [Source:MGI Symbol;Acc:MGI:1914013]	11	1	0.49	0.03	-4.02975	-16.3333	0.000245094	0.000493326	ko01100//Metabolic pathways;ko00230//Purine metabolism;ko00240//Pyrimidine metabolism;ko00760//Nicotinate and nicotinamide metabolism	GO:0005575//cellular_component;GO:0031225//anchored component of membrane	GO:0000166//nucleotide binding;GO:0003674//molecular_function;GO:0016787//hydrolase activity	GO:0008150//biological_process;GO:0009166//nucleotide catabolic process
ENSMUSG00000029591	Ung	uracil DNA glycosylase [Source:MGI Symbol;Acc:MGI:109352]	23	2	1.14	0.07	-4.02554	-16.2857	2.19611e-07	5.65975e-07	ko05340//Primary immunodeficiency;ko03410//Base excision repair	GO:0005634//nucleus;GO:0005654//nucleoplasm;GO:0005739//mitochondrion	GO:0003684//damaged DNA binding;GO:0004844//uracil DNA N-glycosylase activity;GO:0016787//hydrolase activity;GO:0016799//hydrolase activity, hydrolyzing N-glycosyl compounds;GO:0043024//ribosomal small subunit binding	GO:0006281//DNA repair;GO:0006284//base-excision repair;GO:0006974//cellular response to DNA damage stimulus;GO:0016446//somatic hypermutation of immunoglobulin genes;GO:0016447//somatic recombination of immunoglobulin gene segments;GO:0043066//negative regulation of apoptotic process;GO:0045190//isotype switching;GO:0097510//base-excision repair, AP site formation via deaminated base removal
ENSMUSG00000038764	Ptpn3	protein tyrosine phosphatase, non-receptor type 3 [Source:MGI Symbol;Acc:MGI:105307]	139	29	4.56	0.28	-4.02554	-16.2857	3.48396e-30	2.73287e-29	-	GO:0005737//cytoplasm;GO:0005856//cytoskeleton;GO:0005886//plasma membrane;GO:0009898//cytoplasmic side of plasma membrane;GO:0016020//membrane	GO:0001784//phosphotyrosine residue binding;GO:0004721//phosphoprotein phosphatase activity;GO:0004725//protein tyrosine phosphatase activity;GO:0005515//protein binding;GO:0008092//cytoskeletal protein binding;GO:0016787//hydrolase activity;GO:0016791//phosphatase activity;GO:0017080//sodium channel regulator activity;GO:0051117//ATPase binding	GO:0006470//protein dephosphorylation;GO:0016311//dephosphorylation;GO:0035335//peptidyl-tyrosine dephosphorylation;GO:0045930//negative regulation of mitotic cell cycle;GO:0051045//negative regulation of membrane protein ectodomain proteolysis;GO:0097421//liver regeneration;GO:0098902//regulation of membrane depolarization during action potential;GO:2000649//regulation of sodium ion transmembran…
ENSMUSG00000055523	Gucy2g	guanylate cyclase 2g [Source:MGI Symbol;Acc:MGI:106025]	33	3	0.81	0.05	-4.01792	-16.2	1.50444e-10	4.7988e-10	ko01100//Metabolic pathways;ko00230//Purine metabolism	GO:0005886//plasma membrane;GO:0009897//external side of plasma membrane;GO:0016020//membrane;GO:0016021//integral component of membrane	GO:0000166//nucleotide binding;GO:0001653//peptide receptor activity;GO:0004383//guanylate cyclase activity;GO:0004672//protein kinase activity;GO:0005524//ATP binding;GO:0005525//GTP binding;GO:0016829//lyase activity;GO:0016849//phosphorus-oxygen lyase activity	GO:0006182//cGMP biosynthetic process;GO:0006468//protein phosphorylation;GO:0007165//signal transduction;GO:0007168//receptor guanylyl cyclase signaling pathway;GO:0009190//cyclic nucleotide biosynthetic process;GO:0035556//intracellular signal transduction
ENSMUSG00000068115	Ninl	ninein-like [Source:MGI Symbol;Acc:MGI:1925427]	43	4	0.81	0.05	-4.01792	-16.2	6.47897e-13	2.36612e-12	-	GO:0005737//cytoplasm;GO:0005813//centrosome;GO:0005815//microtubule organizing center;GO:0005829//cytosol;GO:0005856//cytoskeleton;GO:0005874//microtubule;GO:0015630//microtubule cytoskeleton;GO:0045171//intercellular bridge	GO:0005509//calcium ion binding;GO:0046872//metal ion binding	GO:0034454//microtubule anchoring at centrosome
ENSMUSG00000039629	Strip2	striatin interacting protein 2 [Source:MGI Symbol;Acc:MGI:2444363]	100	7	1.78	0.11	-4.0163	-16.1818	5.82159e-32	4.82651e-31	-	GO:0005737//cytoplasm;GO:0005829//cytosol	GO:0003674//molecular_function	GO:0007010//cytoskeleton organization;GO:0008360//regulation of cell shape;GO:0016477//cell migration
ENSMUSG00000090122	Kcne1l	potassium voltage-gated channel, Isk-related family, member 1-like, pseudogene [Source:MGI Symbol;Acc:MGI:1913490]	62	6	3.85	0.24	-4.00375	-16.0417	4.18813e-18	1.98164e-17	-	GO:0005886//plasma membrane;GO:0008076//voltage-gated potassium channel complex;GO:0016020//membrane;GO:0016021//integral component of membrane	GO:0005249//voltage-gated potassium channel activity;GO:0005251//delayed rectifier potassium channel activity;GO:0015459//potassium channel regulator activity;GO:0044325//ion channel binding;GO:0086008//voltage-gated potassium channel activity involved in cardiac muscle cell action potential repolarization;GO:1902282//voltage-gated potassium channel activity involved in ventricular cardiac muscle…	GO:0006811//ion transport;GO:0008016//regulation of heart contraction;GO:0060048//cardiac muscle contraction;GO:0060306//regulation of membrane repolarization;GO:0060307//regulation of ventricular cardiac muscle cell membrane repolarization;GO:0060372//regulation of atrial cardiac muscle cell membrane repolarization;GO:0086005//ventricular cardiac muscle cell action potential;GO:0086011//membrane…
ENSMUSG00000042340	Ctf1	cardiotrophin 1 [Source:MGI Symbol;Acc:MGI:105115]	18	1	1.28	0.08	-4	-16	9.6373e-07	2.38576e-06	ko04060//Cytokine-cytokine receptor interaction;ko04630//Jak-STAT signaling pathway	GO:0005576//extracellular region;GO:0005615//extracellular space	GO:0005125//cytokine activity;GO:0005146//leukemia inhibitory factor receptor binding	GO:0007166//cell surface receptor signaling pathway;GO:0007399//nervous system development;GO:0042531//positive regulation of tyrosine phosphorylation of STAT protein;GO:0048666//neuron development;GO:0048861//leukemia inhibitory factor signaling pathway
ENSMUSG00000049988	Lrrc25	leucine rich repeat containing 25 [Source:MGI Symbol;Acc:MGI:2445284]	19	2	0.96	0.06	-4	-16	5.78262e-06	1.34476e-05	-	GO:0005575//cellular_component;GO:0005737//cytoplasm;GO:0016020//membrane;GO:0016021//integral component of membrane	GO:0003674//molecular_function;GO:0005515//protein binding	GO:0008150//biological_process
ENSMUSG00000028850	Gpatch3	G patch domain containing 3 [Source:MGI Symbol;Acc:MGI:2442492]	50	5	2.39	0.15	-3.99398	-15.9333	3.43005e-15	1.41495e-14	-	GO:0005634//nucleus;GO:0005654//nucleoplasm;GO:0005737//cytoplasm;GO:0005829//cytosol	GO:0003674//molecular_function;GO:0003676//nucleic acid binding	GO:0032480//negative regulation of type I interferon production;GO:0039536//negative regulation of RIG-I signaling pathway;GO:0045893//positive regulation of transcription, DNA-templated
ENSMUSG00000063767	S100a7a	S100 calcium binding protein A7A [Source:MGI Symbol;Acc:MGI:2687194]	37.72	3.71	2.82	0.18	-3.96963	-15.6667	3.21049e-11	1.06459e-10	-	GO:0005615//extracellular space;GO:0005737//cytoplasm	GO:0005509//calcium ion binding;GO:0005515//protein binding;GO:0042056//chemoattractant activity;GO:0043621//protein self-association;GO:0046872//metal ion binding;GO:0046914//transition metal ion binding;GO:0048306//calcium-dependent protein binding	GO:0006954//inflammatory response;GO:0050918//positive chemotaxis
ENSMUSG00000034121	Mks1	MKS transition zone complex subunit 1 [Source:MGI Symbol;Acc:MGI:3584243]	69	7	2.65	0.17	-3.96239	-15.5882	2.28182e-20	1.20694e-19	-	GO:0005737//cytoplasm;GO:0005813//centrosome;GO:0005814//centriole;GO:0005815//microtubule organizing center;GO:0005856//cytoskeleton;GO:0005929//cilium;GO:0016020//membrane;GO:0035869//ciliary transition zone;GO:0036038//MKS complex;GO:0036064//ciliary basal body;GO:0042995//cell projection	GO:0005515//protein binding	GO:0001843//neural tube closure;GO:0003271//smoothened signaling pathway involved in regulation of secondary heart field cardioblast proliferation;GO:0007368//determination of left/right symmetry;GO:0008589//regulation of smoothened signaling pathway;GO:0010669//epithelial structure maintenance;GO:0030030//cell projection organization;GO:0042733//embryonic digit morphogenesis;GO:0044458//motile c…
ENSMUSG00000000392	Fap	fibroblast activation protein [Source:MGI Symbol;Acc:MGI:109608]	362	36	12.61	0.81	-3.9605	-15.5679	2.05613e-101	8.55534e-100	-	GO:0005576//extracellular region;GO:0005615//extracellular space;GO:0005886//plasma membrane;GO:0009986//cell surface;GO:0016020//membrane;GO:0016021//integral component of membrane;GO:0030027//lamellipodium;GO:0030054//cell junction;GO:0031258//lamellipodium membrane;GO:0032587//ruffle membrane;GO:0042995//cell projection;GO:0045177//apical part of cell;GO:0045178//basal part of cell;GO:1905368/…	GO:0002020//protease binding;GO:0004175//endopeptidase activity;GO:0004252//serine-type endopeptidase activity;GO:0005178//integrin binding;GO:0008233//peptidase activity;GO:0008236//serine-type peptidase activity;GO:0008239//dipeptidyl-peptidase activity;GO:0016787//hydrolase activity;GO:0042802//identical protein binding;GO:0042803//protein homodimerization activity	GO:0001525//angiogenesis;GO:0006508//proteolysis;GO:0006915//apoptotic process;GO:0007155//cell adhesion;GO:0010710//regulation of collagen catabolic process;GO:0010716//negative regulation of extracellular matrix disassembly;GO:0043542//endothelial cell migration;GO:0051603//proteolysis involved in cellular protein catabolic process;GO:0060244//negative regulation of cell proliferation involved …
ENSMUSG00000047963	Stbd1	starch binding domain 1 [Source:MGI Symbol;Acc:MGI:1261768]	171	17	8.25	0.53	-3.96033	-15.566	1.40735e-49	2.00195e-48	-	GO:0005783//endoplasmic reticulum;GO:0005789//endoplasmic reticulum membrane;GO:0005886//plasma membrane;GO:0005887//integral component of plasma membrane;GO:0016020//membrane;GO:0016021//integral component of membrane;GO:0030315//T-tubule;GO:0034045//phagophore assembly site membrane;GO:0048471//perinuclear region of cytoplasm	GO:0019899//enzyme binding;GO:0030246//carbohydrate binding;GO:0030247//polysaccharide binding;GO:2001069//glycogen binding;GO:2001070//starch binding	GO:0005975//carbohydrate metabolic process;GO:0005977//glycogen metabolic process;GO:0005980//glycogen catabolic process;GO:0006914//autophagy;GO:0046907//intracellular transport;GO:0061723//glycophagy
ENSMUSG00000006469	Slc34a3	solute carrier family 34 (sodium phosphate), member 3 [Source:MGI Symbol;Acc:MGI:2159410]	39	4	1.71	0.11	-3.95842	-15.5455	1.67848e-11	5.66627e-11	ko04928//Parathyroid hormone synthesis, secretion and action;ko04978//Mineral absorption	GO:0005903//brush border;GO:0016020//membrane;GO:0016021//integral component of membrane;GO:0016324//apical plasma membrane;GO:0031410//cytoplasmic vesicle;GO:0031526//brush border membrane;GO:0031982//vesicle	GO:0005436//sodium:phosphate symporter activity;GO:0015293//symporter activity	GO:0006811//ion transport;GO:0006814//sodium ion transport;GO:0006817//phosphate ion transport;GO:0030643//cellular phosphate ion homeostasis;GO:0035725//sodium ion transmembrane transport;GO:0044341//sodium-dependent phosphate transport;GO:0055085//transmembrane transport
ENSMUSG00000068522	Aard	alanine and arginine rich domain containing protein [Source:MGI Symbol;Acc:MGI:2181621]	137	14	9.74	0.64	-3.92778	-15.2187	2.022e-39	2.16414e-38	-	GO:0005575//cellular_component	GO:0003674//molecular_function	GO:0008150//biological_process;GO:0030324//lung development
ENSMUSG00000037474	Dtl	denticleless E3 ubiquitin protein ligase [Source:MGI Symbol;Acc:MGI:1924093]	86	9	1.96	0.13	-3.91427	-15.0769	5.92172e-25	3.75754e-24	-	GO:0005634//nucleus;GO:0005654//nucleoplasm;GO:0005694//chromosome;GO:0005730//nucleolus;GO:0005737//cytoplasm;GO:0005813//centrosome;GO:0005815//microtubule organizing center;GO:0005829//cytosol;GO:0005856//cytoskeleton;GO:0016020//membrane;GO:0031464//Cul4A-RING E3 ubiquitin ligase complex;GO:0031465//Cul4B-RING E3 ubiquitin ligase complex;GO:0031965//nuclear membrane;GO:0080008//Cul4-RING E3 u…	GO:0004842//ubiquitin-protein transferase activity;GO:0005515//protein binding	GO:0000209//protein polyubiquitination;GO:0006260//DNA replication;GO:0006511//ubiquitin-dependent protein catabolic process;GO:0006513//protein monoubiquitination;GO:0006974//cellular response to DNA damage stimulus;GO:0009411//response to UV;GO:0010971//positive regulation of G2/M transition of mitotic cell cycle;GO:0016567//protein ubiquitination;GO:0019985//translesion synthesis;GO:0045732//p…
ENSMUSG00000063687	Pcdhb5	protocadherin beta 5 [Source:MGI Symbol;Acc:MGI:2136739]	133.1	14	3.61	0.24	-3.91089	-15.0417	2.70681e-38	2.7847e-37	-	GO:0005886//plasma membrane;GO:0005887//integral component of plasma membrane;GO:0016020//membrane;GO:0016021//integral component of membrane	GO:0005509//calcium ion binding	GO:0007155//cell adhesion;GO:0007156//homophilic cell adhesion via plasma membrane adhesion molecules
ENSMUSG00000048534	Jaml	junction adhesion molecule like [Source:MGI Symbol;Acc:MGI:2685484]	24	1	1.35	0.09	-3.90689	-15	7.59254e-09	2.17274e-08	-	GO:0005654//nucleoplasm;GO:0005886//plasma membrane;GO:0005923//bicellular tight junction;GO:0016020//membrane;GO:0016021//integral component of membrane;GO:0030054//cell junction	GO:0005178//integrin binding;GO:0042803//protein homodimerization activity;GO:0050839//cell adhesion molecule binding	GO:0002376//immune system process;GO:0007155//cell adhesion;GO:0007157//heterophilic cell-cell adhesion via plasma membrane cell adhesion molecules;GO:0030593//neutrophil chemotaxis;GO:0035696//monocyte extravasation;GO:0046629//gamma-delta T cell activation;GO:0050900//leukocyte migration;GO:0060054//positive regulation of epithelial cell proliferation involved in wound healing;GO:0072672//neutr…
ENSMUSG00000079436	Kcnj13	potassium inwardly-rectifying channel, subfamily J, member 13 [Source:MGI Symbol;Acc:MGI:3781032]	10	1	0.75	0.05	-3.90689	-15	0.000489894	0.000960171	ko04974//Protein digestion and absorption	GO:0005886//plasma membrane;GO:0016020//membrane;GO:0016021//integral component of membrane	GO:0005242//inward rectifier potassium channel activity;GO:0005244//voltage-gated ion channel activity	GO:0006811//ion transport;GO:0006813//potassium ion transport;GO:0034220//ion transmembrane transport;GO:0034765//regulation of ion transmembrane transport;GO:0071805//potassium ion transmembrane transport;GO:1990573//potassium ion import across plasma membrane
ENSMUSG00000040938	Slc16a11	solute carrier family 16 (monocarboxylic acid transporters), member 11 [Source:MGI Symbol;Acc:MGI:2663709]	21	2	1.34	0.09	-3.89616	-14.8889	1.56949e-06	3.82198e-06	-	GO:0005783//endoplasmic reticulum;GO:0005789//endoplasmic reticulum membrane;GO:0005886//plasma membrane;GO:0005887//integral component of plasma membrane;GO:0016020//membrane;GO:0016021//integral component of membrane	GO:0008028//monocarboxylic acid transmembrane transporter activity;GO:0015293//symporter activity;GO:0022857//transmembrane transporter activity;GO:0050833//pyruvate transmembrane transporter activity	GO:0006629//lipid metabolic process;GO:0015718//monocarboxylic acid transport;GO:0055085//transmembrane transport;GO:1901475//pyruvate transmembrane transport
ENSMUSG00000042476	Abcb4	ATP-binding cassette, sub-family B (MDR/TAP), member 4 [Source:MGI Symbol;Acc:MGI:97569]	265	28	6.23	0.42	-3.89077	-14.8333	1.99286e-73	4.97293e-72	ko04976//Bile secretion;ko02010//ABC transporters	GO:0000139//Golgi membrane;GO:0005654//nucleoplasm;GO:0005737//cytoplasm;GO:0005829//cytosol;GO:0005886//plasma membrane;GO:0005925//focal adhesion;GO:0015629//actin cytoskeleton;GO:0016020//membrane;GO:0016021//integral component of membrane;GO:0016324//apical plasma membrane;GO:0030136//clathrin-coated vesicle;GO:0031410//cytoplasmic vesicle;GO:0045121//membrane raft;GO:0046581//intercellular c…	GO:0000166//nucleotide binding;GO:0005524//ATP binding;GO:0016887//ATPase activity;GO:0042626//ATPase activity, coupled to transmembrane movement of substances;GO:0042910//xenobiotic transmembrane transporter activity;GO:0090554//phosphatidylcholine-translocating ATPase activity;GO:0090555//phosphatidylethanolamine-translocating ATPase activity;GO:0099038//ceramide-translocating ATPase activity	GO:0006869//lipid transport;GO:0032376//positive regulation of cholesterol transport;GO:0032782//bile acid secretion;GO:0042908//xenobiotic transport;GO:0045332//phospholipid translocation;GO:0055085//transmembrane transport;GO:0055088//lipid homeostasis;GO:0061092//positive regulation of phospholipid translocation;GO:0099040//ceramide translocation;GO:1901557//response to fenofibrate;GO:1903413/…
ENSMUSG00000017316	Ppy	pancreatic polypeptide [Source:MGI Symbol;Acc:MGI:97753]	28	3	5.46	0.37	-3.8833	-14.7568	4.17686e-09	1.21756e-08	ko04080//Neuroactive ligand-receptor interaction	GO:0005576//extracellular region;GO:0005615//extracellular space;GO:0005737//cytoplasm	GO:0001664//G protein-coupled receptor binding;GO:0005179//hormone activity;GO:0005184//neuropeptide hormone activity;GO:0031841//neuropeptide Y receptor binding	GO:0007165//signal transduction;GO:0007218//neuropeptide signaling pathway;GO:0007631//feeding behavior
ENSMUSG00000045498	Pcdhb3	protocadherin beta 3 [Source:MGI Symbol;Acc:MGI:2136737]	104	11	2.63	0.18	-3.86899	-14.6111	8.33853e-30	6.42736e-29	-	GO:0005886//plasma membrane;GO:0005887//integral component of plasma membrane;GO:0016020//membrane;GO:0016021//integral component of membrane	GO:0005509//calcium ion binding	GO:0007155//cell adhesion;GO:0007156//homophilic cell adhesion via plasma membrane adhesion molecules
ENSMUSG00000033581	Igf2bp2	insulin-like growth factor 2 mRNA binding protein 2 [Source:MGI Symbol;Acc:MGI:1890358]	12	1	0.29	0.02	-3.85798	-14.5	0.000122627	0.000254403	-	GO:0005634//nucleus;GO:0005737//cytoplasm;GO:0005829//cytosol;GO:0005856//cytoskeleton	GO:0003676//nucleic acid binding;GO:0003723//RNA binding;GO:0003729//mRNA binding;GO:0003730//mRNA 3'-UTR binding;GO:0048027//mRNA 5'-UTR binding	GO:0006417//regulation of translation;GO:0007399//nervous system development;GO:0010468//regulation of gene expression;GO:0051028//mRNA transport;GO:0051252//regulation of RNA metabolic process
ENSMUSG00000073421	H2-Ab1	histocompatibility 2, class II antigen A, beta 1 [Source:MGI Symbol;Acc:MGI:103070]	116	13	10.81	0.75	-3.84933	-14.4133	1.10805e-32	9.46935e-32	ko05168//Herpes simplex infection;ko05169//Epstein-Barr virus infection;ko04145//Phagosome;ko05152//Tuberculosis;ko05322//Systemic lupus erythematosus;ko05150//Staphylococcus aureus infection;ko05166//HTLV-I infection;ko05323//Rheumatoid arthritis;ko05416//Viral myocarditis;ko05320//Autoimmune thyroid disease;ko05330//Allograft rejection;ko04640//Hematopoietic cell lineage;ko04514//Cell adhesion …	GO:0005769//early endosome;GO:0005771//multivesicular body;GO:0005794//Golgi apparatus;GO:0005886//plasma membrane;GO:0009897//external side of plasma membrane;GO:0009986//cell surface;GO:0016020//membrane;GO:0016021//integral component of membrane;GO:0042613//MHC class II protein complex	GO:0005515//protein binding;GO:0008134//transcription factor binding;GO:0015643//toxic substance binding;GO:0031625//ubiquitin protein ligase binding;GO:0042605//peptide antigen binding;GO:0044877//protein-containing complex binding;GO:1990405//protein antigen binding	GO:0002250//adaptive immune response;GO:0002344//B cell affinity maturation;GO:0002376//immune system process;GO:0002455//humoral immune response mediated by circulating immunoglobulin;GO:0002504//antigen processing and presentation of peptide or polysaccharide antigen via MHC class II;GO:0002579//positive regulation of antigen processing and presentation;GO:0002827//positive regulation of T-help…
ENSMUSG00000006269	Atp6v1b1	ATPase, H+ transporting, lysosomal V1 subunit B1 [Source:MGI Symbol;Acc:MGI:103285]	19	2	1.14	0.08	-3.83289	-14.25	5.78262e-06	1.34476e-05	ko01100//Metabolic pathways;ko05165//Human papillomavirus infection;ko04145//Phagosome;ko05323//Rheumatoid arthritis;ko04150//mTOR signaling pathway;ko00190//Oxidative phosphorylation;ko04721//Synaptic vesicle cycle;ko04966//Collecting duct acid secretion	GO:0005737//cytoplasm;GO:0005829//cytosol;GO:0005902//microvillus;GO:0008021//synaptic vesicle;GO:0016020//membrane;GO:0016323//basolateral plasma membrane;GO:0016324//apical plasma membrane;GO:0016328//lateral plasma membrane;GO:0016471//vacuolar proton-transporting V-type ATPase complex;GO:0033180//proton-transporting V-type ATPase, V1 domain;GO:0098850//extrinsic component of synaptic vesicle …	GO:0005524//ATP binding;GO:0015078//proton transmembrane transporter activity;GO:0044877//protein-containing complex binding	GO:0001503//ossification;GO:0003091//renal water homeostasis;GO:0003096//renal sodium ion transport;GO:0006693//prostaglandin metabolic process;GO:0006811//ion transport;GO:0006885//regulation of pH;GO:0007588//excretion;GO:0007605//sensory perception of sound;GO:0010468//regulation of gene expression;GO:0030534//adult behavior;GO:0035812//renal sodium excretion;GO:0042048//olfactory behavior;GO:…
ENSMUSG00000045007	Tubg2	tubulin, gamma 2 [Source:MGI Symbol;Acc:MGI:2144208]	210.34	23	11.49	0.81	-3.82631	-14.1852	4.33262e-58	7.70548e-57	ko05165//Human papillomavirus infection	GO:0000242//pericentriolar material;GO:0000930//gamma-tubulin complex;GO:0005634//nucleus;GO:0005737//cytoplasm;GO:0005813//centrosome;GO:0005815//microtubule organizing center;GO:0005819//spindle;GO:0005856//cytoskeleton;GO:0005874//microtubule;GO:0005876//spindle microtubule;GO:0005881//cytoplasmic microtubule	GO:0000166//nucleotide binding;GO:0003924//GTPase activity;GO:0005200//structural constituent of cytoskeleton;GO:0005525//GTP binding	GO:0000070//mitotic sister chromatid segregation;GO:0000212//meiotic spindle organization;GO:0000226//microtubule cytoskeleton organization;GO:0000278//mitotic cell cycle;GO:0007017//microtubule-based process;GO:0007020//microtubule nucleation;GO:0007052//mitotic spindle organization;GO:0031122//cytoplasmic microtubule organization
ENSMUSG00000026765	Lypd6b	LY6/PLAUR domain containing 6B [Source:MGI Symbol;Acc:MGI:1919147]	10	1	0.42	0.03	-3.80735	-14	0.000489894	0.000960171	-	GO:0005575//cellular_component;GO:0005886//plasma membrane;GO:0016020//membrane;GO:0031225//anchored component of membrane	GO:0030548//acetylcholine receptor regulator activity	-
ENSMUSG00000061544	Zfp229	zinc finger protein 229 [Source:MGI Symbol;Acc:MGI:2679295]	432	27.05	9.45	0.68	-3.79671	-13.8971	7.92427e-136	5.67704e-134	ko05168//Herpes simplex infection	GO:0005634//nucleus	GO:0000978//RNA polymerase II proximal promoter sequence-specific DNA binding;GO:0001228//DNA-binding transcription activator activity, RNA polymerase II-specific;GO:0046872//metal ion binding	GO:0006355//regulation of transcription, DNA-templated;GO:0006357//regulation of transcription by RNA polymerase II;GO:0045944//positive regulation of transcription by RNA polymerase II
ENSMUSG00000062545	Tlr12	toll-like receptor 12 [Source:MGI Symbol;Acc:MGI:3045221]	142	16	4.28	0.31	-3.78727	-13.8065	5.43857e-39	5.73114e-38	-	GO:0005887//integral component of plasma membrane;GO:0016020//membrane;GO:0016021//integral component of membrane	GO:0003953//NAD+ nucleosidase activity;GO:0004888//transmembrane signaling receptor activity;GO:0005515//protein binding;GO:0016787//hydrolase activity;GO:0038023//signaling receptor activity;GO:0050135//NAD(P)+ nucleosidase activity;GO:0061809//NAD+ nucleotidase, cyclic ADP-ribose generating	GO:0002224//toll-like receptor signaling pathway;GO:0002376//immune system process;GO:0006954//inflammatory response;GO:0006955//immune response;GO:0007165//signal transduction;GO:0042832//defense response to protozoan;GO:0045087//innate immune response
ENSMUSG00000049537	Tecrl	trans-2,3-enoyl-CoA reductase-like [Source:MGI Symbol;Acc:MGI:2444966]	17	2	0.69	0.05	-3.7866	-13.8	2.11617e-05	4.71743e-05	-	GO:0005783//endoplasmic reticulum;GO:0016020//membrane;GO:0016021//integral component of membrane	GO:0016491//oxidoreductase activity;GO:0016627//oxidoreductase activity, acting on the CH-CH group of donors	GO:0006629//lipid metabolic process;GO:0042761//very long-chain fatty acid biosynthetic process
ENSMUSG00000037962	Rflna	refilin A [Source:MGI Symbol;Acc:MGI:1920371]	80	9	4.65	0.34	-3.77362	-13.6765	5.54859e-23	3.28825e-22	-	GO:0005737//cytoplasm;GO:0005856//cytoskeleton;GO:0032432//actin filament bundle	GO:0031005//filamin binding	GO:0048705//skeletal system morphogenesis;GO:0061181//regulation of chondrocyte development;GO:0061182//negative regulation of chondrocyte development;GO:0061572//actin filament bundle organization;GO:1900158//negative regulation of bone mineralization involved in bone maturation
ENSMUSG00000036223	Ska1	spindle and kinetochore associated complex subunit 1 [Source:MGI Symbol;Acc:MGI:1913718]	16	2	0.68	0.05	-3.76553	-13.6	4.03632e-05	8.76263e-05	-	GO:0000940//condensed chromosome outer kinetochore;GO:0005876//spindle microtubule;GO:0015630//microtubule cytoskeleton	GO:0008017//microtubule binding	GO:0000278//mitotic cell cycle;GO:0007059//chromosome segregation;GO:0031110//regulation of microtubule polymerization or depolymerization;GO:0051301//cell division
ENSMUSG00000028909	Ptpru	protein tyrosine phosphatase, receptor type, U [Source:MGI Symbol;Acc:MGI:1321151]	109	12	1.9	0.14	-3.7625	-13.5714	1.89478e-30	1.50087e-29	-	GO:0005886//plasma membrane;GO:0005911//cell-cell junction;GO:0016020//membrane;GO:0016021//integral component of membrane;GO:0030054//cell junction	GO:0004721//phosphoprotein phosphatase activity;GO:0004725//protein tyrosine phosphatase activity;GO:0005515//protein binding;GO:0008013//beta-catenin binding;GO:0016787//hydrolase activity;GO:0016791//phosphatase activity	GO:0006470//protein dephosphorylation;GO:0007155//cell adhesion;GO:0008285//negative regulation of cell proliferation;GO:0016311//dephosphorylation;GO:0030154//cell differentiation;GO:0030336//negative regulation of cell migration;GO:0031100//animal organ regeneration;GO:0034109//homotypic cell-cell adhesion;GO:0034394//protein localization to cell surface;GO:0035335//peptidyl-tyrosine dephosphor…
ENSMUSG00000044338	Aplnr	apelin receptor [Source:MGI Symbol;Acc:MGI:1346086]	272	31	7.05	0.52	-3.76104	-13.5577	8.17293e-74	2.06555e-72	ko04080//Neuroactive ligand-receptor interaction;ko04371//Apelin signaling pathway	GO:0005886//plasma membrane;GO:0016020//membrane;GO:0016021//integral component of membrane	GO:0004930//G protein-coupled receptor activity;GO:0060182//apelin receptor activity	GO:0001525//angiogenesis;GO:0001568//blood vessel development;GO:0001570//vasculogenesis;GO:0001944//vasculature development;GO:0001947//heart looping;GO:0003171//atrioventricular valve development;GO:0003272//endocardial cushion formation;GO:0007165//signal transduction;GO:0007186//G protein-coupled receptor signaling pathway;GO:0007275//multicellular organism development;GO:0007369//gastrulatio…
ENSMUSG00000045917	Tmem268	transmembrane protein 268 [Source:MGI Symbol;Acc:MGI:1913920]	77	9	2.01	0.15	-3.74416	-13.4	3.86199e-22	2.20205e-21	-	GO:0005575//cellular_component;GO:0016020//membrane;GO:0016021//integral component of membrane	GO:0003674//molecular_function	GO:0008150//biological_process
ENSMUSG00000031381	Piga	phosphatidylinositol glycan anchor biosynthesis, class A [Source:MGI Symbol;Acc:MGI:99461]	317	39	8.28	0.62	-3.73929	-13.3548	5.19449e-83	1.57224e-81	ko01100//Metabolic pathways;ko00563//Glycosylphosphatidylinositol(GPI)-anchor biosynthesis	GO:0000506//glycosylphosphatidylinositol-N-acetylglucosaminyltransferase (GPI-GnT) complex;GO:0005783//endoplasmic reticulum;GO:0005789//endoplasmic reticulum membrane;GO:0016020//membrane;GO:0016021//integral component of membrane	GO:0016740//transferase activity;GO:0016757//transferase activity, transferring glycosyl groups;GO:0017176//phosphatidylinositol N-acetylglucosaminyltransferase activity	GO:0006506//GPI anchor biosynthetic process;GO:1990830//cellular response to leukemia inhibitory factor
ENSMUSG00000027377	Mall	mal, T cell differentiation protein-like [Source:MGI Symbol;Acc:MGI:2385152]	25	3	1.19	0.09	-3.72489	-13.2222	5.88446e-08	1.58216e-07	-	GO:0000139//Golgi membrane;GO:0005886//plasma membrane;GO:0016020//membrane;GO:0016021//integral component of membrane;GO:0030136//clathrin-coated vesicle;GO:0031410//cytoplasmic vesicle;GO:0045121//membrane raft	GO:0019911//structural constituent of myelin sheath	GO:0042552//myelination
ENSMUSG00000024429	Gnl1	guanine nucleotide binding protein-like 1 [Source:MGI Symbol;Acc:MGI:95764]	137	16	4.61	0.35	-3.71934	-13.1714	1.32051e-37	1.32551e-36	-	-	GO:0000166//nucleotide binding;GO:0003924//GTPase activity;GO:0005525//GTP binding	GO:0006974//cellular response to DNA damage stimulus
ENSMUSG00000053801	Grwd1	glutamate-rich WD repeat containing 1 [Source:MGI Symbol;Acc:MGI:2141989]	178	22	9.5	0.73	-3.70196	-13.0137	1.3219e-47	1.77926e-46	-	GO:0005634//nucleus;GO:0005654//nucleoplasm;GO:0005694//chromosome;GO:0005730//nucleolus;GO:0005829//cytosol;GO:0032991//protein-containing complex	GO:0003682//chromatin binding;GO:0003688//DNA replication origin binding;GO:0005515//protein binding;GO:0042393//histone binding	GO:0006260//DNA replication;GO:0006334//nucleosome assembly;GO:0006337//nucleosome disassembly
ENSMUSG00000022249	Ttc23l	tetratricopeptide repeat domain 23-like [Source:MGI Symbol;Acc:MGI:1923027]	12	2	0.78	0.06	-3.70044	-13	0.000980413	0.00186579	-	GO:0005575//cellular_component;GO:0005737//cytoplasm;GO:0005815//microtubule organizing center;GO:0005819//spindle;GO:0005856//cytoskeleton;GO:0030496//midbody	GO:0005515//protein binding	GO:0008150//biological_process
ENSMUSG00000074358	Ccdc61	coiled-coil domain containing 61 [Source:MGI Symbol;Acc:MGI:2685005]	67	4	3.77	0.29	-3.70044	-13	3.06239e-22	1.75401e-21	-	GO:0005737//cytoplasm;GO:0005813//centrosome;GO:0005815//microtubule organizing center;GO:0005856//cytoskeleton;GO:0034451//centriolar satellite;GO:0036064//ciliary basal body;GO:0042995//cell projection;GO:0120103//centriolar subdistal appendage	GO:0008017//microtubule binding;GO:0042802//identical protein binding	GO:0030030//cell projection organization;GO:0090307//mitotic spindle assembly;GO:0098534//centriole assembly
ENSMUSG00000094825	Gm3194	predicted gene 3194 [Source:MGI Symbol;Acc:MGI:3781373]	14.52	1.81	0.77	0.06	-3.68182	-12.8333	0.000145836	0.000299927	-	-	-	-
ENSMUSG00000096629	Gm3383	predicted gene 3383 [Source:MGI Symbol;Acc:MGI:3781561]	14.52	1.81	0.77	0.06	-3.68182	-12.8333	0.000145836	0.000299927	-	-	-	-
ENSMUSG00000020707	Rnf135	ring finger protein 135 [Source:MGI Symbol;Acc:MGI:1919206]	109	13	5.26	0.41	-3.68137	-12.8293	1.89478e-30	1.50087e-29	-	GO:0005737//cytoplasm;GO:0010494//cytoplasmic stress granule;GO:1990904//ribonucleoprotein complex	GO:0004842//ubiquitin-protein transferase activity;GO:0005515//protein binding;GO:0016740//transferase activity;GO:0039552//RIG-I binding;GO:0042802//identical protein binding;GO:0043021//ribonucleoprotein complex binding;GO:0046872//metal ion binding;GO:0061630//ubiquitin protein ligase activity	GO:0000209//protein polyubiquitination;GO:0002376//immune system process;GO:0010994//free ubiquitin chain polymerization;GO:0016567//protein ubiquitination;GO:0032728//positive regulation of interferon-beta production;GO:0039529//RIG-I signaling pathway;GO:0045087//innate immune response;GO:0045088//regulation of innate immune response;GO:0051260//protein homooligomerization;GO:0070534//protein K…
ENSMUSG00000024647	Cbln2	cerebellin 2 precursor protein [Source:MGI Symbol;Acc:MGI:88282]	23	3	1	0.08	-3.64386	-12.5	1.64888e-06	4.00871e-06	-	GO:0005576//extracellular region;GO:0005615//extracellular space;GO:0098978//glutamatergic synapse	GO:0005515//protein binding	GO:0050808//synapse organization;GO:0051965//positive regulation of synapse assembly;GO:0098814//spontaneous synaptic transmission;GO:0099558//maintenance of synapse structure;GO:1905606//regulation of presynapse assembly
ENSMUSG00000028944	Prkag2	protein kinase, AMP-activated, gamma 2 non-catalytic subunit [Source:MGI Symbol;Acc:MGI:1336153]	266	33	11.42	0.93	-3.61819	-12.2796	6.53784e-70	1.52238e-68	ko04714//Thermogenesis;ko04530//Tight junction;ko04921//Oxytocin signaling pathway;ko04932//Non-alcoholic fatty liver disease (NAFLD);ko04910//Insulin signaling pathway;ko04371//Apelin signaling pathway;ko04068//FoxO signaling pathway;ko04152//AMPK signaling pathway;ko04931//Insulin resistance;ko04922//Glucagon signaling pathway;ko05410//Hypertrophic cardiomyopathy (HCM);ko04211//Longevity regula…	GO:0005634//nucleus;GO:0005654//nucleoplasm;GO:0005737//cytoplasm;GO:0005829//cytosol;GO:0031588//nucleotide-activated protein kinase complex	GO:0000166//nucleotide binding;GO:0004679//AMP-activated protein kinase activity;GO:0004862//cAMP-dependent protein kinase inhibitor activity;GO:0005524//ATP binding;GO:0008603//cAMP-dependent protein kinase regulator activity;GO:0008607//phosphorylase kinase regulator activity;GO:0016208//AMP binding;GO:0019887//protein kinase regulator activity;GO:0019901//protein kinase binding;GO:0030295//pro…	GO:0005977//glycogen metabolic process;GO:0006110//regulation of glycolytic process;GO:0006468//protein phosphorylation;GO:0006469//negative regulation of protein kinase activity;GO:0006629//lipid metabolic process;GO:0006631//fatty acid metabolic process;GO:0006633//fatty acid biosynthetic process;GO:0010800//positive regulation of peptidyl-threonine phosphorylation;GO:0019217//regulation of fat…
ENSMUSG00000026873	Phf19	PHD finger protein 19 [Source:MGI Symbol;Acc:MGI:1921266]	62	8	1.59	0.13	-3.61244	-12.2308	4.02195e-17	1.80632e-16	-	GO:0005634//nucleus;GO:0035098//ESC/E(Z) complex	GO:0003677//DNA binding;GO:0003682//chromatin binding;GO:0035064//methylated histone binding;GO:0046872//metal ion binding	GO:0000122//negative regulation of transcription by RNA polymerase II;GO:0006325//chromatin organization;GO:0006355//regulation of transcription, DNA-templated;GO:0019827//stem cell population maintenance;GO:0048863//stem cell differentiation;GO:0061087//positive regulation of histone H3-K27 methylation
ENSMUSG00000116207	Nnt	nicotinamide nucleotide transhydrogenase [Source:MGI Symbol;Acc:MGI:109279]	97.73	12.57	2.8	0.23	-3.60572	-12.1739	7.72584e-27	5.28349e-26	ko01100//Metabolic pathways;ko00760//Nicotinate and nicotinamide metabolism	GO:0016020//membrane;GO:0016021//integral component of membrane	GO:0016491//oxidoreductase activity	GO:0055114//oxidation-reduction process
ENSMUSG00000036599	Chst12	carbohydrate sulfotransferase 12 [Source:MGI Symbol;Acc:MGI:1929064]	559	85	27.19	2.25	-3.59508	-12.0844	8.55541e-133	5.75773e-131	ko00532//Glycosaminoglycan biosynthesis - chondroitin sulfate / dermatan sulfate	GO:0000139//Golgi membrane;GO:0005794//Golgi apparatus;GO:0016020//membrane;GO:0016021//integral component of membrane	GO:0008146//sulfotransferase activity;GO:0016740//transferase activity;GO:0047756//chondroitin 4-sulfotransferase activity	GO:0005975//carbohydrate metabolic process;GO:0016051//carbohydrate biosynthetic process;GO:0030166//proteoglycan biosynthetic process;GO:0030206//chondroitin sulfate biosynthetic process;GO:0030208//dermatan sulfate biosynthetic process
ENSMUSG00000000384	Tbrg4	transforming growth factor beta regulated gene 4 [Source:MGI Symbol;Acc:MGI:1100868]	150	19	6.27	0.52	-3.59188	-12.0577	8.54104e-40	9.21923e-39	-	GO:0005739//mitochondrion;GO:0005759//mitochondrial matrix	-	GO:0016071//mRNA metabolic process;GO:0044528//regulation of mitochondrial mRNA stability;GO:0090615//mitochondrial mRNA processing
ENSMUSG00000020732	Rab37	RAB37, member RAS oncogene family [Source:MGI Symbol;Acc:MGI:1929945]	83	12	3.49	0.29	-3.5891	-12.0345	2.75172e-21	1.51596e-20	-	GO:0005793//endoplasmic reticulum-Golgi intermediate compartment	GO:0003924//GTPase activity;GO:0005525//GTP binding	-
ENSMUSG00000000792	Slc5a5	solute carrier family 5 (sodium iodide symporter), member 5 [Source:MGI Symbol;Acc:MGI:2149330]	223	29	7.3	0.61	-3.58102	-11.9672	3.08071e-58	5.51208e-57	ko04918//Thyroid hormone synthesis	GO:0005634//nucleus;GO:0005886//plasma membrane;GO:0016020//membrane;GO:0016021//integral component of membrane	GO:0008507//sodium:iodide symporter activity;GO:0015111//iodide transmembrane transporter activity;GO:0022857//transmembrane transporter activity	GO:0006590//thyroid hormone generation;GO:0015705//iodide transport;GO:0055085//transmembrane transport;GO:0071320//cellular response to cAMP;GO:0071371//cellular response to gonadotropin stimulus;GO:1904200//iodide transmembrane transport
ENSMUSG00000028687	Mutyh	mutY DNA glycosylase [Source:MGI Symbol;Acc:MGI:1917853]	82	11	4.79	0.41	-3.54633	-11.6829	6.90643e-22	3.89297e-21	ko03410//Base excision repair	GO:0005634//nucleus;GO:0005654//nucleoplasm;GO:0005739//mitochondrion	GO:0000701//purine-specific mismatch base pair DNA N-glycosylase activity;GO:0003677//DNA binding;GO:0003824//catalytic activity;GO:0016787//hydrolase activity;GO:0016798//hydrolase activity, acting on glycosyl bonds;GO:0019104//DNA N-glycosylase activity;GO:0032357//oxidized purine DNA binding;GO:0032407//MutSalpha complex binding;GO:0034039//8-oxo-7,8-dihydroguanine DNA N-glycosylase activity;G…	GO:0006281//DNA repair;GO:0006284//base-excision repair;GO:0006298//mismatch repair;GO:0006974//cellular response to DNA damage stimulus;GO:0006979//response to oxidative stress;GO:0008152//metabolic process;GO:0060546//negative regulation of necroptotic process
ENSMUSG00000027524	Edn3	endothelin 3 [Source:MGI Symbol;Acc:MGI:95285]	98	13	3.01	0.26	-3.53318	-11.5769	6.70296e-26	4.43378e-25	ko04080//Neuroactive ligand-receptor interaction;ko04024//cAMP signaling pathway;ko04270//Vascular smooth muscle contraction;ko04924//Renin secretion	GO:0005576//extracellular region;GO:0005615//extracellular space	GO:0005179//hormone activity;GO:0031708//endothelin B receptor binding	GO:0001755//neural crest cell migration;GO:0002690//positive regulation of leukocyte chemotaxis;GO:0003100//regulation of systemic arterial blood pressure by endothelin;GO:0006874//cellular calcium ion homeostasis;GO:0007166//cell surface receptor signaling pathway;GO:0008284//positive regulation of cell proliferation;GO:0010460//positive regulation of heart rate;GO:0010468//regulation of gene ex…
ENSMUSG00000075569	Rsph10b	radial spoke head 10 homolog B (Chlamydomonas) [Source:MGI Symbol;Acc:MGI:1922386]	46	4	1.96	0.17	-3.52725	-11.5294	9.11662e-14	3.50444e-13	ko03460//Fanconi anemia pathway;ko03430//Mismatch repair	GO:0005575//cellular_component	GO:0005515//protein binding	GO:0008150//biological_process
ENSMUSG00000072082	Ccnf	cyclin F [Source:MGI Symbol;Acc:MGI:102551]	103	14	2.39	0.21	-3.50855	-11.381	1.52644e-27	1.07237e-26	-	GO:0000307//cyclin-dependent protein kinase holoenzyme complex;GO:0005634//nucleus;GO:0005737//cytoplasm;GO:0005813//centrosome;GO:0005814//centriole;GO:0005856//cytoskeleton;GO:0019005//SCF ubiquitin ligase complex;GO:0030054//cell junction	GO:0005515//protein binding;GO:0016538//cyclin-dependent protein serine/threonine kinase regulator activity	GO:0000079//regulation of cyclin-dependent protein serine/threonine kinase activity;GO:0000320//re-entry into mitotic cell cycle;GO:0001890//placenta development;GO:0007049//cell cycle;GO:0010826//negative regulation of centrosome duplication;GO:0016567//protein ubiquitination;GO:0031146//SCF-dependent proteasomal ubiquitin-dependent protein catabolic process;GO:0044772//mitotic cell cycle phase …
ENSMUSG00000064141	Zfp69	zinc finger protein 69 [Source:MGI Symbol;Acc:MGI:107794]	114	19	5.67	0.5	-3.50335	-11.34	1.31739e-27	9.26973e-27	ko05168//Herpes simplex infection	GO:0005634//nucleus	GO:0000977//RNA polymerase II regulatory region sequence-specific DNA binding;GO:0000981//DNA-binding transcription factor activity, RNA polymerase II-specific;GO:0001227//DNA-binding transcription repressor activity, RNA polymerase II-specific;GO:0003677//DNA binding;GO:0046872//metal ion binding	GO:0000122//negative regulation of transcription by RNA polymerase II;GO:0006355//regulation of transcription, DNA-templated;GO:0006357//regulation of transcription by RNA polymerase II;GO:0006629//lipid metabolic process;GO:0019216//regulation of lipid metabolic process
ENSMUSG00000050592	Fam78a	family with sequence similarity 78, member A [Source:MGI Symbol;Acc:MGI:2443569]	29	4	0.68	0.06	-3.5025	-11.3333	1.99006e-08	5.55409e-08	-	GO:0005575//cellular_component	GO:0003674//molecular_function	GO:0008150//biological_process
ENSMUSG00000095990	Zfp97	zinc finger protein 97 [Source:MGI Symbol;Acc:MGI:105921]	352.23	48.36	12.58	1.11	-3.5025	-11.3333	1.16979e-88	3.94378e-87	ko05168//Herpes simplex infection	GO:0005634//nucleus	GO:0000978//RNA polymerase II proximal promoter sequence-specific DNA binding;GO:0000981//DNA-binding transcription factor activity, RNA polymerase II-specific;GO:0046872//metal ion binding	GO:0006355//regulation of transcription, DNA-templated;GO:0006357//regulation of transcription by RNA polymerase II
ENSMUSG00000024663	Rab3il1	RAB3A interacting protein (rabin3)-like 1 [Source:MGI Symbol;Acc:MGI:1922010]	93	33	4.41	0.4	-3.46271	-11.025	1.0082e-14	4.08126e-14	-	GO:0070319//Golgi to plasma membrane transport vesicle	GO:0005085//guanyl-nucleotide exchange factor activity;GO:0019900//kinase binding;GO:0042802//identical protein binding	GO:0006887//exocytosis;GO:0015031//protein transport;GO:0050790//regulation of catalytic activity
ENSMUSG00000027895	Kcnc4	potassium voltage gated channel, Shaw-related subfamily, member 4 [Source:MGI Symbol;Acc:MGI:96670]	21	2	0.55	0.05	-3.45943	-11	1.56949e-06	3.82198e-06	-	GO:0005783//endoplasmic reticulum;GO:0005794//Golgi apparatus;GO:0005886//plasma membrane;GO:0008021//synaptic vesicle;GO:0008076//voltage-gated potassium channel complex;GO:0009986//cell surface;GO:0016020//membrane;GO:0016021//integral component of membrane;GO:0030424//axon;GO:0030425//dendrite;GO:0031594//neuromuscular junction;GO:0032590//dendrite membrane;GO:0032809//neuronal cell body membr…	GO:0005216//ion channel activity;GO:0005244//voltage-gated ion channel activity;GO:0005249//voltage-gated potassium channel activity;GO:0005251//delayed rectifier potassium channel activity;GO:0005267//potassium channel activity;GO:0005515//protein binding;GO:0099508//voltage-gated ion channel activity involved in regulation of presynaptic membrane potential;GO:1905030//voltage-gated ion channel …	GO:0006811//ion transport;GO:0006813//potassium ion transport;GO:0034765//regulation of ion transmembrane transport;GO:0046928//regulation of neurotransmitter secretion;GO:0051260//protein homooligomerization;GO:0055085//transmembrane transport;GO:0060078//regulation of postsynaptic membrane potential;GO:0071805//potassium ion transmembrane transport;GO:0099505//regulation of presynaptic membrane…
ENSMUSG00000110404	Rnf223	ring finger 223 [Source:MGI Symbol;Acc:MGI:3588193]	50	7	1.65	0.15	-3.45943	-11	2.7839e-13	1.0402e-12	-	GO:0016020//membrane;GO:0016021//integral component of membrane	GO:0046872//metal ion binding	-
ENSMUSG00000073434	Wdr90	WD repeat domain 90 [Source:MGI Symbol;Acc:MGI:1921267]	44	5	2.72	0.25	-3.44361	-10.88	3.37204e-13	1.2518e-12	-	GO:0005737//cytoplasm;GO:0005814//centriole;GO:0005856//cytoskeleton	GO:0005515//protein binding	GO:0030030//cell projection organization;GO:0060271//cilium assembly
ENSMUSG00000030281	Il17rc	interleukin 17 receptor C [Source:MGI Symbol;Acc:MGI:2159336]	59	10	3.8	0.35	-3.44057	-10.8571	1.28348e-14	5.15567e-14	ko04060//Cytokine-cytokine receptor interaction;ko04657//IL-17 signaling pathway	GO:0005886//plasma membrane;GO:0009986//cell surface;GO:0016020//membrane;GO:0016021//integral component of membrane	GO:0005102//signaling receptor binding;GO:0005515//protein binding;GO:0030368//interleukin-17 receptor activity	GO:0006954//inflammatory response;GO:0019221//cytokine-mediated signaling pathway;GO:0032755//positive regulation of interleukin-6 production;GO:0050832//defense response to fungus;GO:0071621//granulocyte chemotaxis;GO:1900017//positive regulation of cytokine production involved in inflammatory response
ENSMUSG00000038637	Lrrc56	leucine rich repeat containing 56 [Source:MGI Symbol;Acc:MGI:1917802]	8	1	0.32	0.03	-3.41504	-10.6667	0.00391328	0.00696667	-	GO:0005575//cellular_component;GO:0005929//cilium;GO:0042995//cell projection	GO:0003674//molecular_function;GO:0005515//protein binding	GO:0008150//biological_process;GO:0030030//cell projection organization
ENSMUSG00000035372	1810055G02Rik	RIKEN cDNA 1810055G02 gene [Source:MGI Symbol;Acc:MGI:1919306]	504	69	27.3	2.56	-3.41469	-10.6641	1.63693e-125	9.66224e-124	-	GO:0005654//nucleoplasm;GO:0005794//Golgi apparatus;GO:0005886//plasma membrane;GO:0016020//membrane;GO:0016021//integral component of membrane;GO:0043231//intracellular membrane-bounded organelle	GO:0003674//molecular_function	GO:0008150//biological_process
ENSMUSG00000021786	Oxsm	3-oxoacyl-ACP synthase, mitochondrial [Source:MGI Symbol;Acc:MGI:1918397]	33	9	1.59	0.15	-3.40599	-10.6	5.56384e-07	1.3986e-06	ko01100//Metabolic pathways;ko01212//Fatty acid metabolism;ko00061//Fatty acid biosynthesis;ko00780//Biotin metabolism	GO:0005739//mitochondrion;GO:0005829//cytosol	GO:0004315//3-oxoacyl-[acyl-carrier-protein] synthase activity;GO:0016740//transferase activity;GO:0016746//transferase activity, transferring acyl groups;GO:0016747//transferase activity, transferring acyl groups other than amino-acyl groups	GO:0006629//lipid metabolic process;GO:0006631//fatty acid metabolic process;GO:0006633//fatty acid biosynthetic process;GO:0006637//acyl-CoA metabolic process;GO:0051790//short-chain fatty acid biosynthetic process;GO:0051792//medium-chain fatty acid biosynthetic process
ENSMUSG00000023882	Zfp54	zinc finger protein 54 [Source:MGI Symbol;Acc:MGI:99201]	239	40	11.06	1.05	-3.39689	-10.5333	2.40013e-56	4.05738e-55	ko05168//Herpes simplex infection	GO:0005634//nucleus	GO:0000978//RNA polymerase II proximal promoter sequence-specific DNA binding;GO:0000981//DNA-binding transcription factor activity, RNA polymerase II-specific;GO:0003677//DNA binding;GO:0046872//metal ion binding	GO:0006355//regulation of transcription, DNA-templated;GO:0006357//regulation of transcription by RNA polymerase II
ENSMUSG00000036777	Anln	anillin, actin binding protein [Source:MGI Symbol;Acc:MGI:1920174]	237	35	4.93	0.47	-3.39085	-10.4894	3.5463e-59	6.48222e-58	-	GO:0005634//nucleus;GO:0005654//nucleoplasm;GO:0005737//cytoplasm;GO:0005826//actomyosin contractile ring;GO:0005856//cytoskeleton;GO:0005938//cell cortex;GO:0015629//actin cytoskeleton;GO:0030496//midbody;GO:0032059//bleb;GO:0042995//cell projection;GO:0099738//cell cortex region	GO:0003779//actin binding	GO:0000281//mitotic cytokinesis;GO:0000915//actomyosin contractile ring assembly;GO:0002244//hematopoietic progenitor cell differentiation;GO:0007049//cell cycle;GO:0031106//septin ring organization;GO:0051301//cell division;GO:0090521//glomerular visceral epithelial cell migration;GO:1904172//positive regulation of bleb assembly
ENSMUSG00000094929	Gm3526	predicted gene 3526 [Source:MGI Symbol;Acc:MGI:3781703]	17.12	2.66	0.94	0.09	-3.38466	-10.4444	2.11617e-05	4.71743e-05	-	GO:0016020//membrane;GO:0016021//integral component of membrane	-	-
ENSMUSG00000029659	Medag	mesenteric estrogen dependent adipogenesis [Source:MGI Symbol;Acc:MGI:1917967]	68	10	2.38	0.23	-3.37126	-10.3478	3.89244e-18	1.84554e-17	-	GO:0005737//cytoplasm	GO:0003674//molecular_function	GO:0045600//positive regulation of fat cell differentiation
ENSMUSG00000038181	Chpf2	chondroitin polymerizing factor 2 [Source:MGI Symbol;Acc:MGI:1917522]	64	14.14	1.65	0.16	-3.36632	-10.3125	4.79625e-14	1.86957e-13	ko01100//Metabolic pathways;ko00532//Glycosaminoglycan biosynthesis - chondroitin sulfate / dermatan sulfate	GO:0005794//Golgi apparatus;GO:0016020//membrane;GO:0016021//integral component of membrane;GO:0032580//Golgi cisterna membrane	GO:0008376//acetylgalactosaminyltransferase activity;GO:0016740//transferase activity;GO:0047238//glucuronosyl-N-acetylgalactosaminyl-proteoglycan 4-beta-N-acetylgalactosaminyltransferase activity	GO:0030206//chondroitin sulfate biosynthetic process
ENSMUSG00000042401	Crtac1	cartilage acidic protein 1 [Source:MGI Symbol;Acc:MGI:1920082]	60	3	2.47	0.24	-3.3634	-10.2917	1.91069e-21	1.05722e-20	-	GO:0005576//extracellular region;GO:0030426//growth cone	GO:0005509//calcium ion binding;GO:0005515//protein binding	GO:0007413//axonal fasciculation;GO:0021772//olfactory bulb development;GO:1900121//negative regulation of receptor binding
ENSMUSG00000074283	Zfp109	zinc finger protein 109 [Source:MGI Symbol;Acc:MGI:1929099]	29	5	1.13	0.11	-3.36075	-10.2727	1.26225e-07	3.31212e-07	ko05168//Herpes simplex infection	GO:0005634//nucleus	GO:0000978//RNA polymerase II proximal promoter sequence-specific DNA binding;GO:0000981//DNA-binding transcription factor activity, RNA polymerase II-specific;GO:0046872//metal ion binding	GO:0006355//regulation of transcription, DNA-templated;GO:0006357//regulation of transcription by RNA polymerase II
ENSMUSG00000049112	Oxtr	oxytocin receptor [Source:MGI Symbol;Acc:MGI:109147]	32	5	0.82	0.08	-3.35755	-10.25	2.00203e-08	5.58487e-08	ko04080//Neuroactive ligand-receptor interaction;ko04020//Calcium signaling pathway;ko04024//cAMP signaling pathway;ko04921//Oxytocin signaling pathway	GO:0005886//plasma membrane;GO:0005887//integral component of plasma membrane;GO:0005902//microvillus;GO:0005912//adherens junction;GO:0016020//membrane;GO:0016021//integral component of membrane;GO:0016324//apical plasma membrane	GO:0004930//G protein-coupled receptor activity;GO:0004990//oxytocin receptor activity;GO:0005000//vasopressin receptor activity;GO:0017046//peptide hormone binding;GO:0042277//peptide binding	GO:0001967//suckling behavior;GO:0001975//response to amphetamine;GO:0001992//regulation of systemic arterial blood pressure by vasopressin;GO:0007165//signal transduction;GO:0007186//G protein-coupled receptor signaling pathway;GO:0007204//positive regulation of cytosolic calcium ion concentration;GO:0007507//heart development;GO:0007565//female pregnancy;GO:0007613//memory;GO:0010701//positive …
ENSMUSG00000030685	Kctd13	potassium channel tetramerisation domain containing 13 [Source:MGI Symbol;Acc:MGI:1923739]	198	30	11.32	1.11	-3.35024	-10.1982	1.19861e-48	1.66242e-47	-	GO:0005634//nucleus;GO:0005654//nucleoplasm;GO:0016604//nuclear body;GO:0031463//Cul3-RING ubiquitin ligase complex	GO:0004842//ubiquitin-protein transferase activity;GO:0005515//protein binding;GO:0019904//protein domain specific binding;GO:0031267//small GTPase binding;GO:0042802//identical protein binding	GO:0016477//cell migration;GO:0016567//protein ubiquitination;GO:0035024//negative regulation of Rho protein signal transduction;GO:0043149//stress fiber assembly;GO:0043161//proteasome-mediated ubiquitin-dependent protein catabolic process;GO:0045740//positive regulation of DNA replication;GO:0050806//positive regulation of synaptic transmission;GO:0051260//protein homooligomerization
ENSMUSG00000000889	Dbh	dopamine beta hydroxylase [Source:MGI Symbol;Acc:MGI:94864]	97	15	3.64	0.36	-3.33787	-10.1111	9.54597e-25	5.99517e-24	ko01100//Metabolic pathways;ko00350//Tyrosine metabolism	GO:0005615//extracellular space;GO:0005737//cytoplasm;GO:0005783//endoplasmic reticulum;GO:0016020//membrane;GO:0016021//integral component of membrane;GO:0030424//axon;GO:0030425//dendrite;GO:0030658//transport vesicle membrane;GO:0030667//secretory granule membrane;GO:0031410//cytoplasmic vesicle;GO:0034451//centriolar satellite;GO:0034466//chromaffin granule lumen;GO:0034774//secretory granule…	GO:0003824//catalytic activity;GO:0004497//monooxygenase activity;GO:0004500//dopamine beta-monooxygenase activity;GO:0005507//copper ion binding;GO:0016491//oxidoreductase activity;GO:0016715//oxidoreductase activity, acting on paired donors, with incorporation or reduction of molecular oxygen, reduced ascorbate as one donor, and incorporation of one atom of oxygen;GO:0031418//L-ascorbic acid bi…	GO:0001974//blood vessel remodeling;GO:0001975//response to amphetamine;GO:0002443//leukocyte mediated immunity;GO:0006589//octopamine biosynthetic process;GO:0007613//memory;GO:0007626//locomotory behavior;GO:0008306//associative learning;GO:0008542//visual learning;GO:0042127//regulation of cell proliferation;GO:0042309//homoiothermy;GO:0042420//dopamine catabolic process;GO:0042421//norepineph…
ENSMUSG00000040812	Agbl2	ATP/GTP binding protein-like 2 [Source:MGI Symbol;Acc:MGI:2443254]	141	23	3.92	0.39	-3.32931	-10.0513	1.84667e-34	1.68083e-33	-	GO:0005737//cytoplasm;GO:0005814//centriole;GO:0005829//cytosol;GO:0005856//cytoskeleton;GO:0036064//ciliary basal body;GO:0042995//cell projection	GO:0004180//carboxypeptidase activity;GO:0004181//metallocarboxypeptidase activity;GO:0008233//peptidase activity;GO:0008237//metallopeptidase activity;GO:0008270//zinc ion binding;GO:0016787//hydrolase activity;GO:0046872//metal ion binding	GO:0006508//proteolysis;GO:0035610//protein side chain deglutamylation
ENSMUSG00000020604	Arsg	arylsulfatase G [Source:MGI Symbol;Acc:MGI:1921258]	180	20	7.1	0.71	-3.32193	-10	1.81193e-50	2.6496e-49	ko04142//Lysosome	GO:0005615//extracellular space;GO:0005764//lysosome;GO:0005783//endoplasmic reticulum	GO:0003824//catalytic activity;GO:0004065//arylsulfatase activity;GO:0008484//sulfuric ester hydrolase activity;GO:0016787//hydrolase activity;GO:0046872//metal ion binding	GO:0006790//sulfur compound metabolic process
ENSMUSG00000032595	Cdhr4	cadherin-related family member 4 [Source:MGI Symbol;Acc:MGI:1916648]	21	2	2.2	0.22	-3.32193	-10	1.56949e-06	3.82198e-06	-	GO:0005886//plasma membrane;GO:0005887//integral component of plasma membrane;GO:0016020//membrane;GO:0016021//integral component of membrane	GO:0003674//molecular_function;GO:0005509//calcium ion binding	GO:0007155//cell adhesion;GO:0007156//homophilic cell adhesion via plasma membrane adhesion molecules
ENSMUSG00000021478	Drd1	dopamine receptor D1 [Source:MGI Symbol;Acc:MGI:99578]	301	47	8.18	0.82	-3.31841	-9.97561	6.37245e-72	1.55095e-70	ko04080//Neuroactive ligand-receptor interaction;ko04020//Calcium signaling pathway;ko04024//cAMP signaling pathway;ko05034//Alcoholism;ko05012//Parkinson disease;ko04728//Dopaminergic synapse;ko05032//Morphine addiction;ko04540//Gap junction;ko05031//Amphetamine addiction;ko05030//Cocaine addiction	GO:0005634//nucleus;GO:0005783//endoplasmic reticulum;GO:0005789//endoplasmic reticulum membrane;GO:0005886//plasma membrane;GO:0005887//integral component of plasma membrane;GO:0005901//caveola;GO:0005929//cilium;GO:0012505//endomembrane system;GO:0016020//membrane;GO:0016021//integral component of membrane;GO:0030054//cell junction;GO:0030424//axon;GO:0030425//dendrite;GO:0042995//cell projecti…	GO:0001588//dopamine neurotransmitter receptor activity, coupled via Gs;GO:0001965//G-protein alpha-subunit binding;GO:0004930//G protein-coupled receptor activity;GO:0004952//dopamine neurotransmitter receptor activity;GO:0005102//signaling receptor binding;GO:0005515//protein binding;GO:0019903//protein phosphatase binding;GO:0031701//angiotensin receptor binding;GO:0031750//D3 dopamine recepto…	GO:0001659//temperature homeostasis;GO:0001661//conditioned taste aversion;GO:0001662//behavioral fear response;GO:0001932//regulation of protein phosphorylation;GO:0001934//positive regulation of protein phosphorylation;GO:0001963//synaptic transmission, dopaminergic;GO:0001975//response to amphetamine;GO:0006469//negative regulation of protein kinase activity;GO:0006606//protein import into nuc…
ENSMUSG00000032754	Slc8b1	solute carrier family 8 (sodium/lithium/calcium exchanger), member B1 [Source:MGI Symbol;Acc:MGI:2180781]	160.57	23.16	5.36	0.54	-3.3112	-9.92593	2.48845e-40	2.72579e-39	-	GO:0005739//mitochondrion;GO:0005743//mitochondrial inner membrane;GO:0005886//plasma membrane;GO:0016020//membrane;GO:0016021//integral component of membrane;GO:0030061//mitochondrial crista;GO:0032592//integral component of mitochondrial membrane;GO:0042383//sarcolemma	GO:0005432//calcium:sodium antiporter activity;GO:0008324//cation transmembrane transporter activity;GO:0015297//antiporter activity;GO:0042802//identical protein binding;GO:0042803//protein homodimerization activity;GO:0086038//calcium:sodium antiporter activity involved in regulation of cardiac muscle cell membrane potential	GO:0006811//ion transport;GO:0006812//cation transport;GO:0006814//sodium ion transport;GO:0006816//calcium ion transport;GO:0006851//mitochondrial calcium ion transmembrane transport;GO:0006874//cellular calcium ion homeostasis;GO:0035725//sodium ion transmembrane transport;GO:0042593//glucose homeostasis;GO:0050796//regulation of insulin secretion;GO:0050896//response to stimulus;GO:0051480//re…
ENSMUSG00000022180	Slc7a8	solute carrier family 7 (cationic amino acid transporter, y+ system), member 8 [Source:MGI Symbol;Acc:MGI:1355323]	25	4	0.59	0.06	-3.29768	-9.83333	4.7109e-07	1.18992e-06	ko04974//Protein digestion and absorption	GO:0005737//cytoplasm;GO:0005886//plasma membrane;GO:0009925//basal plasma membrane;GO:0016020//membrane;GO:0016021//integral component of membrane;GO:0016323//basolateral plasma membrane;GO:0016324//apical plasma membrane;GO:0031528//microvillus membrane	GO:0005275//amine transmembrane transporter activity;GO:0015101//organic cation transmembrane transporter activity;GO:0015171//amino acid transmembrane transporter activity;GO:0015175//neutral amino acid transmembrane transporter activity;GO:0015179//L-amino acid transmembrane transporter activity;GO:0015180//L-alanine transmembrane transporter activity;GO:0015187//glycine transmembrane transport…	GO:0006865//amino acid transport;GO:0015695//organic cation transport;GO:0015804//neutral amino acid transport;GO:0015807//L-amino acid transport;GO:0015816//glycine transport;GO:0015820//leucine transport;GO:0015827//tryptophan transport;GO:0015829//valine transport;GO:0015837//amine transport;GO:0035524//proline transmembrane transport;GO:0055085//transmembrane transport;GO:0070327//thyroid hor…
ENSMUSG00000027227	Sord	sorbitol dehydrogenase [Source:MGI Symbol;Acc:MGI:98266]	127	20	5.17	0.53	-3.2861	-9.75472	1.35459e-31	1.10907e-30	ko01100//Metabolic pathways;ko00040//Pentose and glucuronate interconversions;ko00051//Fructose and mannose metabolism	GO:0005739//mitochondrion;GO:0005929//cilium;GO:0016020//membrane;GO:0031514//motile cilium;GO:0031966//mitochondrial membrane;GO:0042995//cell projection;GO:0070062//extracellular exosome	GO:0003939//L-iditol 2-dehydrogenase activity;GO:0008270//zinc ion binding;GO:0016491//oxidoreductase activity;GO:0042802//identical protein binding;GO:0046526//D-xylulose reductase activity;GO:0046872//metal ion binding;GO:0051287//NAD binding	GO:0006060//sorbitol metabolic process;GO:0006062//sorbitol catabolic process;GO:0006970//response to osmotic stress;GO:0009725//response to hormone;GO:0030317//flagellated sperm motility;GO:0031667//response to nutrient levels;GO:0042493//response to drug;GO:0046370//fructose biosynthetic process;GO:0046686//response to cadmium ion;GO:0046688//response to copper ion;GO:0051160//L-xylitol catabol…
ENSMUSG00000067199	Frat1	frequently rearranged in advanced T cell lymphomas [Source:MGI Symbol;Acc:MGI:109450]	114	18	4.18	0.43	-3.28109	-9.72093	2.00869e-28	1.46264e-27	ko05200//Pathways in cancer;ko05010//Alzheimer disease;ko05225//Hepatocellular carcinoma;ko04310//Wnt signaling pathway;ko05226//Gastric cancer;ko05224//Breast cancer	GO:0005634//nucleus;GO:0005737//cytoplasm;GO:0005829//cytosol;GO:0043231//intracellular membrane-bounded organelle	GO:0005515//protein binding	GO:0000578//embryonic axis specification;GO:0006611//protein export from nucleus;GO:0060070//canonical Wnt signaling pathway;GO:0090263//positive regulation of canonical Wnt signaling pathway
ENSMUSG00000050350	Gpr18	G protein-coupled receptor 18 [Source:MGI Symbol;Acc:MGI:107859]	12	2	0.77	0.08	-3.26679	-9.625	0.000980413	0.00186579	-	GO:0005886//plasma membrane;GO:0005887//integral component of plasma membrane;GO:0016020//membrane;GO:0016021//integral component of membrane;GO:0030659//cytoplasmic vesicle membrane;GO:0031410//cytoplasmic vesicle	GO:0004930//G protein-coupled receptor activity	GO:0002300//CD8-positive, alpha-beta intraepithelial T cell differentiation;GO:0002305//CD8-positive, gamma-delta intraepithelial T cell differentiation;GO:0002689//negative regulation of leukocyte chemotaxis;GO:0007165//signal transduction;GO:0007186//G protein-coupled receptor signaling pathway;GO:0032720//negative regulation of tumor necrosis factor production;GO:0035025//positive regulation o…
ENSMUSG00000039748	Exo1	exonuclease 1 [Source:MGI Symbol;Acc:MGI:1349427]	45.04	11.14	3.06	0.32	-3.25739	-9.5625	8.08072e-10	2.46854e-09	ko03430//Mismatch repair	GO:0005634//nucleus;GO:0005654//nucleoplasm;GO:0005886//plasma membrane;GO:0016604//nuclear body	GO:0003677//DNA binding;GO:0003682//chromatin binding;GO:0003824//catalytic activity;GO:0004518//nuclease activity;GO:0004519//endonuclease activity;GO:0004527//exonuclease activity;GO:0008409//5'-3' exonuclease activity;GO:0016787//hydrolase activity;GO:0016788//hydrolase activity, acting on ester bonds;GO:0017108//5'-flap endonuclease activity;GO:0035312//5'-3' exodeoxyribonuclease activity;GO:…	GO:0002376//immune system process;GO:0002455//humoral immune response mediated by circulating immunoglobulin;GO:0006139//nucleobase-containing compound metabolic process;GO:0006281//DNA repair;GO:0006298//mismatch repair;GO:0006310//DNA recombination;GO:0006974//cellular response to DNA damage stimulus;GO:0016446//somatic hypermutation of immunoglobulin genes;GO:0045190//isotype switching;GO:0051…
ENSMUSG00000118401	Gpr52	G protein-coupled receptor 52 [Source:MGI Symbol;Acc:MGI:3643278]	18	3	1.05	0.11	-3.25481	-9.54545	6.66138e-05	0.000141961	-	GO:0005886//plasma membrane;GO:0005887//integral component of plasma membrane;GO:0016020//membrane;GO:0016021//integral component of membrane	GO:0004930//G protein-coupled receptor activity;GO:0008020//G protein-coupled photoreceptor activity	GO:0007165//signal transduction;GO:0007186//G protein-coupled receptor signaling pathway;GO:0007602//phototransduction;GO:0007626//locomotory behavior;GO:0009584//detection of visible light;GO:0042493//response to drug;GO:0071482//cellular response to light stimulus
ENSMUSG00000039963	Ccdc40	coiled-coil domain containing 40 [Source:MGI Symbol;Acc:MGI:2443893]	33	6	0.66	0.07	-3.23704	-9.42857	3.20238e-08	8.78984e-08	-	GO:0005576//extracellular region;GO:0005737//cytoplasm;GO:0005929//cilium;GO:0005930//axoneme;GO:0031514//motile cilium;GO:0042995//cell projection	GO:0003674//molecular_function	GO:0001947//heart looping;GO:0003341//cilium movement;GO:0003351//epithelial cilium movement;GO:0003356//regulation of cilium beat frequency;GO:0007368//determination of left/right symmetry;GO:0030317//flagellated sperm motility;GO:0030324//lung development;GO:0035082//axoneme assembly;GO:0035469//determination of pancreatic left/right asymmetry;GO:0036159//inner dynein arm assembly;GO:0044458//m…
ENSMUSG00000043850	Clrn1	clarin 1 [Source:MGI Symbol;Acc:MGI:2388124]	42	6	2.42	0.26	-3.21842	-9.30769	1.09806e-11	3.74745e-11	-	GO:0005886//plasma membrane;GO:0005902//microvillus;GO:0015630//microtubule cytoskeleton;GO:0016020//membrane;GO:0016021//integral component of membrane;GO:0030027//lamellipodium;GO:0030140//trans-Golgi network transport vesicle;GO:0032420//stereocilium;GO:0045178//basal part of cell	-	GO:0007015//actin filament organization;GO:0007601//visual perception;GO:0007605//sensory perception of sound;GO:0010592//positive regulation of lamellipodium assembly;GO:0045494//photoreceptor cell maintenance;GO:0048870//cell motility;GO:0050885//neuromuscular process controlling balance;GO:0050896//response to stimulus;GO:0050953//sensory perception of light stimulus;GO:0050957//equilibriocept…
ENSMUSG00000022489	Pde1b	phosphodiesterase 1B, Ca2+-calmodulin dependent [Source:MGI Symbol;Acc:MGI:97523]	84	16	2.5	0.27	-3.2109	-9.25926	3.20855e-19	1.60445e-18	ko01100//Metabolic pathways;ko04740//Olfactory transduction;ko04020//Calcium signaling pathway;ko00230//Purine metabolism;ko05032//Morphine addiction;ko04742//Taste transduction;ko04924//Renin secretion	GO:0005737//cytoplasm;GO:0043025//neuronal cell body	GO:0004112//cyclic-nucleotide phosphodiesterase activity;GO:0004114//3',5'-cyclic-nucleotide phosphodiesterase activity;GO:0004115//3',5'-cyclic-AMP phosphodiesterase activity;GO:0004117//calmodulin-dependent cyclic-nucleotide phosphodiesterase activity;GO:0005516//calmodulin binding;GO:0008081//phosphoric diester hydrolase activity;GO:0016787//hydrolase activity;GO:0046872//metal ion binding;GO:…	GO:0001505//regulation of neurotransmitter levels;GO:0001975//response to amphetamine;GO:0007165//signal transduction;GO:0007626//locomotory behavior;GO:0008542//visual learning;GO:0036006//cellular response to macrophage colony-stimulating factor stimulus;GO:0042053//regulation of dopamine metabolic process;GO:0042428//serotonin metabolic process;GO:0097011//cellular response to granulocyte macr…
ENSMUSG00000028042	Zbtb7b	zinc finger and BTB domain containing 7B [Source:MGI Symbol;Acc:MGI:102755]	35	6	0.92	0.1	-3.20163	-9.2	1.67633e-09	5.02163e-09	-	GO:0005634//nucleus;GO:0005654//nucleoplasm	GO:0000978//RNA polymerase II proximal promoter sequence-specific DNA binding;GO:0000981//DNA-binding transcription factor activity, RNA polymerase II-specific;GO:0000987//proximal promoter sequence-specific DNA binding;GO:0001228//DNA-binding transcription activator activity, RNA polymerase II-specific;GO:0003677//DNA binding;GO:0003700//DNA-binding transcription factor activity;GO:0005515//prot…	GO:0000122//negative regulation of transcription by RNA polymerase II;GO:0001865//NK T cell differentiation;GO:0006357//regulation of transcription by RNA polymerase II;GO:0007275//multicellular organism development;GO:0007595//lactation;GO:0010468//regulation of gene expression;GO:0010628//positive regulation of gene expression;GO:0010629//negative regulation of gene expression;GO:0030154//cell …
ENSMUSG00000043165	Lor	loricrin [Source:MGI Symbol;Acc:MGI:96816]	17	3	0.92	0.1	-3.20163	-9.2	0.000122056	0.000254403	-	GO:0001533//cornified envelope;GO:0005737//cytoplasm;GO:0009898//cytoplasmic side of plasma membrane	GO:0005200//structural constituent of cytoskeleton;GO:0030280//structural constituent of epidermis	GO:0007010//cytoskeleton organization;GO:0031424//keratinization
ENSMUSG00000025582	Nptx1	neuronal pentraxin 1 [Source:MGI Symbol;Acc:MGI:107811]	94	16	1.73	0.19	-3.1867	-9.10526	4.06934e-23	2.42048e-22	-	GO:0005737//cytoplasm;GO:0005739//mitochondrion;GO:0005886//plasma membrane;GO:0030133//transport vesicle;GO:0031410//cytoplasmic vesicle;GO:0043005//neuron projection;GO:0043083//synaptic cleft;GO:0098978//glutamatergic synapse	GO:0046872//metal ion binding	GO:0006839//mitochondrial transport;GO:0035865//cellular response to potassium ion;GO:0043653//mitochondrial fragmentation involved in apoptotic process;GO:0060385//axonogenesis involved in innervation;GO:0098962//regulation of postsynaptic neurotransmitter receptor activity;GO:0099151//regulation of postsynaptic density assembly;GO:0099645//neurotransmitter receptor localization to postsynaptic …
ENSMUSG00000020774	Aspa	aspartoacylase [Source:MGI Symbol;Acc:MGI:87914]	329	64	23.56	2.59	-3.18532	-9.09653	2.26515e-71	5.47549e-70	ko01100//Metabolic pathways;ko00250//Alanine, aspartate and glutamate metabolism;ko00340//Histidine metabolism	GO:0005634//nucleus;GO:0005737//cytoplasm;GO:0005829//cytosol	GO:0004046//aminoacylase activity;GO:0005515//protein binding;GO:0016787//hydrolase activity;GO:0016788//hydrolase activity, acting on ester bonds;GO:0016811//hydrolase activity, acting on carbon-nitrogen (but not peptide) bonds, in linear amides;GO:0019807//aspartoacylase activity;GO:0042802//identical protein binding;GO:0046872//metal ion binding	GO:0006083//acetate metabolic process;GO:0022010//central nervous system myelination;GO:0048714//positive regulation of oligodendrocyte differentiation
ENSMUSG00000079164	Tlr5	toll-like receptor 5 [Source:MGI Symbol;Acc:MGI:1858171]	132	30	3.9	0.43	-3.18107	-9.06977	1.65315e-27	1.16047e-26	ko05132//Salmonella infection;ko05321//Inflammatiory bowel disease (IBD);ko04620//Toll-like receptor signaling pathway;ko05134//Legionellosis	GO:0016020//membrane;GO:0016021//integral component of membrane	GO:0004888//transmembrane signaling receptor activity;GO:0005515//protein binding	GO:0001817//regulation of cytokine production;GO:0001819//positive regulation of cytokine production;GO:0002224//toll-like receptor signaling pathway;GO:0002376//immune system process;GO:0002755//MyD88-dependent toll-like receptor signaling pathway;GO:0006954//inflammatory response;GO:0006955//immune response;GO:0007165//signal transduction;GO:0008584//male gonad development;GO:0034146//toll-like…
ENSMUSG00000018648	Dusp14	dual specificity phosphatase 14 [Source:MGI Symbol;Acc:MGI:1927168]	233	40	15.43	1.71	-3.17367	-9.02339	1.61278e-54	2.61206e-53	-	GO:0005634//nucleus;GO:0005737//cytoplasm	GO:0004721//phosphoprotein phosphatase activity;GO:0004722//protein serine/threonine phosphatase activity;GO:0004725//protein tyrosine phosphatase activity;GO:0008138//protein tyrosine/serine/threonine phosphatase activity;GO:0016787//hydrolase activity;GO:0016791//phosphatase activity;GO:0017017//MAP kinase tyrosine/serine/threonine phosphatase activity	GO:0000188//inactivation of MAPK activity;GO:0006470//protein dephosphorylation;GO:0016311//dephosphorylation;GO:0035335//peptidyl-tyrosine dephosphorylation
ENSMUSG00000000555	Itga5	integrin alpha 5 (fibronectin receptor alpha) [Source:MGI Symbol;Acc:MGI:96604]	33	6	0.72	0.08	-3.16993	-9	3.20238e-08	8.78984e-08	ko05168//Herpes simplex infection;ko04151//PI3K-Akt signaling pathway;ko05165//Human papillomavirus infection;ko04145//Phagosome;ko04810//Regulation of actin cytoskeleton;ko04640//Hematopoietic cell lineage;ko05414//Dilated cardiomyopathy (DCM);ko05205//Proteoglycans in cancer;ko04510//Focal adhesion;ko05135//Yersinia infection;ko05206//MicroRNAs in cancer;ko05410//Hypertrophic cardiomyopathy (HC…	GO:0005737//cytoplasm;GO:0005783//endoplasmic reticulum;GO:0005794//Golgi apparatus;GO:0005886//plasma membrane;GO:0005911//cell-cell junction;GO:0005925//focal adhesion;GO:0008305//integrin complex;GO:0009897//external side of plasma membrane;GO:0009986//cell surface;GO:0016020//membrane;GO:0016021//integral component of membrane;GO:0030054//cell junction;GO:0031410//cytoplasmic vesicle;GO:00325…	GO:0005154//epidermal growth factor receptor binding;GO:0005178//integrin binding;GO:0005515//protein binding;GO:0046872//metal ion binding;GO:0050839//cell adhesion molecule binding	GO:0007044//cell-substrate junction assembly;GO:0007155//cell adhesion;GO:0007157//heterophilic cell-cell adhesion via plasma membrane cell adhesion molecules;GO:0007159//leukocyte cell-cell adhesion;GO:0007229//integrin-mediated signaling pathway;GO:0007565//female pregnancy;GO:0007613//memory;GO:0010811//positive regulation of cell-substrate adhesion;GO:0023035//CD40 signaling pathway;GO:003033…
ENSMUSG00000020785	Camkk1	calcium/calmodulin-dependent protein kinase kinase 1, alpha [Source:MGI Symbol;Acc:MGI:1891766]	151	26	4.23	0.47	-3.16993	-9	9.41527e-36	8.91691e-35	ko05034//Alcoholism	GO:0005634//nucleus;GO:0005654//nucleoplasm;GO:0005737//cytoplasm;GO:0005829//cytosol	GO:0000166//nucleotide binding;GO:0004672//protein kinase activity;GO:0004674//protein serine/threonine kinase activity;GO:0004683//calmodulin-dependent protein kinase activity;GO:0005516//calmodulin binding;GO:0005524//ATP binding;GO:0016301//kinase activity;GO:0016740//transferase activity	GO:0006468//protein phosphorylation;GO:0016310//phosphorylation;GO:0032147//activation of protein kinase activity;GO:0035556//intracellular signal transduction;GO:0045860//positive regulation of protein kinase activity
ENSMUSG00000028458	Tesk1	testis specific protein kinase 1 [Source:MGI Symbol;Acc:MGI:1201675]	32.89	8.21	1.17	0.13	-3.16993	-9	1.44537e-07	3.77367e-07	-	GO:0005634//nucleus;GO:0005737//cytoplasm;GO:0005813//centrosome;GO:0005815//microtubule organizing center;GO:0005856//cytoskeleton;GO:0030027//lamellipodium;GO:0031410//cytoplasmic vesicle;GO:0042995//cell projection;GO:0048471//perinuclear region of cytoplasm	GO:0000166//nucleotide binding;GO:0004672//protein kinase activity;GO:0004674//protein serine/threonine kinase activity;GO:0004712//protein serine/threonine/tyrosine kinase activity;GO:0004713//protein tyrosine kinase activity;GO:0004714//transmembrane receptor protein tyrosine kinase activity;GO:0005524//ATP binding;GO:0008022//protein C-terminus binding;GO:0016301//kinase activity;GO:0016740//t…	GO:0001934//positive regulation of protein phosphorylation;GO:0006468//protein phosphorylation;GO:0007283//spermatogenesis;GO:0016310//phosphorylation;GO:0018108//peptidyl-tyrosine phosphorylation;GO:0030036//actin cytoskeleton organization;GO:0031953//negative regulation of protein autophosphorylation;GO:0032880//regulation of protein localization;GO:0032956//regulation of actin cytoskeleton org…
ENSMUSG00000036858	Ptcra	pre T cell antigen receptor alpha [Source:MGI Symbol;Acc:MGI:104857]	82	14.02	6.12	0.68	-3.16993	-9	3.34658e-20	1.74724e-19	ko05202//Transcriptional misregulation in cancers;ko04330//Notch signaling pathway	-	-	-
ENSMUSG00000073077	Cfap47	cilia and flagella associated protein 47 [Source:MGI Symbol;Acc:MGI:3781475]	103	14	2.61	0.29	-3.16993	-9	1.52644e-27	1.07237e-26	-	GO:0005575//cellular_component	GO:0003674//molecular_function;GO:0005515//protein binding	GO:0008150//biological_process
ENSMUSG00000073988	Ttpa	tocopherol (alpha) transfer protein [Source:MGI Symbol;Acc:MGI:1354168]	277	15	8.95	1	-3.16189	-8.95	2.03103e-90	7.06172e-89	-	GO:0005737//cytoplasm;GO:0005770//late endosome;GO:0005829//cytosol	GO:0005546//phosphatidylinositol-4,5-bisphosphate binding;GO:0008289//lipid binding;GO:0008431//vitamin E binding;GO:0019842//vitamin binding;GO:0043325//phosphatidylinositol-3,4-bisphosphate binding;GO:0120013//intermembrane lipid transfer activity;GO:1902936//phosphatidylinositol bisphosphate binding	GO:0001890//placenta development;GO:0001892//embryonic placenta development;GO:0007584//response to nutrient;GO:0009268//response to pH;GO:0009636//response to toxic substance;GO:0032502//developmental process;GO:0042360//vitamin E metabolic process;GO:0051180//vitamin transport;GO:0051452//intracellular pH reduction;GO:0060548//negative regulation of cell death;GO:0090212//negative regulation of…
ENSMUSG00000028036	Ptgfr	prostaglandin F receptor [Source:MGI Symbol;Acc:MGI:97796]	202	53	4.38	0.49	-3.16008	-8.93878	1.3426e-37	1.34616e-36	ko04080//Neuroactive ligand-receptor interaction;ko04020//Calcium signaling pathway;ko04072//Phospholipase D signaling pathway	GO:0005576//extracellular region;GO:0005737//cytoplasm;GO:0005886//plasma membrane;GO:0016020//membrane;GO:0016021//integral component of membrane	GO:0004930//G protein-coupled receptor activity;GO:0004955//prostaglandin receptor activity;GO:0004958//prostaglandin F receptor activity	GO:0006954//inflammatory response;GO:0007165//signal transduction;GO:0007186//G protein-coupled receptor signaling pathway;GO:0007189//adenylate cyclase-activating G protein-coupled receptor signaling pathway;GO:0007204//positive regulation of cytosolic calcium ion concentration;GO:0008284//positive regulation of cell proliferation;GO:0010628//positive regulation of gene expression;GO:0032355//re…
ENSMUSG00000094595	Fsbp	fibrinogen silencer binding protein [Source:MGI Symbol;Acc:MGI:5301008]	28	5	0.62	0.07	-3.14684	-8.85714	2.32231e-07	5.98065e-07	-	GO:0005634//nucleus;GO:0005654//nucleoplasm	GO:0042802//identical protein binding	GO:0008150//biological_process
ENSMUSG00000043290	Zfp784	zinc finger protein 784 [Source:MGI Symbol;Acc:MGI:3606042]	180.36	31.77	8.03	0.91	-3.14146	-8.82418	9.00634e-42	1.04041e-40	-	GO:0005634//nucleus	GO:0000977//RNA polymerase II regulatory region sequence-specific DNA binding;GO:0000981//DNA-binding transcription factor activity, RNA polymerase II-specific;GO:0003677//DNA binding;GO:0046872//metal ion binding;GO:1990837//sequence-specific double-stranded DNA binding	GO:0002244//hematopoietic progenitor cell differentiation;GO:0006357//regulation of transcription by RNA polymerase II
ENSMUSG00000062510	Nsl1	NSL1, MIS12 kinetochore complex component [Source:MGI Symbol;Acc:MGI:2685830]	102.52	17.87	2.01	0.23	-3.12749	-8.73913	5.74527e-25	3.64688e-24	-	GO:0000444//MIS12/MIND type complex;GO:0000776//kinetochore;GO:0000777//condensed chromosome kinetochore;GO:0016607//nuclear speck	-	GO:0000070//mitotic sister chromatid segregation
ENSMUSG00000041309	Nkx6-2	NK6 homeobox 2 [Source:MGI Symbol;Acc:MGI:1352738]	60	15.85	4.43	0.51	-3.11874	-8.68627	3.45421e-12	1.21215e-11	-	GO:0005634//nucleus	GO:0000978//RNA polymerase II proximal promoter sequence-specific DNA binding;GO:0000981//DNA-binding transcription factor activity, RNA polymerase II-specific;GO:0001227//DNA-binding transcription repressor activity, RNA polymerase II-specific;GO:0003677//DNA binding;GO:0003700//DNA-binding transcription factor activity;GO:0043565//sequence-specific DNA binding;GO:1990837//sequence-specific doub…	GO:0000122//negative regulation of transcription by RNA polymerase II;GO:0006355//regulation of transcription, DNA-templated;GO:0006357//regulation of transcription by RNA polymerase II;GO:0010454//negative regulation of cell fate commitment;GO:0010455//positive regulation of cell fate commitment;GO:0022010//central nervous system myelination;GO:0030154//cell differentiation;GO:0031018//endocrine…
ENSMUSG00000070287	Slc35g2	solute carrier family 35, member G2 [Source:MGI Symbol;Acc:MGI:2685365]	178	32	10.73	1.24	-3.11324	-8.65323	5.4102e-41	6.07605e-40	-	GO:0005794//Golgi apparatus;GO:0005886//plasma membrane;GO:0016020//membrane;GO:0016021//integral component of membrane	GO:0003674//molecular_function	GO:0008150//biological_process
ENSMUSG00000055078	Gabra5	gamma-aminobutyric acid (GABA) A receptor, subunit alpha 5 [Source:MGI Symbol;Acc:MGI:95617]	10	2	0.43	0.05	-3.10434	-8.6	0.0034275	0.00617798	ko04080//Neuroactive ligand-receptor interaction;ko04723//Retrograde endocannabinoid signaling;ko05032//Morphine addiction;ko04727//GABAergic synapse;ko04742//Taste transduction;ko05033//Nicotine addiction	GO:0005654//nucleoplasm;GO:0005829//cytosol;GO:0005886//plasma membrane;GO:0005887//integral component of plasma membrane;GO:0016020//membrane;GO:0016021//integral component of membrane;GO:0030054//cell junction;GO:0030425//dendrite;GO:0032590//dendrite membrane;GO:0032809//neuronal cell body membrane;GO:0034707//chloride channel complex;GO:0043005//neuron projection;GO:0043235//receptor complex;…	GO:0004888//transmembrane signaling receptor activity;GO:0004890//GABA-A receptor activity;GO:0005216//ion channel activity;GO:0005230//extracellular ligand-gated ion channel activity;GO:0005237//inhibitory extracellular ligand-gated ion channel activity;GO:0005254//chloride channel activity;GO:0005515//protein binding;GO:0008503//benzodiazepine receptor activity;GO:0022851//GABA-gated chloride i…	GO:0001662//behavioral fear response;GO:0006811//ion transport;GO:0006821//chloride transport;GO:0007165//signal transduction;GO:0007214//gamma-aminobutyric acid signaling pathway;GO:0007268//chemical synaptic transmission;GO:0007420//brain development;GO:0007605//sensory perception of sound;GO:0008306//associative learning;GO:0034220//ion transmembrane transport;GO:0042391//regulation of membran…
ENSMUSG00000103897	Pcdhga8	protocadherin gamma subfamily A, 8 [Source:MGI Symbol;Acc:MGI:1935221]	191.12	34.78	3.87	0.45	-3.10434	-8.6	2.34606e-43	2.83555e-42	-	GO:0005886//plasma membrane;GO:0016020//membrane;GO:0016021//integral component of membrane	GO:0003674//molecular_function;GO:0005509//calcium ion binding;GO:0046872//metal ion binding	GO:0007155//cell adhesion;GO:0007156//homophilic cell adhesion via plasma membrane adhesion molecules;GO:0008150//biological_process
ENSMUSG00000040699	Limd2	LIM domain containing 2 [Source:MGI Symbol;Acc:MGI:1915053]	268	78	15.43	1.8	-3.09967	-8.57222	9.57045e-46	1.22418e-44	-	GO:0005634//nucleus;GO:0005654//nucleoplasm;GO:0005737//cytoplasm;GO:0005829//cytosol	GO:0003674//molecular_function;GO:0046872//metal ion binding	GO:0008150//biological_process
ENSMUSG00000020776	Fbf1	Fas (TNFRSF6) binding factor 1 [Source:MGI Symbol;Acc:MGI:1922033]	95	17	1.96	0.23	-3.09115	-8.52174	1.34266e-22	7.82423e-22	-	GO:0000922//spindle pole;GO:0005737//cytoplasm;GO:0005813//centrosome;GO:0005814//centriole;GO:0005856//cytoskeleton;GO:0030054//cell junction;GO:0036064//ciliary basal body;GO:0043296//apical junction complex;GO:0045095//keratin filament;GO:0097539//ciliary transition fiber	GO:0005515//protein binding	GO:0030030//cell projection organization;GO:0043297//apical junction assembly;GO:0060271//cilium assembly;GO:0090162//establishment of epithelial cell polarity
ENSMUSG00000009545	Kcnq1	potassium voltage-gated channel, subfamily Q, member 1 [Source:MGI Symbol;Acc:MGI:108083]	67	9	2.12	0.25	-3.08406	-8.48	7.30095e-18	3.41448e-17	ko04261//Adrenergic signaling in cardiomyocytes;ko04725//Cholinergic synapse;ko04972//Pancreatic secretion;ko04974//Protein digestion and absorption;ko04971//Gastric acid secretion	GO:0005737//cytoplasm;GO:0005764//lysosome;GO:0005768//endosome;GO:0005769//early endosome;GO:0005770//late endosome;GO:0005783//endoplasmic reticulum;GO:0005886//plasma membrane;GO:0005887//integral component of plasma membrane;GO:0008076//voltage-gated potassium channel complex;GO:0016020//membrane;GO:0016021//integral component of membrane;GO:0016323//basolateral plasma membrane;GO:0016328//la…	GO:0005216//ion channel activity;GO:0005244//voltage-gated ion channel activity;GO:0005249//voltage-gated potassium channel activity;GO:0005251//delayed rectifier potassium channel activity;GO:0005267//potassium channel activity;GO:0005516//calmodulin binding;GO:0005546//phosphatidylinositol-4,5-bisphosphate binding;GO:0008157//protein phosphatase 1 binding;GO:0015271//outward rectifier potassium…	GO:0006349//regulation of gene expression by genetic imprinting;GO:0006811//ion transport;GO:0006813//potassium ion transport;GO:0010460//positive regulation of heart rate;GO:0016458//gene silencing;GO:0034765//regulation of ion transmembrane transport;GO:0035690//cellular response to drug;GO:0042391//regulation of membrane potential;GO:0046676//negative regulation of insulin secretion;GO:0048839…
ENSMUSG00000060512	0610040J01Rik	RIKEN cDNA 0610040J01 gene [Source:MGI Symbol;Acc:MGI:1923511]	65	16	4.15	0.49	-3.08226	-8.46939	1.16822e-13	4.46266e-13	-	GO:0005654//nucleoplasm;GO:0030054//cell junction	GO:0003674//molecular_function	GO:0008150//biological_process
ENSMUSG00000030905	Crym	crystallin, mu [Source:MGI Symbol;Acc:MGI:102675]	87	16	6.03	0.72	-3.06609	-8.375	2.97075e-20	1.55651e-19	-	GO:0005634//nucleus;GO:0005737//cytoplasm;GO:0005739//mitochondrion;GO:0005829//cytosol	GO:0003714//transcription corepressor activity;GO:0016491//oxidoreductase activity;GO:0042562//hormone binding;GO:0042803//protein homodimerization activity;GO:0047127//thiomorpholine-carboxylate dehydrogenase activity;GO:0050661//NADP binding;GO:0070324//thyroid hormone binding	GO:0000122//negative regulation of transcription by RNA polymerase II;GO:0006839//mitochondrial transport;GO:0007605//sensory perception of sound;GO:0042403//thyroid hormone metabolic process;GO:0070327//thyroid hormone transport
ENSMUSG00000078886	Gm2026	predicted gene 2026 [Source:MGI Symbol;Acc:MGI:3780195]	368.89	68.73	21.81	2.62	-3.05735	-8.32443	8.80728e-82	2.58216e-80	ko05168//Herpes simplex infection	GO:0005575//cellular_component;GO:0005634//nucleus	GO:0000978//RNA polymerase II proximal promoter sequence-specific DNA binding;GO:0001228//DNA-binding transcription activator activity, RNA polymerase II-specific;GO:0003674//molecular_function;GO:0046872//metal ion binding	GO:0006355//regulation of transcription, DNA-templated;GO:0006357//regulation of transcription by RNA polymerase II;GO:0008150//biological_process;GO:0045944//positive regulation of transcription by RNA polymerase II
ENSMUSG00000091735	Gpr62	G protein-coupled receptor 62 [Source:MGI Symbol;Acc:MGI:3525078]	43	8	2.08	0.25	-3.05658	-8.32	2.24444e-10	7.10185e-10	-	GO:0005768//endosome;GO:0005886//plasma membrane;GO:0010008//endosome membrane;GO:0016020//membrane;GO:0016021//integral component of membrane;GO:0043235//receptor complex	GO:0004930//G protein-coupled receptor activity;GO:0042802//identical protein binding;GO:1990763//arrestin family protein binding	GO:0007165//signal transduction;GO:0007186//G protein-coupled receptor signaling pathway;GO:0043950//positive regulation of cAMP-mediated signaling;GO:0048016//inositol phosphate-mediated signaling
ENSMUSG00000090236	Car15	carbonic anhydrase 15 [Source:MGI Symbol;Acc:MGI:1931324]	21	4	1.57	0.19	-3.04669	-8.26316	5.71982e-06	1.33382e-05	ko01100//Metabolic pathways;ko00910//Nitrogen metabolism	GO:0005576//extracellular region;GO:0005886//plasma membrane;GO:0016020//membrane;GO:0046658//anchored component of plasma membrane	GO:0004089//carbonate dehydratase activity;GO:0008270//zinc ion binding;GO:0016829//lyase activity;GO:0016836//hydro-lyase activity;GO:0046872//metal ion binding	GO:0006730//one-carbon metabolic process
ENSMUSG00000034460	Six4	sine oculis-related homeobox 4 [Source:MGI Symbol;Acc:MGI:106034]	160	31.04	2.39	0.29	-3.04289	-8.24138	1.39093e-35	1.30754e-34	ko05202//Transcriptional misregulation in cancers	GO:0005634//nucleus;GO:0005667//transcription factor complex;GO:0005737//cytoplasm	GO:0000978//RNA polymerase II proximal promoter sequence-specific DNA binding;GO:0000981//DNA-binding transcription factor activity, RNA polymerase II-specific;GO:0001228//DNA-binding transcription activator activity, RNA polymerase II-specific;GO:0003677//DNA binding;GO:0003700//DNA-binding transcription factor activity;GO:0005515//protein binding;GO:0043565//sequence-specific DNA binding;GO:199…	GO:0006355//regulation of transcription, DNA-templated;GO:0006357//regulation of transcription by RNA polymerase II;GO:0007275//multicellular organism development;GO:0007519//skeletal muscle tissue development;GO:0008582//regulation of synaptic growth at neuromuscular junction;GO:0008584//male gonad development;GO:0010468//regulation of gene expression;GO:0030238//male sex determination;GO:003091…
ENSMUSG00000040605	Bace2	beta-site APP-cleaving enzyme 2 [Source:MGI Symbol;Acc:MGI:1860440]	61	25	2.46	0.3	-3.03562	-8.2	8.67371e-09	2.47202e-08	ko05010//Alzheimer disease	GO:0005737//cytoplasm;GO:0005768//endosome;GO:0005783//endoplasmic reticulum;GO:0005886//plasma membrane;GO:0016020//membrane;GO:0016021//integral component of membrane;GO:0031045//dense core granule	GO:0004190//aspartic-type endopeptidase activity;GO:0008233//peptidase activity;GO:0016787//hydrolase activity	GO:0006508//proteolysis;GO:0048143//astrocyte activation
ENSMUSG00000038112	AW551984	expressed sequence AW551984 [Source:MGI Symbol;Acc:MGI:2143322]	299	57	6.78	0.83	-3.0301	-8.16867	1.94574e-65	4.19029e-64	-	GO:0005575//cellular_component	GO:0003674//molecular_function	GO:0055007//cardiac muscle cell differentiation;GO:0060923//cardiac muscle cell fate commitment
ENSMUSG00000032062	2310030G06Rik	RIKEN cDNA 2310030G06 gene [Source:MGI Symbol;Acc:MGI:1914202]	130	25	10.03	1.24	-3.01591	-8.08871	1.64942e-29	1.25774e-28	-	-	GO:0003674//molecular_function	GO:0008150//biological_process
ENSMUSG00000039377	Hlx	H2.0-like homeobox [Source:MGI Symbol;Acc:MGI:96109]	19	2	0.8	0.1	-3	-8	5.78262e-06	1.34476e-05	-	GO:0005634//nucleus	GO:0000981//DNA-binding transcription factor activity, RNA polymerase II-specific;GO:0003677//DNA binding;GO:0043565//sequence-specific DNA binding	GO:0001889//liver development;GO:0006355//regulation of transcription, DNA-templated;GO:0006357//regulation of transcription by RNA polymerase II;GO:0007519//skeletal muscle tissue development;GO:0008284//positive regulation of cell proliferation;GO:0030154//cell differentiation;GO:0045627//positive regulation of T-helper 1 cell differentiation;GO:0045629//negative regulation of T-helper 2 cell d…
ENSMUSG00000048865	Arhgap30	Rho GTPase activating protein 30 [Source:MGI Symbol;Acc:MGI:2684948]	15	3	0.32	0.04	-3	-8	0.000404902	0.000802621	-	GO:0043231//intracellular membrane-bounded organelle	-	GO:0007165//signal transduction
ENSMUSG00000054931	Zkscan4	zinc finger with KRAB and SCAN domains 4 [Source:MGI Symbol;Acc:MGI:3649412]	82	16.01	3.27	0.41	-2.99559	-7.97561	1.04908e-18	5.10939e-18	-	GO:0005634//nucleus	GO:0000978//RNA polymerase II proximal promoter sequence-specific DNA binding;GO:0000981//DNA-binding transcription factor activity, RNA polymerase II-specific	GO:0006357//regulation of transcription by RNA polymerase II
ENSMUSG00000001773	Folh1	folate hydrolase 1 [Source:MGI Symbol;Acc:MGI:1858193]	149	30	4.7	0.59	-2.99387	-7.9661	5.57792e-33	4.81082e-32	ko01100//Metabolic pathways;ko00250//Alanine, aspartate and glutamate metabolism;ko04977//Vitamin digestion and absorption	GO:0005886//plasma membrane;GO:0005887//integral component of plasma membrane;GO:0016020//membrane;GO:0016021//integral component of membrane	GO:0003824//catalytic activity;GO:0004180//carboxypeptidase activity;GO:0004181//metallocarboxypeptidase activity;GO:0008233//peptidase activity;GO:0008235//metalloexopeptidase activity;GO:0008237//metallopeptidase activity;GO:0016787//hydrolase activity;GO:0016805//dipeptidase activity;GO:0046872//metal ion binding	GO:0006508//proteolysis;GO:0006760//folic acid-containing compound metabolic process;GO:0008152//metabolic process;GO:0043065//positive regulation of apoptotic process
ENSMUSG00000024833	Pola2	polymerase (DNA directed), alpha 2 [Source:MGI Symbol;Acc:MGI:99690]	152.35	39.1	8.14	1.03	-2.98238	-7.90291	4.88193e-29	3.66444e-28	ko03030//DNA replication	GO:0005634//nucleus;GO:0005654//nucleoplasm;GO:0005658//alpha DNA polymerase:primase complex;GO:0005829//cytosol	GO:0003677//DNA binding;GO:0003887//DNA-directed DNA polymerase activity;GO:0005515//protein binding	GO:0006260//DNA replication;GO:0006269//DNA replication, synthesis of RNA primer;GO:0006270//DNA replication initiation;GO:0006606//protein import into nucleus;GO:0071897//DNA biosynthetic process
ENSMUSG00000044328	Trp53i13	transformation related protein 53 inducible protein 13 [Source:MGI Symbol;Acc:MGI:1915125]	112	22	7.34	0.93	-2.98048	-7.89247	1.47396e-25	9.58909e-25	-	GO:0005737//cytoplasm;GO:0005886//plasma membrane;GO:0016020//membrane;GO:0016021//integral component of membrane	GO:0003674//molecular_function	GO:0009411//response to UV;GO:0014070//response to organic cyclic compound;GO:0042493//response to drug;GO:0045786//negative regulation of cell cycle
ENSMUSG00000040016	Ptger3	prostaglandin E receptor 3 (subtype EP3) [Source:MGI Symbol;Acc:MGI:97795]	117	26	5.05	0.64	-2.98014	-7.89063	5.43179e-25	3.4516e-24	ko05200//Pathways in cancer;ko04080//Neuroactive ligand-receptor interaction;ko04020//Calcium signaling pathway;ko05163//Human cytomegalovirus infection;ko04024//cAMP signaling pathway;ko04923//Regulation of lipolysis in adipocyte	GO:0005886//plasma membrane;GO:0016020//membrane;GO:0016021//integral component of membrane	GO:0004930//G protein-coupled receptor activity;GO:0004955//prostaglandin receptor activity;GO:0004957//prostaglandin E receptor activity	GO:0007186//G protein-coupled receptor signaling pathway
ENSMUSG00000109398	Gm3854	predicted gene 3854 [Source:MGI Symbol;Acc:MGI:3782026]	36	7.15	1.17	0.15	-2.96347	-7.8	5.28318e-09	1.52852e-08	ko05168//Herpes simplex infection	-	GO:0000977//RNA polymerase II regulatory region sequence-specific DNA binding;GO:0000981//DNA-binding transcription factor activity, RNA polymerase II-specific;GO:0001227//DNA-binding transcription repressor activity, RNA polymerase II-specific;GO:0046872//metal ion binding	GO:0000122//negative regulation of transcription by RNA polymerase II;GO:0006355//regulation of transcription, DNA-templated;GO:0006357//regulation of transcription by RNA polymerase II
ENSMUSG00000027843	Ptpn22	protein tyrosine phosphatase, non-receptor type 22 (lymphoid) [Source:MGI Symbol;Acc:MGI:107170]	144	29	5.03	0.65	-2.95205	-7.73846	1.88231e-31	1.5369e-30	-	GO:0005634//nucleus;GO:0005737//cytoplasm;GO:0009898//cytoplasmic side of plasma membrane;GO:0048471//perinuclear region of cytoplasm	GO:0004721//phosphoprotein phosphatase activity;GO:0004725//protein tyrosine phosphatase activity;GO:0004726//non-membrane spanning protein tyrosine phosphatase activity;GO:0005515//protein binding;GO:0016787//hydrolase activity;GO:0016791//phosphatase activity;GO:0017124//SH3 domain binding;GO:0019900//kinase binding;GO:0031625//ubiquitin protein ligase binding;GO:1990782//protein tyrosine kinas…	GO:0002230//positive regulation of defense response to virus by host;GO:0002376//immune system process;GO:0002685//regulation of leukocyte migration;GO:0006470//protein dephosphorylation;GO:0006914//autophagy;GO:0010507//negative regulation of autophagy;GO:0010628//positive regulation of gene expression;GO:0010629//negative regulation of gene expression;GO:0016311//dephosphorylation;GO:0030217//T…
ENSMUSG00000050394	Armcx6	armadillo repeat containing, X-linked 6 [Source:MGI Symbol;Acc:MGI:2147993]	75	15	3.55	0.46	-2.94811	-7.71739	2.33679e-17	1.06183e-16	-	GO:0005739//mitochondrion;GO:0005741//mitochondrial outer membrane;GO:0016020//membrane;GO:0016021//integral component of membrane	GO:0003674//molecular_function	GO:0008150//biological_process
ENSMUSG00000023994	Nfya	nuclear transcription factor-Y alpha [Source:MGI Symbol;Acc:MGI:97316]	41	30	3.93	0.51	-2.94596	-7.70588	0.00299353	0.00542548	ko05152//Tuberculosis;ko04612//Antigen processing and presentation;ko05017//Spinocerebellar ataxia	GO:0005634//nucleus;GO:0005654//nucleoplasm;GO:0016602//CCAAT-binding factor complex;GO:0032993//protein-DNA complex;GO:0090575//RNA polymerase II transcription factor complex	GO:0000976//transcription regulatory region sequence-specific DNA binding;GO:0000978//RNA polymerase II proximal promoter sequence-specific DNA binding;GO:0000981//DNA-binding transcription factor activity, RNA polymerase II-specific;GO:0001221//transcription cofactor binding;GO:0001228//DNA-binding transcription activator activity, RNA polymerase II-specific;GO:0003677//DNA binding;GO:0003700//D…	GO:0006355//regulation of transcription, DNA-templated;GO:0006357//regulation of transcription by RNA polymerase II;GO:0045893//positive regulation of transcription, DNA-templated;GO:0045944//positive regulation of transcription by RNA polymerase II;GO:0048511//rhythmic process;GO:2000036//regulation of stem cell population maintenance;GO:2000648//positive regulation of stem cell proliferation
ENSMUSG00000026188	Tmem169	transmembrane protein 169 [Source:MGI Symbol;Acc:MGI:2442781]	477	96	15.61	2.03	-2.94292	-7.68966	1.68304e-100	6.84269e-99	-	GO:0005575//cellular_component;GO:0016020//membrane;GO:0016021//integral component of membrane	GO:0003674//molecular_function	GO:0008150//biological_process
ENSMUSG00000027674	Pex5l	peroxisomal biogenesis factor 5-like [Source:MGI Symbol;Acc:MGI:1916672]	39	19	2.9	0.38	-2.93198	-7.63158	4.33203e-05	9.38395e-05	ko04146//Peroxisome	GO:0005737//cytoplasm;GO:0005778//peroxisomal membrane;GO:0005829//cytosol;GO:0016020//membrane;GO:0017071//intracellular cyclic nucleotide activated cation channel complex;GO:0030425//dendrite;GO:0043235//receptor complex;GO:0048471//perinuclear region of cytoplasm;GO:0051286//cell tip	GO:0000268//peroxisome targeting sequence binding;GO:0005052//peroxisome matrix targeting signal-1 binding;GO:0005221//intracellular cyclic nucleotide activated cation channel activity;GO:0005515//protein binding;GO:0031267//small GTPase binding	GO:0016560//protein import into peroxisome matrix, docking;GO:0034220//ion transmembrane transport;GO:0042391//regulation of membrane potential;GO:0043949//regulation of cAMP-mediated signaling;GO:0045055//regulated exocytosis;GO:0045185//maintenance of protein location;GO:0051461//positive regulation of corticotropin secretion;GO:0098655//cation transmembrane transport
ENSMUSG00000118663	SPATA5L1	spermatosis associated 5-like 1 [Source:NCBI gene (formerly Entrezgene);Acc:214616]	15	3	0.61	0.08	-2.93074	-7.625	0.000404902	0.000802621	-	GO:0005737//cytoplasm;GO:0005819//spindle	GO:0005524//ATP binding;GO:0016887//ATPase activity	-
ENSMUSG00000096793	Gm3002	predicted gene 3002 [Source:MGI Symbol;Acc:MGI:3781180]	45.17	9.28	2.21	0.29	-2.92992	-7.62069	1.85154e-10	5.8817e-10	-	-	-	-
ENSMUSG00000027702	Lrrc34	leucine rich repeat containing 34 [Source:MGI Symbol;Acc:MGI:1919077]	15	3	0.76	0.1	-2.926	-7.6	0.000404902	0.000802621	-	GO:0005575//cellular_component;GO:0005634//nucleus;GO:0005730//nucleolus;GO:0005737//cytoplasm	GO:0003674//molecular_function;GO:0005515//protein binding	GO:0008150//biological_process;GO:0030154//cell differentiation
ENSMUSG00000033327	Tnxb	tenascin XB [Source:MGI Symbol;Acc:MGI:1932137]	50	10	0.38	0.05	-2.926	-7.6	9.64858e-12	3.31067e-11	ko04151//PI3K-Akt signaling pathway;ko05165//Human papillomavirus infection;ko04510//Focal adhesion;ko05206//MicroRNAs in cancer;ko04512//ECM-receptor interaction	GO:0005576//extracellular region;GO:0005615//extracellular space;GO:0031012//extracellular matrix;GO:0062023//collagen-containing extracellular matrix	GO:0005201//extracellular matrix structural constituent;GO:0005515//protein binding;GO:0005518//collagen binding;GO:0008201//heparin binding;GO:0098633//collagen fibril binding	GO:0006629//lipid metabolic process;GO:0006631//fatty acid metabolic process;GO:0006641//triglyceride metabolic process;GO:0007160//cell-matrix adhesion;GO:0030198//extracellular matrix organization;GO:0030199//collagen fibril organization;GO:0032963//collagen metabolic process;GO:0043506//regulation of JUN kinase activity;GO:0048251//elastic fiber assembly;GO:0098609//cell-cell adhesion
ENSMUSG00000058392	Rrp1b	ribosomal RNA processing 1B [Source:MGI Symbol;Acc:MGI:1919712]	181	107	10.63	1.4	-2.92464	-7.59286	2.09884e-15	8.71265e-15	-	GO:0000791//euchromatin;GO:0000792//heterochromatin;GO:0001652//granular component;GO:0005634//nucleus;GO:0005654//nucleoplasm;GO:0005694//chromosome;GO:0005730//nucleolus;GO:0030687//preribosome, large subunit precursor;GO:0030688//preribosome, small subunit precursor	GO:0003713//transcription coactivator activity;GO:0005515//protein binding	GO:0006364//rRNA processing;GO:0006397//mRNA processing;GO:0006915//apoptotic process;GO:0008380//RNA splicing;GO:0010923//negative regulation of phosphatase activity;GO:0034260//negative regulation of GTPase activity;GO:0043065//positive regulation of apoptotic process;GO:0043484//regulation of RNA splicing;GO:0043923//positive regulation by host of viral transcription;GO:0045944//positive regul…
ENSMUSG00000027603	Ggt7	gamma-glutamyltransferase 7 [Source:MGI Symbol;Acc:MGI:1913385]	366	75	13.42	1.77	-2.92256	-7.58192	1.04775e-76	2.8334e-75	ko01100//Metabolic pathways;ko00480//Glutathione metabolism;ko00430//Taurine and hypotaurine metabolism	GO:0005886//plasma membrane;GO:0016020//membrane;GO:0016021//integral component of membrane	GO:0000048//peptidyltransferase activity;GO:0016740//transferase activity;GO:0016746//transferase activity, transferring acyl groups;GO:0016787//hydrolase activity;GO:0036374//glutathione hydrolase activity;GO:0102953//hypoglycin A gamma-glutamyl transpeptidase activity;GO:0103068//leukotriene C4 gamma-glutamyl transferase activity	GO:0006412//translation;GO:0006508//proteolysis;GO:0006749//glutathione metabolic process;GO:0006750//glutathione biosynthetic process;GO:0006751//glutathione catabolic process;GO:0007283//spermatogenesis;GO:0018215//protein phosphopantetheinylation;GO:0032355//response to estradiol;GO:0032496//response to lipopolysaccharide;GO:0034612//response to tumor necrosis factor;GO:1902883//negative regul…
ENSMUSG00000047797	Gjb1	gap junction protein, beta 1 [Source:MGI Symbol;Acc:MGI:95719]	76	15	4.59	0.61	-2.91161	-7.52459	1.29004e-17	5.94248e-17	-	GO:0005737//cytoplasm;GO:0005886//plasma membrane;GO:0005921//gap junction;GO:0005922//connexin complex;GO:0016020//membrane;GO:0016021//integral component of membrane;GO:0016328//lateral plasma membrane;GO:0030054//cell junction;GO:0032991//protein-containing complex	GO:0005243//gap junction channel activity	GO:0007154//cell communication;GO:0007267//cell-cell signaling;GO:0015868//purine ribonucleotide transport;GO:0055085//transmembrane transport;GO:1905867//epididymis development
ENSMUSG00000092260	Zfp963	zinc finger protein 963 [Source:MGI Symbol;Acc:MGI:4867078]	635	132	26.77	3.56	-2.91067	-7.51966	4.55872e-129	2.85193e-127	ko05168//Herpes simplex infection	GO:0005634//nucleus	GO:0000977//RNA polymerase II regulatory region sequence-specific DNA binding;GO:0000981//DNA-binding transcription factor activity, RNA polymerase II-specific;GO:0046872//metal ion binding	GO:0006355//regulation of transcription, DNA-templated;GO:0006357//regulation of transcription by RNA polymerase II
ENSMUSG00000043458	Pcdhb12	protocadherin beta 12 [Source:MGI Symbol;Acc:MGI:2136747]	57	12	1.8	0.24	-2.90689	-7.5	2.31603e-13	8.7014e-13	-	GO:0005886//plasma membrane;GO:0005887//integral component of plasma membrane;GO:0005911//cell-cell junction;GO:0016020//membrane;GO:0016021//integral component of membrane	GO:0003674//molecular_function;GO:0005509//calcium ion binding	GO:0007155//cell adhesion;GO:0007156//homophilic cell adhesion via plasma membrane adhesion molecules
ENSMUSG00000036864	Proser3	proline and serine rich 3 [Source:MGI Symbol;Acc:MGI:2681861]	24	6	1.12	0.15	-2.90046	-7.46667	1.95723e-05	4.38457e-05	-	GO:0005575//cellular_component	GO:0003674//molecular_function	GO:0008150//biological_process
ENSMUSG00000018381	Abi3	ABI family member 3 [Source:MGI Symbol;Acc:MGI:1913860]	94.01	20	2.31	0.31	-2.89755	-7.45161	6.92804e-21	3.74249e-20	-	GO:0005737//cytoplasm;GO:0014069//postsynaptic density;GO:0030027//lamellipodium;GO:0031209//SCAR complex;GO:0043197//dendritic spine;GO:0043198//dendritic shaft	GO:0005515//protein binding;GO:0017124//SH3 domain binding;GO:0042802//identical protein binding;GO:0051015//actin filament binding	GO:0002357//defense response to tumor cell;GO:0010593//negative regulation of lamellipodium assembly;GO:0030334//regulation of cell migration;GO:0061001//regulation of dendritic spine morphogenesis;GO:0099151//regulation of postsynaptic density assembly;GO:1903077//negative regulation of protein localization to plasma membrane;GO:2000249//regulation of actin cytoskeleton reorganization;GO:2000774…
ENSMUSG00000024511	Rab27b	RAB27B, member RAS oncogene family [Source:MGI Symbol;Acc:MGI:1931295]	521.03	102.02	12.53	1.69	-2.89029	-7.4142	2.8867e-110	1.36768e-108	ko04972//Pancreatic secretion	GO:0005768//endosome;GO:0005770//late endosome;GO:0005794//Golgi apparatus;GO:0005795//Golgi stack;GO:0016020//membrane;GO:0016324//apical plasma membrane;GO:0030140//trans-Golgi network transport vesicle;GO:0030141//secretory granule;GO:0030667//secretory granule membrane;GO:0032585//multivesicular body membrane;GO:0042470//melanosome;GO:0042589//zymogen granule membrane;GO:0098993//anchored com…	GO:0000166//nucleotide binding;GO:0003924//GTPase activity;GO:0005515//protein binding;GO:0005525//GTP binding;GO:0016787//hydrolase activity;GO:0019003//GDP binding;GO:0019904//protein domain specific binding;GO:0031489//myosin V binding	GO:0017157//regulation of exocytosis;GO:0032402//melanosome transport;GO:0045921//positive regulation of exocytosis;GO:0048488//synaptic vesicle endocytosis;GO:0071985//multivesicular body sorting pathway;GO:0099641//anterograde axonal protein transport
ENSMUSG00000052273	Dnah3	dynein, axonemal, heavy chain 3 [Source:MGI Symbol;Acc:MGI:2683040]	15	7.54	0.37	0.05	-2.88753	-7.4	0.0227353	0.0368725	ko05016//Huntington disease	GO:0005737//cytoplasm;GO:0005856//cytoskeleton;GO:0005874//microtubule;GO:0005929//cilium;GO:0030286//dynein complex;GO:0036156//inner dynein arm;GO:0042995//cell projection	GO:0000166//nucleotide binding;GO:0005524//ATP binding;GO:0008569//ATP-dependent microtubule motor activity, minus-end-directed;GO:0045505//dynein intermediate chain binding;GO:0051959//dynein light intermediate chain binding	GO:0007018//microtubule-based movement
ENSMUSG00000024732	Ccdc86	coiled-coil domain containing 86 [Source:MGI Symbol;Acc:MGI:1277220]	176	36.97	5.62	0.76	-2.8865	-7.39474	1.38481e-37	1.38692e-36	-	GO:0005634//nucleus;GO:0005654//nucleoplasm;GO:0005694//chromosome;GO:0005730//nucleolus	-	-
ENSMUSG00000017499	Cdc6	cell division cycle 6 [Source:MGI Symbol;Acc:MGI:1345150]	64	14	2.36	0.32	-2.88264	-7.375	4.79625e-14	1.86957e-13	ko04110//Cell cycle	GO:0000922//spindle pole;GO:0005634//nucleus;GO:0005654//nucleoplasm;GO:0005737//cytoplasm;GO:0005819//spindle;GO:0005829//cytosol;GO:0045171//intercellular bridge;GO:0051233//spindle midzone;GO:0072686//mitotic spindle	GO:0000166//nucleotide binding;GO:0003682//chromatin binding;GO:0003688//DNA replication origin binding;GO:0005524//ATP binding;GO:0019900//kinase binding	GO:0000278//mitotic cell cycle;GO:0006260//DNA replication;GO:0006270//DNA replication initiation;GO:0007049//cell cycle;GO:0030071//regulation of mitotic metaphase/anaphase transition;GO:0032467//positive regulation of cytokinesis;GO:0033314//mitotic DNA replication checkpoint;GO:0045737//positive regulation of cyclin-dependent protein serine/threonine kinase activity;GO:0048146//positive regula…
ENSMUSG00000099583	H3c4	H3 clustered histone 4 [Source:MGI Symbol;Acc:MGI:2448322]	94	19.74	7.21	0.98	-2.87915	-7.35714	6.92804e-21	3.74249e-20	ko05202//Transcriptional misregulation in cancers;ko05322//Systemic lupus erythematosus;ko05034//Alcoholism	GO:0000228//nuclear chromosome;GO:0000785//chromatin;GO:0000786//nucleosome;GO:0005634//nucleus;GO:0005654//nucleoplasm;GO:0005694//chromosome;GO:0032991//protein-containing complex	GO:0003677//DNA binding;GO:0003682//chromatin binding;GO:0005515//protein binding;GO:0046982//protein heterodimerization activity	GO:0000122//negative regulation of transcription by RNA polymerase II;GO:0006334//nucleosome assembly;GO:0006335//DNA replication-dependent nucleosome assembly;GO:0060968//regulation of gene silencing
ENSMUSG00000034652	Cd300a	CD300A molecule [Source:MGI Symbol;Acc:MGI:2443411]	42.4	9.03	0.88	0.12	-2.87447	-7.33333	1.06768e-09	3.23987e-09	-	GO:0005886//plasma membrane;GO:0016020//membrane;GO:0016021//integral component of membrane	GO:0001786//phosphatidylserine binding;GO:0004888//transmembrane signaling receptor activity;GO:0005515//protein binding;GO:0008429//phosphatidylethanolamine binding;GO:0019902//phosphatase binding;GO:0038023//signaling receptor activity	GO:0002376//immune system process;GO:0002552//serotonin secretion by mast cell;GO:0006898//receptor-mediated endocytosis;GO:0014063//negative regulation of serotonin secretion;GO:0030889//negative regulation of B cell proliferation;GO:0032516//positive regulation of phosphoprotein phosphatase activity;GO:0033007//negative regulation of mast cell activation involved in immune response;GO:0034125//…
ENSMUSG00000040260	Daam2	dishevelled associated activator of morphogenesis 2 [Source:MGI Symbol;Acc:MGI:1923691]	8	1	0.22	0.03	-2.87447	-7.33333	0.00391328	0.00696667	ko04310//Wnt signaling pathway	-	GO:0003779//actin binding;GO:0005515//protein binding;GO:0031267//small GTPase binding	GO:0007368//determination of left/right symmetry;GO:0016043//cellular component organization;GO:0016055//Wnt signaling pathway;GO:0021516//dorsal spinal cord development;GO:0030036//actin cytoskeleton organization;GO:0048715//negative regulation of oligodendrocyte differentiation;GO:0060828//regulation of canonical Wnt signaling pathway;GO:0090263//positive regulation of canonical Wnt signaling p…
ENSMUSG00000038569	Rad9b	RAD9 checkpoint clamp component B [Source:MGI Symbol;Acc:MGI:2385231]	114.93	16.72	5.56	0.76	-2.87101	-7.31579	1.50464e-29	1.15079e-28	ko04218//Cellular senescence	GO:0005634//nucleus;GO:0030896//checkpoint clamp complex	GO:0008408//3'-5' exonuclease activity	GO:0000076//DNA replication checkpoint;GO:0000077//DNA damage checkpoint;GO:0006281//DNA repair;GO:0031573//intra-S DNA damage checkpoint;GO:0071479//cellular response to ionizing radiation;GO:0090305//nucleic acid phosphodiester bond hydrolysis
ENSMUSG00000030030	1700003E16Rik	RIKEN cDNA 1700003E16 gene [Source:MGI Symbol;Acc:MGI:1919087]	23	5	1.09	0.15	-2.86129	-7.26667	8.54838e-06	1.96684e-05	-	GO:0005575//cellular_component	GO:0003674//molecular_function	GO:0008150//biological_process
ENSMUSG00000016194	Hsd11b1	hydroxysteroid 11-beta dehydrogenase 1 [Source:MGI Symbol;Acc:MGI:103562]	60	11	3.85	0.53	-2.86079	-7.26415	3.88593e-14	1.52275e-13	ko01100//Metabolic pathways;ko05204//Chemical carcinogenesis;ko00140//Steroid hormone biosynthesis;ko00980//Metabolism of xenobiotics by cytochrome P450	GO:0005737//cytoplasm;GO:0005783//endoplasmic reticulum;GO:0005789//endoplasmic reticulum membrane;GO:0005791//rough endoplasmic reticulum;GO:0016020//membrane;GO:0016021//integral component of membrane;GO:0030176//integral component of endoplasmic reticulum membrane;GO:0031965//nuclear membrane;GO:0043231//intracellular membrane-bounded organelle;GO:0045177//apical part of cell	GO:0003845//11-beta-hydroxysteroid dehydrogenase [NAD(P)] activity;GO:0005496//steroid binding;GO:0016491//oxidoreductase activity;GO:0042803//protein homodimerization activity;GO:0050661//NADP binding;GO:0070524//11-beta-hydroxysteroid dehydrogenase (NADP+) activity	GO:0006629//lipid metabolic process;GO:0006704//glucocorticoid biosynthetic process;GO:0006706//steroid catabolic process;GO:0006713//glucocorticoid catabolic process;GO:0008202//steroid metabolic process;GO:0030324//lung development;GO:0043456//regulation of pentose-phosphate shunt;GO:0055114//oxidation-reduction process
ENSMUSG00000002699	Lcp2	lymphocyte cytosolic protein 2 [Source:MGI Symbol;Acc:MGI:1321402]	52	11	1.37	0.19	-2.8501	-7.21053	7.93599e-12	2.73306e-11	ko04015//Rap1 signaling pathway;ko04650//Natural killer cell mediated cytotoxicity;ko04664//Fc epsilon RI signaling pathway;ko05135//Yersinia infection;ko04660//T cell receptor signaling pathway;ko04380//Osteoclast differentiation;ko04611//Platelet activation	GO:0005737//cytoplasm;GO:0005829//cytosol;GO:0005911//cell-cell junction;GO:0036398//TCR signalosome;GO:0044853//plasma membrane raft	GO:0005515//protein binding	GO:0007169//transmembrane receptor protein tyrosine kinase signaling pathway;GO:0035556//intracellular signal transduction;GO:0045576//mast cell activation;GO:0045860//positive regulation of protein kinase activity;GO:0050852//T cell receptor signaling pathway
ENSMUSG00000020325	Fstl3	follistatin-like 3 [Source:MGI Symbol;Acc:MGI:1890391]	97	21.01	4.75	0.66	-2.84739	-7.19697	3.23745e-21	1.77257e-20	-	GO:0005576//extracellular region;GO:0005615//extracellular space;GO:0005634//nucleus;GO:0005654//nucleoplasm;GO:0005794//Golgi apparatus;GO:0030141//secretory granule;GO:0044306//neuron projection terminus	GO:0001968//fibronectin binding;GO:0005515//protein binding;GO:0048185//activin binding	GO:0001503//ossification;GO:0001822//kidney development;GO:0002244//hematopoietic progenitor cell differentiation;GO:0006357//regulation of transcription by RNA polymerase II;GO:0007275//multicellular organism development;GO:0007283//spermatogenesis;GO:0008584//male gonad development;GO:0022409//positive regulation of cell-cell adhesion;GO:0030154//cell differentiation;GO:0030324//lung developmen…
ENSMUSG00000039206	Daglb	diacylglycerol lipase, beta [Source:MGI Symbol;Acc:MGI:2442032]	173.45	37.96	3.57	0.5	-2.83592	-7.14	3.7021e-36	3.56312e-35	ko04723//Retrograde endocannabinoid signaling;ko04925//Aldosterone synthesis and secretion	GO:0005654//nucleoplasm;GO:0005886//plasma membrane;GO:0016020//membrane;GO:0016021//integral component of membrane;GO:0045211//postsynaptic membrane	GO:0004806//triglyceride lipase activity;GO:0016298//lipase activity;GO:0016787//hydrolase activity;GO:0046872//metal ion binding	GO:0001516//prostaglandin biosynthetic process;GO:0006629//lipid metabolic process;GO:0006690//icosanoid metabolic process;GO:0007216//G protein-coupled glutamate receptor signaling pathway;GO:0007405//neuroblast proliferation;GO:0010898//positive regulation of triglyceride catabolic process;GO:0016042//lipid catabolic process;GO:0019369//arachidonic acid metabolic process;GO:0022008//neurogenesi…
ENSMUSG00000016262	Sertad4	SERTA domain containing 4 [Source:MGI Symbol;Acc:MGI:2443496]	92	20	2.85	0.4	-2.83289	-7.125	1.04554e-19	5.34565e-19	-	GO:0005575//cellular_component;GO:0005634//nucleus	GO:0003674//molecular_function	GO:0008150//biological_process
ENSMUSG00000022562	Oplah	5-oxoprolinase (ATP-hydrolysing) [Source:MGI Symbol;Acc:MGI:1922725]	97.2	37.21	4.11	0.58	-2.82501	-7.08621	1.80275e-14	7.18632e-14	ko01100//Metabolic pathways;ko00480//Glutathione metabolism	GO:0005829//cytosol	GO:0000166//nucleotide binding;GO:0003824//catalytic activity;GO:0005524//ATP binding;GO:0016787//hydrolase activity;GO:0017168//5-oxoprolinase (ATP-hydrolyzing) activity;GO:0042802//identical protein binding	GO:0006749//glutathione metabolic process
ENSMUSG00000072647	Adam1a	a disintegrin and metallopeptidase domain 1a [Source:MGI Symbol;Acc:MGI:2429504]	129	28.45	3.54	0.5	-2.82375	-7.08	3.62031e-27	2.5116e-26	-	GO:0005886//plasma membrane;GO:0016020//membrane;GO:0016021//integral component of membrane;GO:0045121//membrane raft	GO:0004222//metalloendopeptidase activity;GO:0005515//protein binding;GO:0008233//peptidase activity;GO:0008237//metallopeptidase activity;GO:0016787//hydrolase activity;GO:0046872//metal ion binding	GO:0006508//proteolysis;GO:0007339//binding of sperm to zona pellucida;GO:0007342//fusion of sperm to egg plasma membrane involved in single fertilization;GO:0008584//male gonad development
ENSMUSG00000074575	Kcng1	potassium voltage-gated channel, subfamily G, member 1 [Source:MGI Symbol;Acc:MGI:3616086]	48	2	1.12	0.16	-2.80735	-7	2.99708e-17	1.35597e-16	-	GO:0005886//plasma membrane;GO:0008076//voltage-gated potassium channel complex;GO:0016020//membrane;GO:0016021//integral component of membrane	GO:0005216//ion channel activity;GO:0005244//voltage-gated ion channel activity;GO:0005249//voltage-gated potassium channel activity;GO:0005251//delayed rectifier potassium channel activity;GO:0005267//potassium channel activity;GO:0005515//protein binding	GO:0006811//ion transport;GO:0006813//potassium ion transport;GO:0034765//regulation of ion transmembrane transport;GO:0051260//protein homooligomerization;GO:0055085//transmembrane transport;GO:0071805//potassium ion transmembrane transport;GO:1902259//regulation of delayed rectifier potassium channel activity
ENSMUSG00000029370	Rassf6	Ras association (RalGDS/AF-6) domain family member 6 [Source:MGI Symbol;Acc:MGI:1920496]	41	10	2.23	0.32	-2.8009	-6.96875	3.40032e-09	9.97085e-09	ko04390//Hippo signaling pathway;ko04392//Hippo signaling pathway - multiple species	GO:0005575//cellular_component	GO:0005515//protein binding	GO:0006915//apoptotic process;GO:0007165//signal transduction;GO:0042981//regulation of apoptotic process;GO:0043065//positive regulation of apoptotic process
ENSMUSG00000028528	Dnajc6	DnaJ heat shock protein family (Hsp40) member C6 [Source:MGI Symbol;Acc:MGI:1919935]	108	24	2.02	0.29	-2.80023	-6.96552	6.73696e-23	3.97264e-22	ko04144//Endocytosis	GO:0005737//cytoplasm;GO:0014069//postsynaptic density;GO:0031982//vesicle;GO:0043231//intracellular membrane-bounded organelle;GO:0045202//synapse;GO:0098793//presynapse	GO:0004721//phosphoprotein phosphatase activity;GO:0004725//protein tyrosine phosphatase activity;GO:0016787//hydrolase activity;GO:0017124//SH3 domain binding;GO:0030276//clathrin binding	GO:0006470//protein dephosphorylation;GO:0016191//synaptic vesicle uncoating;GO:0035335//peptidyl-tyrosine dephosphorylation;GO:0072318//clathrin coat disassembly;GO:0072583//clathrin-dependent endocytosis;GO:2000369//regulation of clathrin-dependent endocytosis
ENSMUSG00000057156	Homez	homeodomain leucine zipper-encoding gene [Source:MGI Symbol;Acc:MGI:2678023]	226	51	4.59	0.66	-2.79796	-6.95455	3.05623e-46	3.97512e-45	-	GO:0005634//nucleus;GO:0005654//nucleoplasm;GO:0005730//nucleolus;GO:0005829//cytosol	GO:0003677//DNA binding	GO:0006355//regulation of transcription, DNA-templated
ENSMUSG00000031139	Mcf2	mcf.2 transforming sequence [Source:MGI Symbol;Acc:MGI:96932]	64	14	1.66	0.24	-2.79008	-6.91667	4.79625e-14	1.86957e-13	-	-	GO:0005085//guanyl-nucleotide exchange factor activity;GO:0005515//protein binding	GO:0016358//dendrite development;GO:0035556//intracellular signal transduction;GO:0050790//regulation of catalytic activity;GO:1990830//cellular response to leukemia inhibitory factor
ENSMUSG00000044026	Slc35g1	solute carrier family 35, member G1 [Source:MGI Symbol;Acc:MGI:2444789]	432.06	97.1	11.92	1.73	-2.78454	-6.89017	9.53831e-86	3.0262e-84	-	GO:0005783//endoplasmic reticulum;GO:0005789//endoplasmic reticulum membrane;GO:0005886//plasma membrane;GO:0016020//membrane;GO:0016021//integral component of membrane	GO:0003674//molecular_function	GO:0051480//regulation of cytosolic calcium ion concentration;GO:1990034//calcium ion export across plasma membrane
ENSMUSG00000074607	Tox2	TOX high mobility group box family member 2 [Source:MGI Symbol;Acc:MGI:3611233]	54	16	2.34	0.34	-2.7829	-6.88235	5.68754e-10	1.75716e-09	-	GO:0005634//nucleus;GO:0005654//nucleoplasm	GO:0001085//RNA polymerase II transcription factor binding;GO:0003713//transcription coactivator activity;GO:0031490//chromatin DNA binding	GO:0006357//regulation of transcription by RNA polymerase II;GO:0045944//positive regulation of transcription by RNA polymerase II
ENSMUSG00000046245	Pilra	paired immunoglobin-like type 2 receptor alpha [Source:MGI Symbol;Acc:MGI:2450529]	29.5	5.74	1.1	0.16	-2.78136	-6.875	6.84614e-08	1.82993e-07	ko05168//Herpes simplex infection	GO:0016020//membrane;GO:0016021//integral component of membrane	GO:0005515//protein binding;GO:0042288//MHC class I protein binding	GO:0007165//signal transduction
ENSMUSG00000046169	Adamts6	a disintegrin-like and metallopeptidase (reprolysin type) with thrombospondin type 1 motif, 6 [Source:MGI Symbol;Acc:MGI:1347348]	676	170	9.59	1.4	-2.7761	-6.85	1.79479e-122	1.00593e-120	-	GO:0005576//extracellular region;GO:0031012//extracellular matrix	GO:0004222//metalloendopeptidase activity;GO:0008233//peptidase activity;GO:0008237//metallopeptidase activity;GO:0016787//hydrolase activity;GO:0046872//metal ion binding	GO:0001822//kidney development;GO:0003279//cardiac septum development;GO:0006508//proteolysis;GO:0007507//heart development;GO:0030198//extracellular matrix organization;GO:0035904//aorta development;GO:0060976//coronary vasculature development
ENSMUSG00000053553	3110082I17Rik	RIKEN cDNA 3110082I17 gene [Source:MGI Symbol;Acc:MGI:1920462]	107	25	7.14	1.05	-2.76553	-6.8	5.3008e-22	3.00221e-21	-	GO:0005575//cellular_component	-	GO:0008150//biological_process
ENSMUSG00000096294	Gm10302	predicted gene 10302 [Source:MGI Symbol;Acc:MGI:3704281]	12.67	3.03	0.34	0.05	-2.76553	-6.8	0.0023592	0.00431901	-	GO:0005575//cellular_component;GO:0005886//plasma membrane;GO:0005887//integral component of plasma membrane;GO:0016020//membrane;GO:0016021//integral component of membrane	GO:0003674//molecular_function;GO:0004930//G protein-coupled receptor activity	GO:0007165//signal transduction;GO:0007186//G protein-coupled receptor signaling pathway;GO:0008150//biological_process
ENSMUSG00000019832	Rab32	RAB32, member RAS oncogene family [Source:MGI Symbol;Acc:MGI:1915094]	70	16	3.12	0.46	-2.76184	-6.78261	3.75479e-15	1.54675e-14	-	GO:0005739//mitochondrion;GO:0005741//mitochondrial outer membrane;GO:0005769//early endosome;GO:0005783//endoplasmic reticulum;GO:0005794//Golgi apparatus;GO:0005802//trans-Golgi network;GO:0012505//endomembrane system;GO:0016020//membrane;GO:0030670//phagocytic vesicle membrane;GO:0031410//cytoplasmic vesicle;GO:0031982//vesicle;GO:0033162//melanosome membrane;GO:0042470//melanosome;GO:0044233/…	GO:0000166//nucleotide binding;GO:0003924//GTPase activity;GO:0005515//protein binding;GO:0005525//GTP binding;GO:0030742//GTP-dependent protein binding;GO:0035650//AP-1 adaptor complex binding;GO:0035651//AP-3 adaptor complex binding;GO:0036461//BLOC-2 complex binding	GO:0006886//intracellular protein transport;GO:0007005//mitochondrion organization;GO:0016192//vesicle-mediated transport;GO:0019882//antigen processing and presentation;GO:0032438//melanosome organization;GO:0035646//endosome to melanosome transport;GO:0072657//protein localization to membrane;GO:0090382//phagosome maturation;GO:1903232//melanosome assembly
ENSMUSG00000068099	1500009C09Rik	RIKEN cDNA 1500009C09 gene [Source:MGI Symbol;Acc:MGI:1923755]	101	23	6.24	0.92	-2.76184	-6.78261	6.6184e-21	3.5774e-20	-	GO:0005575//cellular_component;GO:0016020//membrane;GO:0016021//integral component of membrane	GO:0003674//molecular_function	GO:0008150//biological_process
ENSMUSG00000046711	Hmga1	high mobility group AT-hook 1 [Source:MGI Symbol;Acc:MGI:96160]	18.62	2.18	1.49	0.22	-2.75974	-6.77273	5.78262e-06	1.34476e-05	-	GO:0000785//chromatin;GO:0005634//nucleus;GO:0005694//chromosome;GO:0035985//senescence-associated heterochromatin focus;GO:0090575//RNA polymerase II transcription factor complex	GO:0000987//proximal promoter sequence-specific DNA binding;GO:0003677//DNA binding;GO:0003680//AT DNA binding;GO:0003682//chromatin binding;GO:0003712//transcription coregulator activity;GO:0003713//transcription coactivator activity;GO:0003906//DNA-(apurinic or apyrimidinic site) endonuclease activity;GO:0008134//transcription factor binding;GO:0019899//enzyme binding;GO:0030374//nuclear recept…	GO:0006355//regulation of transcription, DNA-templated;GO:0007283//spermatogenesis;GO:0008285//negative regulation of cell proliferation;GO:0009615//response to virus;GO:0035986//senescence-associated heterochromatin focus assembly;GO:0045892//negative regulation of transcription, DNA-templated;GO:0045893//positive regulation of transcription, DNA-templated;GO:0045944//positive regulation of tran…
ENSMUSG00000027070	Lrp2	low density lipoprotein receptor-related protein 2 [Source:MGI Symbol;Acc:MGI:95794]	43	5	0.27	0.04	-2.75489	-6.75	6.47897e-13	2.36612e-12	ko04918//Thyroid hormone synthesis;ko04340//Hedgehog signaling pathway;ko04979//Cholesterol metabolism	GO:0005615//extracellular space;GO:0005737//cytoplasm;GO:0005768//endosome;GO:0005783//endoplasmic reticulum;GO:0005794//Golgi apparatus;GO:0005886//plasma membrane;GO:0005903//brush border;GO:0005905//clathrin-coated pit;GO:0009897//external side of plasma membrane;GO:0009986//cell surface;GO:0016020//membrane;GO:0016021//integral component of membrane;GO:0016324//apical plasma membrane;GO:00301…	GO:0005509//calcium ion binding;GO:0005515//protein binding;GO:0017124//SH3 domain binding;GO:0030165//PDZ domain binding;GO:0030492//hemoglobin binding;GO:0031994//insulin-like growth factor I binding;GO:0035258//steroid hormone receptor binding;GO:0042562//hormone binding;GO:0044877//protein-containing complex binding;GO:0046872//metal ion binding;GO:0050750//low-density lipoprotein particle re…	GO:0001822//kidney development;GO:0001843//neural tube closure;GO:0003139//secondary heart field specification;GO:0003148//outflow tract septum morphogenesis;GO:0003223//ventricular compact myocardium morphogenesis;GO:0003281//ventricular septum development;GO:0006766//vitamin metabolic process;GO:0006897//endocytosis;GO:0006898//receptor-mediated endocytosis;GO:0007399//nervous system developmen…
ENSMUSG00000045211	Nudt18	nudix (nucleoside diphosphate linked moiety X)-type motif 18 [Source:MGI Symbol;Acc:MGI:2385853]	173	38	7.62	1.14	-2.74076	-6.68421	3.7021e-36	3.56312e-35	-	GO:0005575//cellular_component	GO:0000287//magnesium ion binding;GO:0016787//hydrolase activity;GO:0017110//nucleoside-diphosphatase activity;GO:0044715//8-oxo-dGDP phosphatase activity;GO:0044716//8-oxo-GDP phosphatase activity;GO:0044717//8-hydroxy-dADP phosphatase activity;GO:0046872//metal ion binding	GO:0009117//nucleotide metabolic process;GO:0046057//dADP catabolic process;GO:0046067//dGDP catabolic process;GO:0046712//GDP catabolic process
ENSMUSG00000102222	Pcdhga10	protocadherin gamma subfamily A, 10 [Source:MGI Symbol;Acc:MGI:1935227]	39.65	9.15	0.8	0.12	-2.73697	-6.66667	1.07383e-08	3.04675e-08	-	GO:0005886//plasma membrane;GO:0005887//integral component of plasma membrane;GO:0016020//membrane;GO:0016021//integral component of membrane	GO:0003674//molecular_function;GO:0005509//calcium ion binding	GO:0007155//cell adhesion;GO:0007156//homophilic cell adhesion via plasma membrane adhesion molecules
ENSMUSG00000002578	Ikzf4	IKAROS family zinc finger 4 [Source:MGI Symbol;Acc:MGI:1343139]	329.13	73.66	6.12	0.92	-2.73383	-6.65217	4.04441e-66	8.8385e-65	-	GO:0005634//nucleus;GO:0005654//nucleoplasm;GO:0016604//nuclear body;GO:0032991//protein-containing complex	GO:0000978//RNA polymerase II proximal promoter sequence-specific DNA binding;GO:0003677//DNA binding;GO:0003700//DNA-binding transcription factor activity;GO:0005515//protein binding;GO:0008270//zinc ion binding;GO:0019904//protein domain specific binding;GO:0042802//identical protein binding;GO:0043425//bHLH transcription factor binding;GO:0043565//sequence-specific DNA binding;GO:0046872//meta…	GO:0006357//regulation of transcription by RNA polymerase II;GO:0045892//negative regulation of transcription, DNA-templated;GO:0045944//positive regulation of transcription by RNA polymerase II;GO:0051260//protein homooligomerization
ENSMUSG00000025867	Cplx2	complexin 2 [Source:MGI Symbol;Acc:MGI:104726]	78.38	18.33	1.52	0.23	-2.72437	-6.6087	2.28695e-16	9.93453e-16	ko04721//Synaptic vesicle cycle	GO:0005634//nucleus;GO:0005737//cytoplasm;GO:0005829//cytosol;GO:0030054//cell junction;GO:0030425//dendrite;GO:0031201//SNARE complex;GO:0042995//cell projection;GO:0043025//neuronal cell body;GO:0043195//terminal bouton;GO:0043204//perikaryon;GO:0044305//calyx of Held;GO:0045202//synapse;GO:0070033//synaptobrevin 2-SNAP-25-syntaxin-1a-complexin II complex;GO:0098793//presynapse;GO:0098794//post…	GO:0000149//SNARE binding;GO:0017075//syntaxin-1 binding;GO:0019905//syntaxin binding;GO:0048306//calcium-dependent protein binding	GO:0006836//neurotransmitter transport;GO:0006887//exocytosis;GO:0007399//nervous system development;GO:0016079//synaptic vesicle exocytosis;GO:0030154//cell differentiation;GO:0031630//regulation of synaptic vesicle fusion to presynaptic active zone membrane;GO:0031915//positive regulation of synaptic plasticity;GO:0043303//mast cell degranulation;GO:0046928//regulation of neurotransmitter secre…
ENSMUSG00000046794	Ppp1r3b	protein phosphatase 1, regulatory subunit 3B [Source:MGI Symbol;Acc:MGI:2177268]	30	7	0.66	0.1	-2.72247	-6.6	3.43248e-07	8.75968e-07	ko04910//Insulin signaling pathway;ko04931//Insulin resistance	GO:0000164//protein phosphatase type 1 complex;GO:0042587//glycogen granule;GO:0043231//intracellular membrane-bounded organelle	GO:0004721//phosphoprotein phosphatase activity;GO:0005515//protein binding;GO:0008157//protein phosphatase 1 binding;GO:0019888//protein phosphatase regulator activity;GO:0019899//enzyme binding;GO:0050196//[phosphorylase] phosphatase activity;GO:2001069//glycogen binding	GO:0005975//carbohydrate metabolic process;GO:0005977//glycogen metabolic process;GO:0005979//regulation of glycogen biosynthetic process;GO:0005981//regulation of glycogen catabolic process;GO:0006470//protein dephosphorylation;GO:0043666//regulation of phosphoprotein phosphatase activity
ENSMUSG00000024430	Cabyr	calcium-binding tyrosine-(Y)-phosphorylation regulated (fibrousheathin 2) [Source:MGI Symbol;Acc:MGI:1918382]	29	6	1.78	0.27	-2.72085	-6.59259	6.17213e-07	1.54669e-06	-	GO:0005654//nucleoplasm;GO:0005737//cytoplasm;GO:0005829//cytosol;GO:0005856//cytoskeleton;GO:0005929//cilium;GO:0031514//motile cilium;GO:0035686//sperm fibrous sheath;GO:0042995//cell projection;GO:0097228//sperm principal piece;GO:0097229//sperm end piece	GO:0005509//calcium ion binding;GO:0005515//protein binding;GO:0019899//enzyme binding;GO:0019904//protein domain specific binding;GO:0046872//metal ion binding	GO:0019722//calcium-mediated signaling;GO:0048240//sperm capacitation
ENSMUSG00000038930	Rccd1	RCC1 domain containing 1 [Source:MGI Symbol;Acc:MGI:2444156]	65.28	21.06	2.57	0.39	-2.72022	-6.58974	1.15537e-11	3.93548e-11	-	GO:0005694//chromosome;GO:0005829//cytosol;GO:0005886//plasma membrane	GO:0003674//molecular_function	GO:0006325//chromatin organization;GO:0008150//biological_process
ENSMUSG00000037341	Slc9a7	solute carrier family 9 (sodium/hydrogen exchanger), member 7 [Source:MGI Symbol;Acc:MGI:2444530]	97	19	5.98	0.91	-2.71621	-6.57143	1.189e-21	6.64518e-21	ko04260//Cardiac muscle contraction	GO:0005768//endosome;GO:0005794//Golgi apparatus;GO:0005802//trans-Golgi network;GO:0005886//plasma membrane;GO:0016020//membrane;GO:0016021//integral component of membrane;GO:0043231//intracellular membrane-bounded organelle;GO:0055037//recycling endosome;GO:0055038//recycling endosome membrane	GO:0015297//antiporter activity;GO:0015299//solute:proton antiporter activity;GO:0015385//sodium:proton antiporter activity;GO:0015386//potassium:proton antiporter activity	GO:0006811//ion transport;GO:0006812//cation transport;GO:0006813//potassium ion transport;GO:0006814//sodium ion transport;GO:0006885//regulation of pH;GO:0051453//regulation of intracellular pH;GO:0055085//transmembrane transport;GO:0071805//potassium ion transmembrane transport;GO:0098656//anion transmembrane transport;GO:0098719//sodium ion import across plasma membrane;GO:1902600//proton tra…
ENSMUSG00000054716	Zfp771	zinc finger protein 771 [Source:MGI Symbol;Acc:MGI:2442050]	80	19	5.17	0.79	-2.71024	-6.5443	7.31546e-17	3.2583e-16	-	GO:0005634//nucleus;GO:0005654//nucleoplasm;GO:0005730//nucleolus	GO:0000978//RNA polymerase II proximal promoter sequence-specific DNA binding;GO:0001228//DNA-binding transcription activator activity, RNA polymerase II-specific;GO:0003677//DNA binding;GO:0046872//metal ion binding;GO:1990837//sequence-specific double-stranded DNA binding	GO:0006357//regulation of transcription by RNA polymerase II;GO:0045944//positive regulation of transcription by RNA polymerase II
ENSMUSG00000043629	1700019D03Rik	RIKEN cDNA 1700019D03 gene [Source:MGI Symbol;Acc:MGI:1914330]	376	110	20.11	3.08	-2.70691	-6.52922	2.0262e-63	4.14741e-62	-	GO:0005886//plasma membrane;GO:0016020//membrane	GO:0003674//molecular_function;GO:0034237//protein kinase A regulatory subunit binding	GO:0008150//biological_process
ENSMUSG00000056724	Nbeal2	neurobeachin-like 2 [Source:MGI Symbol;Acc:MGI:2448554]	64	30	1.37	0.21	-2.70571	-6.52381	4.18814e-08	1.14197e-07	-	GO:0005783//endoplasmic reticulum;GO:0005829//cytosol;GO:0016020//membrane	GO:0005515//protein binding;GO:0019901//protein kinase binding	GO:0007596//blood coagulation;GO:0008104//protein localization;GO:0030220//platelet formation;GO:0035855//megakaryocyte development;GO:0042060//wound healing;GO:0070889//platelet alpha granule organization
ENSMUSG00000018238	Gdf9	growth differentiation factor 9 [Source:MGI Symbol;Acc:MGI:95692]	122	29	6.52	1	-2.70487	-6.52	1.50821e-24	9.41211e-24	ko04060//Cytokine-cytokine receptor interaction	GO:0005576//extracellular region;GO:0005615//extracellular space;GO:0005737//cytoplasm	GO:0005125//cytokine activity;GO:0008083//growth factor activity;GO:0070698//type I activin receptor binding	GO:0001555//oocyte growth;GO:0007165//signal transduction;GO:0008284//positive regulation of cell proliferation;GO:0010862//positive regulation of pathway-restricted SMAD protein phosphorylation;GO:0030308//negative regulation of cell growth;GO:0030509//BMP signaling pathway;GO:0060395//SMAD protein signal transduction;GO:2000870//regulation of progesterone secretion
ENSMUSG00000058331	Zfp85	zinc finger protein 85 [Source:MGI Symbol;Acc:MGI:107767]	474.98	112.97	19.69	3.02	-2.70484	-6.51987	9.80578e-91	3.42951e-89	ko05168//Herpes simplex infection	GO:0005634//nucleus	GO:0000978//RNA polymerase II proximal promoter sequence-specific DNA binding;GO:0000981//DNA-binding transcription factor activity, RNA polymerase II-specific;GO:0046872//metal ion binding	GO:0006355//regulation of transcription, DNA-templated;GO:0006357//regulation of transcription by RNA polymerase II
ENSMUSG00000034573	Ptpn13	protein tyrosine phosphatase, non-receptor type 13 [Source:MGI Symbol;Acc:MGI:103293]	75	18	0.91	0.14	-2.70044	-6.5	2.20378e-15	9.13972e-15	ko04210//Apoptosis	GO:0001650//fibrillar center;GO:0005634//nucleus;GO:0005654//nucleoplasm;GO:0005737//cytoplasm;GO:0005829//cytosol;GO:0005856//cytoskeleton;GO:0005886//plasma membrane;GO:0030027//lamellipodium;GO:0043005//neuron projection;GO:0044297//cell body	GO:0004721//phosphoprotein phosphatase activity;GO:0004725//protein tyrosine phosphatase activity;GO:0005515//protein binding;GO:0016787//hydrolase activity;GO:0016791//phosphatase activity;GO:0036312//phosphatidylinositol 3-kinase regulatory subunit binding	GO:0001933//negative regulation of protein phosphorylation;GO:0006470//protein dephosphorylation;GO:0014066//regulation of phosphatidylinositol 3-kinase signaling;GO:0016311//dephosphorylation;GO:0031047//gene silencing by RNA;GO:0035335//peptidyl-tyrosine dephosphorylation
ENSMUSG00000026497	Mixl1	Mix1 homeobox-like 1 (Xenopus laevis) [Source:MGI Symbol;Acc:MGI:1351322]	20	5	0.84	0.13	-2.69188	-6.46154	8.8826e-05	0.000187142	-	GO:0000785//chromatin;GO:0005634//nucleus;GO:0005654//nucleoplasm	GO:0000978//RNA polymerase II proximal promoter sequence-specific DNA binding;GO:0000981//DNA-binding transcription factor activity, RNA polymerase II-specific;GO:0000987//proximal promoter sequence-specific DNA binding;GO:0001085//RNA polymerase II transcription factor binding;GO:0001103//RNA polymerase II repressing transcription factor binding;GO:0001228//DNA-binding transcription activator ac…	GO:0001706//endoderm formation;GO:0002244//hematopoietic progenitor cell differentiation;GO:0006355//regulation of transcription, DNA-templated;GO:0006357//regulation of transcription by RNA polymerase II;GO:0007275//multicellular organism development;GO:0007369//gastrulation;GO:0007492//endoderm development;GO:0007507//heart development;GO:0030097//hemopoiesis;GO:0030154//cell differentiation;GO…
ENSMUSG00000030725	Lipt2	lipoyl(octanoyl) transferase 2 (putative) [Source:MGI Symbol;Acc:MGI:1914414]	74	10	4.26	0.66	-2.69032	-6.45455	4.68074e-20	2.43166e-19	ko01100//Metabolic pathways;ko00785//Lipoic acid metabolism	GO:0005739//mitochondrion	GO:0005515//protein binding;GO:0016415//octanoyltransferase activity;GO:0016740//transferase activity;GO:0016746//transferase activity, transferring acyl groups;GO:0016874//ligase activity;GO:0033819//lipoyl(octanoyl) transferase activity;GO:0102555//octanoyl transferase activity (acting on glycine-cleavage complex H protein)	GO:0006464//cellular protein modification process;GO:0009249//protein lipoylation;GO:0018215//protein phosphopantetheinylation;GO:2000376//positive regulation of oxygen metabolic process
ENSMUSG00000049999	Ppp1r3d	protein phosphatase 1, regulatory subunit 3D [Source:MGI Symbol;Acc:MGI:1917664]	88	21	2.58	0.4	-2.6893	-6.45	7.76137e-18	3.61837e-17	ko04910//Insulin signaling pathway;ko04931//Insulin resistance	GO:0000164//protein phosphatase type 1 complex;GO:0042587//glycogen granule;GO:0043231//intracellular membrane-bounded organelle	GO:0004721//phosphoprotein phosphatase activity;GO:0005515//protein binding;GO:0008157//protein phosphatase 1 binding;GO:0019899//enzyme binding;GO:2001069//glycogen binding	GO:0005975//carbohydrate metabolic process;GO:0005977//glycogen metabolic process;GO:0005979//regulation of glycogen biosynthetic process;GO:0005981//regulation of glycogen catabolic process;GO:0006470//protein dephosphorylation
ENSMUSG00000026389	Steap3	STEAP family member 3 [Source:MGI Symbol;Acc:MGI:1915678]	47	18	1.61	0.25	-2.68706	-6.44	1.76228e-07	4.57554e-07	ko04115//p53 signaling pathway;ko04216//Ferroptosis	GO:0005737//cytoplasm;GO:0005768//endosome;GO:0005771//multivesicular body;GO:0010008//endosome membrane;GO:0016020//membrane;GO:0016021//integral component of membrane	-	GO:0009306//protein secretion;GO:0055072//iron ion homeostasis
ENSMUSG00000070469	Adamtsl3	ADAMTS-like 3 [Source:MGI Symbol;Acc:MGI:3028499]	691	166	9.13	1.42	-2.68472	-6.42958	4.81152e-129	2.99952e-127	-	GO:0031012//extracellular matrix;GO:0043231//intracellular membrane-bounded organelle	GO:0004222//metalloendopeptidase activity	GO:0006508//proteolysis;GO:0030198//extracellular matrix organization
ENSMUSG00000030559	Rab38	RAB38, member RAS oncogene family [Source:MGI Symbol;Acc:MGI:1919683]	153	37	9.3	1.45	-2.68118	-6.41379	3.04241e-30	2.39391e-29	-	GO:0005737//cytoplasm;GO:0005739//mitochondrion;GO:0005764//lysosome;GO:0005769//early endosome;GO:0005783//endoplasmic reticulum;GO:0005794//Golgi apparatus;GO:0005802//trans-Golgi network;GO:0005829//cytosol;GO:0005886//plasma membrane;GO:0012505//endomembrane system;GO:0016020//membrane;GO:0030670//phagocytic vesicle membrane;GO:0031410//cytoplasmic vesicle;GO:0031982//vesicle;GO:0033162//mela…	GO:0000166//nucleotide binding;GO:0003924//GTPase activity;GO:0005515//protein binding;GO:0005525//GTP binding;GO:0030742//GTP-dependent protein binding;GO:0035650//AP-1 adaptor complex binding;GO:0035651//AP-3 adaptor complex binding;GO:0036461//BLOC-2 complex binding	GO:0006886//intracellular protein transport;GO:0007005//mitochondrion organization;GO:0015031//protein transport;GO:0016192//vesicle-mediated transport;GO:0032438//melanosome organization;GO:0035646//endosome to melanosome transport;GO:0060155//platelet dense granule organization;GO:0072657//protein localization to membrane;GO:0090383//phagosome acidification;GO:1903232//melanosome assembly;GO:20…
ENSMUSG00000035064	Eef2k	eukaryotic elongation factor-2 kinase [Source:MGI Symbol;Acc:MGI:1195261]	122	80	4.81	0.75	-2.68107	-6.41333	3.82376e-09	1.1183e-08	ko04921//Oxytocin signaling pathway;ko04152//AMPK signaling pathway	GO:0014069//postsynaptic density;GO:0043197//dendritic spine	GO:0000166//nucleotide binding;GO:0004674//protein serine/threonine kinase activity;GO:0004686//elongation factor-2 kinase activity;GO:0005509//calcium ion binding;GO:0005515//protein binding;GO:0005516//calmodulin binding;GO:0005524//ATP binding;GO:0008135//translation factor activity, RNA binding;GO:0016301//kinase activity;GO:0016740//transferase activity	GO:0002931//response to ischemia;GO:0006414//translational elongation;GO:0006468//protein phosphorylation;GO:0016310//phosphorylation;GO:0031952//regulation of protein autophosphorylation;GO:0032869//cellular response to insulin stimulus;GO:0043066//negative regulation of apoptotic process;GO:0045807//positive regulation of endocytosis;GO:0046777//protein autophosphorylation;GO:0051965//positive …
ENSMUSG00000026024	Als2	alsin Rho guanine nucleotide exchange factor [Source:MGI Symbol;Acc:MGI:1921268]	181.83	43.99	2.75	0.43	-2.67702	-6.39535	4.8169e-36	4.61357e-35	ko05014//Amyotrophic lateral sclerosis (ALS)	GO:0001726//ruffle;GO:0005634//nucleus;GO:0005737//cytoplasm;GO:0005769//early endosome;GO:0005813//centrosome;GO:0005829//cytosol;GO:0014069//postsynaptic density;GO:0016020//membrane;GO:0030027//lamellipodium;GO:0030424//axon;GO:0030425//dendrite;GO:0030426//growth cone;GO:0031982//vesicle;GO:0032991//protein-containing complex;GO:0043005//neuron projection;GO:0043025//neuronal cell body;GO:004…	GO:0005085//guanyl-nucleotide exchange factor activity;GO:0005096//GTPase activator activity;GO:0005515//protein binding;GO:0031267//small GTPase binding;GO:0042802//identical protein binding;GO:0042803//protein homodimerization activity;GO:0043539//protein serine/threonine kinase activator activity	GO:0001662//behavioral fear response;GO:0001701//in utero embryonic development;GO:0001881//receptor recycling;GO:0006979//response to oxidative stress;GO:0007032//endosome organization;GO:0007041//lysosomal transport;GO:0007409//axonogenesis;GO:0007528//neuromuscular junction development;GO:0007626//locomotory behavior;GO:0008104//protein localization;GO:0008219//cell death;GO:0016050//vesicle o…
ENSMUSG00000034023	Fancd2	Fanconi anemia, complementation group D2 [Source:MGI Symbol;Acc:MGI:2448480]	48	12	0.83	0.13	-2.6746	-6.38462	5.88652e-10	1.81352e-09	ko03460//Fanconi anemia pathway	GO:0000793//condensed chromosome;GO:0005634//nucleus;GO:0005654//nucleoplasm;GO:0005730//nucleolus;GO:0005829//cytosol;GO:0016604//nuclear body	GO:0005515//protein binding;GO:0070182//DNA polymerase binding	GO:0006281//DNA repair;GO:0006974//cellular response to DNA damage stimulus;GO:0007049//cell cycle;GO:0007129//synapsis;GO:0007275//multicellular organism development;GO:0007276//gamete generation;GO:0010332//response to gamma radiation;GO:0031573//intra-S DNA damage checkpoint;GO:0034599//cellular response to oxidative stress;GO:0036297//interstrand cross-link repair;GO:0045589//regulation of re…
ENSMUSG00000022686	B3gnt5	UDP-GlcNAc:betaGal beta-1,3-N-acetylglucosaminyltransferase 5 [Source:MGI Symbol;Acc:MGI:2137302]	286	105	8.45	1.33	-2.66753	-6.35338	1.18238e-40	1.31132e-39	ko01100//Metabolic pathways;ko00601//Glycosphingolipid biosynthesis - lacto and neolacto series	GO:0000139//Golgi membrane;GO:0005794//Golgi apparatus;GO:0016020//membrane;GO:0016021//integral component of membrane	GO:0008375//acetylglucosaminyltransferase activity;GO:0008376//acetylgalactosaminyltransferase activity;GO:0008457//beta-galactosyl-N-acetylglucosaminylgalactosylglucosyl-ceramide beta-1,3-acetylglucosaminyltransferase activity;GO:0016740//transferase activity;GO:0016757//transferase activity, transferring glycosyl groups;GO:0016758//transferase activity, transferring hexosyl groups;GO:0047256//l…	GO:0006486//protein glycosylation;GO:0007275//multicellular organism development;GO:0007417//central nervous system development;GO:0007420//brain development;GO:0030148//sphingolipid biosynthetic process
ENSMUSG00000075224	Lrrc55	leucine rich repeat containing 55 [Source:MGI Symbol;Acc:MGI:2685197]	45	11	1.46	0.23	-2.66626	-6.34783	8.08072e-10	2.46854e-09	-	GO:0005886//plasma membrane;GO:0008076//voltage-gated potassium channel complex;GO:0016020//membrane;GO:0016021//integral component of membrane	GO:0005249//voltage-gated potassium channel activity;GO:0005515//protein binding;GO:0044325//ion channel binding;GO:0099104//potassium channel activator activity	GO:0006811//ion transport;GO:0071805//potassium ion transmembrane transport;GO:1903818//positive regulation of voltage-gated potassium channel activity
ENSMUSG00000035963	Odf3l2	outer dense fiber of sperm tails 3-like 2 [Source:MGI Symbol;Acc:MGI:2686003]	123	30	9.44	1.49	-2.66347	-6.33557	8.57972e-25	5.40361e-24	-	GO:0005856//cytoskeleton;GO:0005881//cytoplasmic microtubule	GO:0003674//molecular_function	GO:0008150//biological_process
ENSMUSG00000033857	Engase	endo-beta-N-acetylglucosaminidase [Source:MGI Symbol;Acc:MGI:2443788]	16	4	0.38	0.06	-2.66297	-6.33333	0.000860688	0.0016521	ko00511//Other glycan degradation	GO:0005737//cytoplasm;GO:0005829//cytosol	GO:0004553//hydrolase activity, hydrolyzing O-glycosyl compounds;GO:0016787//hydrolase activity;GO:0016798//hydrolase activity, acting on glycosyl bonds;GO:0033925//mannosyl-glycoprotein endo-beta-N-acetylglucosaminidase activity	GO:0006517//protein deglycosylation;GO:0008152//metabolic process
ENSMUSG00000020393	Kremen1	kringle containing transmembrane protein 1 [Source:MGI Symbol;Acc:MGI:1933988]	115	27	2.27	0.36	-2.65662	-6.30556	7.7239e-24	4.69646e-23	-	GO:0005886//plasma membrane;GO:0016020//membrane;GO:0016021//integral component of membrane;GO:0043025//neuronal cell body	GO:0003674//molecular_function	GO:0006915//apoptotic process;GO:0016055//Wnt signaling pathway;GO:0030279//negative regulation of ossification;GO:0048681//negative regulation of axon regeneration;GO:0060173//limb development;GO:0090090//negative regulation of canonical Wnt signaling pathway
ENSMUSG00000007021	Syngr3	synaptogyrin 3 [Source:MGI Symbol;Acc:MGI:1341881]	532	131	25.94	4.12	-2.65446	-6.29612	8.3944e-99	3.34402e-97	-	GO:0008021//synaptic vesicle;GO:0016020//membrane;GO:0016021//integral component of membrane;GO:0030054//cell junction;GO:0030672//synaptic vesicle membrane;GO:0031410//cytoplasmic vesicle;GO:0031594//neuromuscular junction;GO:0045202//synapse	GO:0005515//protein binding;GO:0042169//SH2 domain binding;GO:0047485//protein N-terminus binding	GO:0001504//neurotransmitter uptake;GO:0032411//positive regulation of transporter activity;GO:0045055//regulated exocytosis
ENSMUSG00000024114	Prss41	protease, serine 41 [Source:MGI Symbol;Acc:MGI:1918253]	77	14	4.71	0.75	-2.65076	-6.28	1.28342e-18	6.2234e-18	-	GO:0005886//plasma membrane;GO:0016020//membrane;GO:0031225//anchored component of membrane;GO:0043229//intracellular organelle	GO:0004252//serine-type endopeptidase activity;GO:0008233//peptidase activity;GO:0008236//serine-type peptidase activity;GO:0016787//hydrolase activity;GO:0017080//sodium channel regulator activity	GO:0006508//proteolysis
ENSMUSG00000021775	Nr1d2	nuclear receptor subfamily 1, group D, member 2 [Source:MGI Symbol;Acc:MGI:2449205]	3544	876	72.83	11.62	-2.64792	-6.26764	0	0	-	GO:0005634//nucleus;GO:0005654//nucleoplasm;GO:0005737//cytoplasm	GO:0000978//RNA polymerase II proximal promoter sequence-specific DNA binding;GO:0000987//proximal promoter sequence-specific DNA binding;GO:0001227//DNA-binding transcription repressor activity, RNA polymerase II-specific;GO:0003677//DNA binding;GO:0003700//DNA-binding transcription factor activity;GO:0004879//nuclear receptor activity;GO:0005515//protein binding;GO:0008270//zinc ion binding;GO:…	GO:0000122//negative regulation of transcription by RNA polymerase II;GO:0006355//regulation of transcription, DNA-templated;GO:0009755//hormone-mediated signaling pathway;GO:0019216//regulation of lipid metabolic process;GO:0030154//cell differentiation;GO:0030522//intracellular receptor signaling pathway;GO:0042752//regulation of circadian rhythm;GO:0045892//negative regulation of transcription…
ENSMUSG00000042680	Garem1	GRB2 associated regulator of MAPK1 subtype 1 [Source:MGI Symbol;Acc:MGI:2685790]	64	16	1.25	0.2	-2.64386	-6.25	2.062e-13	7.76014e-13	-	GO:0005575//cellular_component	GO:0070064//proline-rich region binding	GO:0007173//epidermal growth factor receptor signaling pathway;GO:0008284//positive regulation of cell proliferation;GO:0051781//positive regulation of cell division;GO:0070374//positive regulation of ERK1 and ERK2 cascade;GO:0071364//cellular response to epidermal growth factor stimulus
ENSMUSG00000057667	Bloc1s3	biogenesis of lysosomal organelles complex-1, subunit 3 [Source:MGI Symbol;Acc:MGI:2678952]	54.05	13.23	1.62	0.26	-2.63941	-6.23077	4.49207e-11	1.47552e-10	-	GO:0005737//cytoplasm;GO:0005829//cytosol;GO:0030133//transport vesicle;GO:0031083//BLOC-1 complex;GO:1904115//axon cytoplasm	GO:0005515//protein binding;GO:0008320//protein transmembrane transporter activity	GO:0001654//eye development;GO:0007596//blood coagulation;GO:0008089//anterograde axonal transport;GO:0030168//platelet activation;GO:0031175//neuron projection development;GO:0032402//melanosome transport;GO:0032438//melanosome organization;GO:0032816//positive regulation of natural killer cell activation;GO:0033299//secretion of lysosomal enzymes;GO:0035646//endosome to melanosome transport;GO:…
ENSMUSG00000041895	Wipi1	WD repeat domain, phosphoinositide interacting 1 [Source:MGI Symbol;Acc:MGI:1261864]	235	63	8.4	1.35	-2.63743	-6.22222	8.94873e-43	1.06492e-41	ko05010//Alzheimer disease;ko05016//Huntington disease;ko04140//Autophagy - animal;ko05017//Spinocerebellar ataxia;ko04136//Autophagy - other eukaryotes	GO:0000407//phagophore assembly site;GO:0000421//autophagosome membrane;GO:0005737//cytoplasm;GO:0005768//endosome;GO:0005794//Golgi apparatus;GO:0005802//trans-Golgi network;GO:0005829//cytosol;GO:0005856//cytoskeleton;GO:0010008//endosome membrane;GO:0016020//membrane;GO:0019898//extrinsic component of membrane;GO:0030136//clathrin-coated vesicle;GO:0031410//cytoplasmic vesicle;GO:0034045//phag…	GO:0005102//signaling receptor binding;GO:0005515//protein binding;GO:0008289//lipid binding;GO:0030331//estrogen receptor binding;GO:0032266//phosphatidylinositol-3-phosphate binding;GO:0050681//androgen receptor binding;GO:0080025//phosphatidylinositol-3,5-bisphosphate binding	GO:0000045//autophagosome assembly;GO:0000422//autophagy of mitochondrion;GO:0006497//protein lipidation;GO:0006914//autophagy;GO:0009267//cellular response to starvation;GO:0034497//protein localization to phagophore assembly site;GO:0044804//autophagy of nucleus;GO:0048203//vesicle targeting, trans-Golgi to endosome
ENSMUSG00000027559	Car3	carbonic anhydrase 3 [Source:MGI Symbol;Acc:MGI:88270]	12	3	0.68	0.11	-2.62803	-6.18182	0.00419502	0.00744957	ko01100//Metabolic pathways;ko00910//Nitrogen metabolism	GO:0005737//cytoplasm;GO:0005829//cytosol	GO:0004089//carbonate dehydratase activity;GO:0008270//zinc ion binding;GO:0016151//nickel cation binding;GO:0016791//phosphatase activity;GO:0016829//lyase activity;GO:0016836//hydro-lyase activity;GO:0046872//metal ion binding	GO:0006730//one-carbon metabolic process;GO:0006979//response to oxidative stress;GO:0009617//response to bacterium;GO:0016311//dephosphorylation;GO:0045471//response to ethanol
ENSMUSG00000030887	Pdzd9	PDZ domain containing 9 [Source:MGI Symbol;Acc:MGI:1915233]	37.29	13.3	2.34	0.38	-2.62244	-6.15789	1.25812e-06	3.09271e-06	-	GO:0005575//cellular_component	GO:0003674//molecular_function;GO:0005515//protein binding	GO:0008150//biological_process
ENSMUSG00000111497	Gm38431	predicted gene, 38431 [Source:MGI Symbol;Acc:MGI:5621316]	148.13	36.56	3.37	0.55	-2.61525	-6.12727	4.987e-29	3.74014e-28	-	GO:0005634//nucleus;GO:0005737//cytoplasm	GO:0003676//nucleic acid binding;GO:0003723//RNA binding	GO:0000398//mRNA splicing, via spliceosome
ENSMUSG00000026616	Cr2	complement receptor 2 [Source:MGI Symbol;Acc:MGI:88489]	32	8	0.49	0.08	-2.61471	-6.125	2.5668e-07	6.58736e-07	ko05169//Epstein-Barr virus infection;ko04640//Hematopoietic cell lineage;ko04662//B cell receptor signaling pathway;ko04610//Complement and coagulation cascades	GO:0016020//membrane;GO:0016021//integral component of membrane	-	-
ENSMUSG00000062184	Hs6st2	heparan sulfate 6-O-sulfotransferase 2 [Source:MGI Symbol;Acc:MGI:1354959]	258	65	5.68	0.93	-2.61059	-6.10753	1.40099e-48	1.93708e-47	ko00534//Glycosaminoglycan biosynthesis - heparan sulfate / heparin	GO:0016020//membrane;GO:0016021//integral component of membrane	GO:0008146//sulfotransferase activity;GO:0016740//transferase activity;GO:0017095//heparan sulfate 6-O-sulfotransferase activity	GO:0015015//heparan sulfate proteoglycan biosynthetic process, enzymatic modification
ENSMUSG00000054434	Tmem120b	transmembrane protein 120B [Source:MGI Symbol;Acc:MGI:3603158]	107	19.73	4.74	0.78	-2.60334	-6.07692	9.65308e-25	6.0603e-24	-	GO:0005634//nucleus;GO:0005637//nuclear inner membrane;GO:0016020//membrane;GO:0016021//integral component of membrane	-	GO:0034220//ion transmembrane transport;GO:0045444//fat cell differentiation;GO:0051291//protein heterooligomerization
ENSMUSG00000031821	Gins2	GINS complex subunit 2 (Psf2 homolog) [Source:MGI Symbol;Acc:MGI:1921019]	289	74	7.1	1.17	-2.60131	-6.06838	1.43288e-53	2.26092e-52	-	GO:0000811//GINS complex;GO:0005634//nucleus;GO:0005694//chromosome;GO:0071162//CMG complex	-	GO:0000727//double-strand break repair via break-induced replication;GO:0006260//DNA replication
ENSMUSG00000037813	D630003M21Rik	RIKEN cDNA D630003M21 gene [Source:MGI Symbol;Acc:MGI:3606579]	47	12	1.15	0.19	-2.59756	-6.05263	1.03058e-09	3.12998e-09	-	GO:0005575//cellular_component	GO:0003674//molecular_function	GO:0008150//biological_process
ENSMUSG00000022802	Lmln	leishmanolysin-like (metallopeptidase M8 family) [Source:MGI Symbol;Acc:MGI:2444736]	54	14	0.84	0.14	-2.58496	-6	4.49207e-11	1.47552e-10	-	GO:0005737//cytoplasm;GO:0005811//lipid droplet;GO:0005829//cytosol;GO:0005925//focal adhesion;GO:0016020//membrane	GO:0004222//metalloendopeptidase activity;GO:0008233//peptidase activity;GO:0008237//metallopeptidase activity;GO:0016787//hydrolase activity;GO:0046872//metal ion binding	GO:0006508//proteolysis;GO:0007049//cell cycle;GO:0007155//cell adhesion;GO:0051301//cell division
ENSMUSG00000025194	Abcc2	ATP-binding cassette, sub-family C (CFTR/MRP), member 2 [Source:MGI Symbol;Acc:MGI:1352447]	10	2	0.12	0.02	-2.58496	-6	0.0034275	0.00617798	ko01524//Platinum drug resistance;ko04976//Bile secretion;ko02010//ABC transporters;ko01523//Antifolate resistance	GO:0005886//plasma membrane;GO:0005887//integral component of plasma membrane;GO:0009986//cell surface;GO:0016020//membrane;GO:0016021//integral component of membrane;GO:0016324//apical plasma membrane;GO:0031526//brush border membrane;GO:0046581//intercellular canaliculus;GO:0046691//intracellular canaliculus	GO:0000166//nucleotide binding;GO:0005515//protein binding;GO:0005524//ATP binding;GO:0008514//organic anion transmembrane transporter activity;GO:0008559//xenobiotic transmembrane transporting ATPase activity;GO:0015127//bilirubin transmembrane transporter activity;GO:0015431//glutathione S-conjugate-exporting ATPase activity;GO:0019904//protein domain specific binding;GO:0022857//transmembrane …	GO:0006855//drug transmembrane transport;GO:0006954//inflammatory response;GO:0006979//response to oxidative stress;GO:0007565//female pregnancy;GO:0009408//response to heat;GO:0010468//regulation of gene expression;GO:0010629//negative regulation of gene expression;GO:0015694//mercury ion transport;GO:0015711//organic anion transport;GO:0015721//bile acid and bile salt transport;GO:0015722//cana…
ENSMUSG00000044349	Snhg11	small nucleolar RNA host gene 11 [Source:MGI Symbol;Acc:MGI:2441845]	11.04	3.24	0.18	0.03	-2.58496	-6	0.0074061	0.0128525	-	GO:0005575//cellular_component	GO:0003674//molecular_function	GO:0008150//biological_process
ENSMUSG00000021175	Cdca7l	cell division cycle associated 7 like [Source:MGI Symbol;Acc:MGI:2384982]	290.67	78.56	9.82	1.64	-2.58203	-5.9878	2.64766e-52	4.05176e-51	-	GO:0001650//fibrillar center;GO:0005634//nucleus;GO:0005654//nucleoplasm;GO:0005730//nucleolus;GO:0005737//cytoplasm;GO:0005829//cytosol	-	GO:0006355//regulation of transcription, DNA-templated;GO:0008284//positive regulation of cell proliferation
ENSMUSG00000051314	Ffar2	free fatty acid receptor 2 [Source:MGI Symbol;Acc:MGI:2441731]	12	4	0.95	0.16	-2.56986	-5.9375	0.0127622	0.0214356	ko04024//cAMP signaling pathway	GO:0005886//plasma membrane;GO:0016020//membrane;GO:0016021//integral component of membrane;GO:0042995//cell projection	GO:0004930//G protein-coupled receptor activity;GO:0008289//lipid binding	GO:0002232//leukocyte chemotaxis involved in inflammatory response;GO:0002376//immune system process;GO:0002385//mucosal immune response;GO:0002673//regulation of acute inflammatory response;GO:0002720//positive regulation of cytokine production involved in immune response;GO:0002752//cell surface pattern recognition receptor signaling pathway;GO:0002879//positive regulation of acute inflammatory…
ENSMUSG00000031111	Igsf1	immunoglobulin superfamily, member 1 [Source:MGI Symbol;Acc:MGI:2147913]	166	43	8.88	1.5	-2.5656	-5.92	1.08652e-31	8.94869e-31	-	GO:0005576//extracellular region;GO:0016020//membrane;GO:0016021//integral component of membrane	GO:0015026//coreceptor activity;GO:0034711//inhibin binding;GO:0038102//activin receptor antagonist activity	GO:0006355//regulation of transcription, DNA-templated;GO:0032926//negative regulation of activin receptor signaling pathway
ENSMUSG00000019564	Arid3a	AT rich interactive domain 3A (BRIGHT-like) [Source:MGI Symbol;Acc:MGI:1328360]	36	10	0.71	0.12	-2.56478	-5.91667	3.73491e-07	9.50827e-07	-	GO:0005634//nucleus;GO:0005654//nucleoplasm;GO:0005737//cytoplasm;GO:0005829//cytosol;GO:0045121//membrane raft	GO:0003677//DNA binding;GO:0003682//chromatin binding;GO:0003712//transcription coregulator activity;GO:0005515//protein binding;GO:0042802//identical protein binding	GO:0006355//regulation of transcription, DNA-templated;GO:0006357//regulation of transcription by RNA polymerase II;GO:0045944//positive regulation of transcription by RNA polymerase II
ENSMUSG00000020630	Rnaseh1	ribonuclease H1 [Source:MGI Symbol;Acc:MGI:1335073]	199	51	13.54	2.29	-2.56381	-5.91266	4.60255e-38	4.70233e-37	ko03030//DNA replication	-	GO:0000287//magnesium ion binding;GO:0003676//nucleic acid binding;GO:0004518//nuclease activity;GO:0004519//endonuclease activity;GO:0004523//RNA-DNA hybrid ribonuclease activity;GO:0016787//hydrolase activity;GO:0046872//metal ion binding	GO:0090502//RNA phosphodiester bond hydrolysis, endonucleolytic
ENSMUSG00000035455	Fignl1	fidgetin-like 1 [Source:MGI Symbol;Acc:MGI:1890648]	35	13	1.65	0.28	-2.55897	-5.89286	5.75696e-06	1.34196e-05	-	GO:0000228//nuclear chromosome;GO:0005634//nucleus;GO:0005737//cytoplasm;GO:0048471//perinuclear region of cytoplasm	GO:0000166//nucleotide binding;GO:0000287//magnesium ion binding;GO:0005524//ATP binding;GO:0008568//microtubule-severing ATPase activity;GO:0016787//hydrolase activity;GO:0016887//ATPase activity;GO:0046872//metal ion binding	GO:0001649//osteoblast differentiation;GO:0007140//male meiotic nuclear division;GO:0010569//regulation of double-strand break repair via homologous recombination;GO:0031122//cytoplasmic microtubule organization;GO:0033687//osteoblast proliferation;GO:0043066//negative regulation of apoptotic process;GO:0046034//ATP metabolic process;GO:0051013//microtubule severing;GO:0051726//regulation of cell…
ENSMUSG00000074619	1700034I23Rik	RIKEN cDNA 1700034I23 gene [Source:MGI Symbol;Acc:MGI:1920547]	26	7	1.06	0.18	-2.558	-5.88889	1.31274e-05	2.97874e-05	-	GO:0005739//mitochondrion;GO:0031307//integral component of mitochondrial outer membrane	GO:0003674//molecular_function	GO:0000422//autophagy of mitochondrion
ENSMUSG00000036594	H2-Aa	histocompatibility 2, class II antigen A, alpha [Source:MGI Symbol;Acc:MGI:95895]	55	14	5.82	0.99	-2.55552	-5.87879	1.45933e-11	4.94901e-11	ko05168//Herpes simplex infection;ko05169//Epstein-Barr virus infection;ko04145//Phagosome;ko05152//Tuberculosis;ko05322//Systemic lupus erythematosus;ko05150//Staphylococcus aureus infection;ko05166//HTLV-I infection;ko05323//Rheumatoid arthritis;ko05416//Viral myocarditis;ko05320//Autoimmune thyroid disease;ko05330//Allograft rejection;ko04640//Hematopoietic cell lineage;ko04514//Cell adhesion …	GO:0005764//lysosome;GO:0005886//plasma membrane;GO:0009897//external side of plasma membrane;GO:0016020//membrane;GO:0016021//integral component of membrane;GO:0042613//MHC class II protein complex	GO:0005515//protein binding;GO:0042605//peptide antigen binding;GO:0044877//protein-containing complex binding	GO:0002250//adaptive immune response;GO:0002376//immune system process;GO:0002504//antigen processing and presentation of peptide or polysaccharide antigen via MHC class II;GO:0006955//immune response;GO:0019882//antigen processing and presentation;GO:0019886//antigen processing and presentation of exogenous peptide antigen via MHC class II;GO:0034341//response to interferon-gamma;GO:0042130//neg…
ENSMUSG00000071350	Setdb2	SET domain, bifurcated 2 [Source:MGI Symbol;Acc:MGI:2685139]	129	37	4.46	0.76	-2.55297	-5.86842	3.19348e-23	1.9059e-22	ko01100//Metabolic pathways;ko00310//Lysine degradation	GO:0005634//nucleus;GO:0005654//nucleoplasm;GO:0005694//chromosome;GO:0005829//cytosol	GO:0003677//DNA binding;GO:0005515//protein binding;GO:0008168//methyltransferase activity;GO:0008270//zinc ion binding;GO:0016740//transferase activity;GO:0018024//histone-lysine N-methyltransferase activity;GO:0046872//metal ion binding;GO:0046974//histone methyltransferase activity (H3-K9 specific)	GO:0000278//mitotic cell cycle;GO:0001947//heart looping;GO:0006325//chromatin organization;GO:0007049//cell cycle;GO:0007059//chromosome segregation;GO:0007275//multicellular organism development;GO:0010629//negative regulation of gene expression;GO:0032259//methylation;GO:0034968//histone lysine methylation;GO:0045892//negative regulation of transcription, DNA-templated;GO:0051301//cell divisio…
ENSMUSG00000039384	Dusp10	dual specificity phosphatase 10 [Source:MGI Symbol;Acc:MGI:1927070]	90	24	3.09	0.53	-2.54354	-5.83019	2.21916e-17	1.00942e-16	ko04010//MAPK signaling pathway	GO:0005634//nucleus;GO:0005654//nucleoplasm;GO:0005737//cytoplasm;GO:0005794//Golgi apparatus;GO:0005829//cytosol;GO:0016607//nuclear speck	GO:0004721//phosphoprotein phosphatase activity;GO:0004722//protein serine/threonine phosphatase activity;GO:0004725//protein tyrosine phosphatase activity;GO:0008138//protein tyrosine/serine/threonine phosphatase activity;GO:0008330//protein tyrosine/threonine phosphatase activity;GO:0008432//JUN kinase binding;GO:0016787//hydrolase activity;GO:0016791//phosphatase activity;GO:0017017//MAP kinas…	GO:0000188//inactivation of MAPK activity;GO:0002819//regulation of adaptive immune response;GO:0006470//protein dephosphorylation;GO:0010033//response to organic substance;GO:0010633//negative regulation of epithelial cell migration;GO:0016311//dephosphorylation;GO:0032496//response to lipopolysaccharide;GO:0032873//negative regulation of stress-activated MAPK cascade;GO:0035335//peptidyl-tyrosi…
ENSMUSG00000058620	Adra2b	adrenergic receptor, alpha 2b [Source:MGI Symbol;Acc:MGI:87935]	127	34	3.09	0.53	-2.54354	-5.83019	1.2633e-23	7.61624e-23	ko04080//Neuroactive ligand-receptor interaction;ko04022//cGMP - PKG signaling pathway	GO:0005829//cytosol;GO:0005886//plasma membrane;GO:0009986//cell surface;GO:0016020//membrane;GO:0016021//integral component of membrane;GO:0043231//intracellular membrane-bounded organelle	GO:0004930//G protein-coupled receptor activity;GO:0004935//adrenergic receptor activity;GO:0004938//alpha2-adrenergic receptor activity;GO:0051379//epinephrine binding	GO:0000187//activation of MAPK activity;GO:0003056//regulation of vascular smooth muscle contraction;GO:0006940//regulation of smooth muscle contraction;GO:0007165//signal transduction;GO:0007186//G protein-coupled receptor signaling pathway;GO:0007565//female pregnancy;GO:0019229//regulation of vasoconstriction;GO:0030168//platelet activation;GO:0032148//activation of protein kinase B activity;G…
[truncated: 7,637 more rows]

## Sheet: KEGG_Pathways_DiffGenes
KEGG pathway ID	KEGG pathway name	Gene count	Enrichment ratio	pValue	FDR	Geneid	Gene symbol
[truncated: 63 more rows]
