# Supplementary material for: Discovery of Novel Pain Regulators Through Integration of Cross‐Species High‐Throughput Data
Source: CNS Neurosci Ther. 2025 Feb 9;31(2):e70255. doi: 10.1111/cns.70255 (PMC11807727; doi:10.1111/cns.70255)
Supplement: Supplementary file 6 — File S6. [file CNS-31-e70255-s001.xlsx]

## Sheet: Sheet1
Genes	atlas ID	Domain	Trait	P-value	N
CD44	3361	Neurological	Neck/shoulder pain for 3+ months	0.028529	87373
CD44	3570	Neurological	Pain type(s) experienced in last month: Headache	0.0044834	385698
CD44	3572	Neurological	Pain type(s) experienced in last month: Back pain	0.030382	385698
VAMP2	3575	Neurological	Pain type(s) experienced in last month: Knee pain	0.010514	385698
KLC1	3373	Neurological	Knee pain for 3+ months	0.036056	81142
KLC1	3572	Neurological	Pain type(s) experienced in last month: Back pain	0.0064688	385698
KLC1	3574	Neurological	Pain type(s) experienced in last month: Hip pain	0.023892	385698
ERBB2	3575	Neurological	Pain type(s) experienced in last month: Knee pain	0.0025371	385698
NCAM1	3570	Neurological	Pain type(s) experienced in last month: Headache	0.0014309	385698
NCAM1	3571	Neurological	Pain type(s) experienced in last month: Neck or shoulder pain	1.1091e-05	385698
NCAM1	3572	Neurological	Pain type(s) experienced in last month: Back pain	0.00010353	385698
NCAM1	3573	Neurological	Pain type(s) experienced in last month: Stomach or abdominal pain	0.010457	385698
ENO2	3570	Neurological	Pain type(s) experienced in last month: Headache	0.0001569	385698
ENO2	3571	Neurological	Pain type(s) experienced in last month: Neck or shoulder pain	0.012813	385698
SCN1B	3574	Neurological	Pain type(s) experienced in last month: Hip pain	0.02835	385698
SPTAN1	3361	Neurological	Neck/shoulder pain for 3+ months	0.013305	87373
SNAP91	3571	Neurological	Pain type(s) experienced in last month: Neck or shoulder pain	4.6375e-05	385698
SNAP91	3574	Neurological	Pain type(s) experienced in last month: Hip pain	0.019721	385698
SCN9A	3571	Neurological	Pain type(s) experienced in last month: Neck or shoulder pain	0.041166	385698
PFKM	3570	Neurological	Pain type(s) experienced in last month: Headache	0.018151	385698
PFKM	3575	Neurological	Pain type(s) experienced in last month: Knee pain	0.0119	385698
KCND3	3573	Neurological	Pain type(s) experienced in last month: Stomach or abdominal pain	0.0051229	385698
KCND3	3575	Neurological	Pain type(s) experienced in last month: Knee pain	0.041683	385698
GNG4	3574	Neurological	Pain type(s) experienced in last month: Hip pain	0.013276	385698
CACNA2D1	3573	Neurological	Pain type(s) experienced in last month: Stomach or abdominal pain	0.0026931	385698
CACNA2D1	3575	Neurological	Pain type(s) experienced in last month: Knee pain	0.01212	385698
PXDN	3571	Neurological	Pain type(s) experienced in last month: Neck or shoulder pain	0.046839	385698
KCNQ3	3573	Neurological	Pain type(s) experienced in last month: Stomach or abdominal pain	0.03552	385698
KCNQ3	3575	Neurological	Pain type(s) experienced in last month: Knee pain	0.00046704	385698
OPTN	3571	Neurological	Pain type(s) experienced in last month: Neck or shoulder pain	0.032435	385698
EGR2	3575	Neurological	Pain type(s) experienced in last month: Knee pain	0.024551	385698
PSMC3	3573	Neurological	Pain type(s) experienced in last month: Stomach or abdominal pain	0.00054299	385698
PSMC3	3575	Neurological	Pain type(s) experienced in last month: Knee pain	0.0042141	385698
ADD2	3570	Neurological	Pain type(s) experienced in last month: Headache	0.0090752	385698
DPYSL5	3571	Neurological	Pain type(s) experienced in last month: Neck or shoulder pain	0.0082578	385698
DPYSL5	3574	Neurological	Pain type(s) experienced in last month: Hip pain	0.0086773	385698
SYT2	3571	Neurological	Pain type(s) experienced in last month: Neck or shoulder pain	0.005396	385698
SYT2	3575	Neurological	Pain type(s) experienced in last month: Knee pain	0.00062189	385698
GABRG2	3574	Neurological	Pain type(s) experienced in last month: Hip pain	7.2667e-05	385698
PPP2R2B	3575	Neurological	Pain type(s) experienced in last month: Knee pain	0.048281	385698
STX18	3574	Neurological	Pain type(s) experienced in last month: Hip pain	0.048035	385698
GNAO1	3570	Neurological	Pain type(s) experienced in last month: Headache	0.0050074	385698
GNAO1	3571	Neurological	Pain type(s) experienced in last month: Neck or shoulder pain	0.026987	385698
MYL9	3572	Neurological	Pain type(s) experienced in last month: Back pain	0.034267	385698
MYL9	3574	Neurological	Pain type(s) experienced in last month: Hip pain	2.0354e-05	385698
MYL9	3575	Neurological	Pain type(s) experienced in last month: Knee pain	0.041593	385698
CNN1	3570	Neurological	Pain type(s) experienced in last month: Headache	0.0088077	385698
PRX	3361	Neurological	Neck/shoulder pain for 3+ months	0.0065458	87373
RAMP2	3573	Neurological	Pain type(s) experienced in last month: Stomach or abdominal pain	0.028233	385698
RGS4	3570	Neurological	Pain type(s) experienced in last month: Headache	0.014622	385698
RGS7BP	3365	Neurological	Back pain for 3+ months	0.0024086	97524
RGS7BP	3573	Neurological	Pain type(s) experienced in last month: Stomach or abdominal pain	0.040756	385698
RGS7BP	3575	Neurological	Pain type(s) experienced in last month: Knee pain	0.049163	385698
PLXNA4	3365	Neurological	Back pain for 3+ months	0.0021156	97524
LMOD1	3574	Neurological	Pain type(s) experienced in last month: Hip pain	0.015825	385698
TRPV2	3575	Neurological	Pain type(s) experienced in last month: Knee pain	0.0079145	385698
TJP2	3570	Neurological	Pain type(s) experienced in last month: Headache	2.9174e-09	385698
PPP5C	3572	Neurological	Pain type(s) experienced in last month: Back pain	0.00072249	385698
PPP5C	3574	Neurological	Pain type(s) experienced in last month: Hip pain	0.001079	385698
APBA1	3373	Neurological	Knee pain for 3+ months	0.0098172	81142
APBA1	3570	Neurological	Pain type(s) experienced in last month: Headache	0.014964	385698
APBA1	3571	Neurological	Pain type(s) experienced in last month: Neck or shoulder pain	0.00015479	385698
APBA1	3572	Neurological	Pain type(s) experienced in last month: Back pain	0.0069359	385698
FLNB	3361	Neurological	Neck/shoulder pain for 3+ months	0.0028578	87373
FLNB	3571	Neurological	Pain type(s) experienced in last month: Neck or shoulder pain	0.0045296	385698
FLNB	3573	Neurological	Pain type(s) experienced in last month: Stomach or abdominal pain	0.047771	385698
CAMK2G	3570	Neurological	Pain type(s) experienced in last month: Headache	0.0022584	385698
CAMK2G	3571	Neurological	Pain type(s) experienced in last month: Neck or shoulder pain	0.0098995	385698
CAMK2G	3572	Neurological	Pain type(s) experienced in last month: Back pain	4.2189e-05	385698
CAMK2G	3575	Neurological	Pain type(s) experienced in last month: Knee pain	0.037172	385698
KCNA4	3373	Neurological	Knee pain for 3+ months	0.020396	81142
KALRN	3571	Neurological	Pain type(s) experienced in last month: Neck or shoulder pain	1.5637e-05	385698
KALRN	3575	Neurological	Pain type(s) experienced in last month: Knee pain	0.00030628	385698
PRKCD	3570	Neurological	Pain type(s) experienced in last month: Headache	0.036121	385698
NR4A2	3361	Neurological	Neck/shoulder pain for 3+ months	0.038977	87373
NR4A2	3572	Neurological	Pain type(s) experienced in last month: Back pain	0.025361	385698
CALCA	3570	Neurological	Pain type(s) experienced in last month: Headache	0.00030359	385698
TRPM3	3361	Neurological	Neck/shoulder pain for 3+ months	0.020252	87373
TRPM3	3373	Neurological	Knee pain for 3+ months	0.0010651	81142
TRPM3	3572	Neurological	Pain type(s) experienced in last month: Back pain	0.015722	385698
SYT4	3365	Neurological	Back pain for 3+ months	0.013858	97524
SYT4	3572	Neurological	Pain type(s) experienced in last month: Back pain	0.039569	385698
RPH3A	3373	Neurological	Knee pain for 3+ months	0.0038188	81142
RPH3A	3570	Neurological	Pain type(s) experienced in last month: Headache	0.0093007	385698
OLFM1	3571	Neurological	Pain type(s) experienced in last month: Neck or shoulder pain	0.029335	385698
CLCN2	3575	Neurological	Pain type(s) experienced in last month: Knee pain	0.049824	385698
SORCS2	3572	Neurological	Pain type(s) experienced in last month: Back pain	0.042866	385698
SORCS2	3574	Neurological	Pain type(s) experienced in last month: Hip pain	0.015371	385698
PIEZO2	3572	Neurological	Pain type(s) experienced in last month: Back pain	0.024432	385698
PIEZO2	3575	Neurological	Pain type(s) experienced in last month: Knee pain	0.00015039	385698
SYBU	3570	Neurological	Pain type(s) experienced in last month: Headache	0.0020497	385698
