# Supplementary material for: Discovery of Novel Pain Regulators Through Integration of Cross‐Species High‐Throughput Data
Source: CNS Neurosci Ther. 2025 Feb 9;31(2):e70255. doi: 10.1111/cns.70255 (PMC11807727; doi:10.1111/cns.70255)
Supplement: Supplementary file 7 — File S7. [file CNS-31-e70255-s004.xlsx]

## Sheet: Pain_Phenotypes_BXD
GeneNetwork Record ID	Phenotype short name	Description
10020	SalHOTPLATE	Central nervous system, peripheral nervous system, behavior, nociception: Pain response, hot plate latency after saline control injection [seconds]
10418	HOTPLATEMF	Central nervous system, peripheral nervous system, behavior, nociception: Pain response, thermal nociception, 54 degree C hot plate latency baseline test (before 3 min forced swim in 15 degree C water) for males and females [sec]
10419	HOTPLATEF	Central nervous system, peripheral nervous system, behavior, nociception: Pain response, thermal nociception, 54 degree C hot plate latency baseline test (before 3 min forced swim in 15 degree C water) for females [sec]
10420	HOTPLATEM	Central nervous system, peripheral nervous system, behavior, nociception: Pain response, 54 degree C hot plate latencies baseline (before 3 min forced swim in 15 degree C water), male [sec]
10421	HOTPLATEswimMF	Central nervous system, peripheral nervous system, behavior, nociception: Pain response, thermal nociception, 54 degree C hot plate latencies post-swim, male and female average [sec]
10422	HOTPLATEswimF	Central nervous system, peripheral nervous system, behavior, nociception: Pain response, 54 degree C hot plate latencies post-swim in female [seconds]
10423	HOTPLATEswimM	Central nervous system, peripheral nervous system, behavior, nociception: Pain response, 54 degree C hot plate latencies post-swim in male [sec]
10424	SSIA%MPEMF	Central nervous system, peripheral nervous system, behavior, nociception: Pain response, thermal nociception, 54 degree C hot plate latency baseline and post swim in maximum possible effect for males and females [%MPE=(postswim-baseline)/(cut-off-baseline)*100)]
10425	SSIA%MPEF	Central nervous system, peripheral nervous system, behavior, nociception: Pain response, thermal nociception, 54 degree C hot plate latency baseline and post swim in maximum possible effect for females [%MPE=(postswim-baseline)/(cut-off-baseline)*100)]
10426	SSIA%MPEM	Central nervous system, peripheral nervous system, behavior, nociception: Pain response, thermal nociception, 54 degree C hot plate latency baseline and post swim in maximum possible effect for males [%MPE=(postswim-baseline)/(cut-off-baseline)*100)]
10509	NOSantinociception	Central nervous system, peripheral nervous system, behavior, nocicieption: Antinociceptive responsive (pain analgesia), nitrous oxide antinociception in the acetic acid writhing (abdominal constriction) test [%]
10897	PAIN HOTPLATE	Central nervous system, behavior: Pain response, thermal nociception, latency to paw withdrawal and licking response using a hot plate test [sec]
10918	AceticAcidWrithe	Central nervous system, peripheral nervous system, behavior: Pain response, chemical nociception, acetic acid writhing test [writhes]
11302	M_VOCA_THRESHOLD	Central nervous system, behavior, somatosensory system: Pain sensitivity, vocalization threshold to mild foot shock for males [mA]
11307	M_HARGREAVES_MEANBOTH	Central nervous system, peripheral nervous system, behavior, nociception: Pain response, thermal nociception using Hargreaves' test for males [units]
11308	M_HOTPLATE_MEANOF2	Central nervous system, peripheral nervous system, behavior, nociception: Pain response, thermal nociception, hot plate test, average of two trials for males [sec]
11309	M_TAILCLIP_LAT_SEC	Central nervous system, peripheral nervous system, behavior, nociception: Pain response, mechanical nociception, tail clip latency for males [sec]
11310	M_TAILWITHDRAWALLATENCYME	Central nervous system, peripheral nervous system, behavior, nociception: Pain response, thermal nociception, tail withdrawal latency for males [sec]
11383	M_HP_LATENCY	Central nervous system, peripheral nervous system, behavior, nociception: Pain response, thermal nociception, hot plate latency for males [sec]
11559	F_VOCA_THRESHOLD	Central nervous system, behavior: Pain sensitivity, vocalization threshold to mild foot shock for females [mA]
11564	F_HARGREAVES_MEANBOTH	Central nervous system, peripheral nervous system, behavior: Pain response, thermal nociception, Hargreaves' test for females [units]
11565	F_HOTPLATE_MEANOF2	Central nervous system, peripheral nervous system, behavior, nociception: Pain response, thermal nociception, hot plate test, average of two trials for females [sec]
11566	F_TAILCLIP_LAT_SEC	Central nervous system, peripheral nervous system, behavior: Pain response, mechanical nociception, tail clip latency for females [sec]
11567	F_TAILWITHDRAWALLATENCYME	Central nervous system, peripheral nervous system, behavior: Pain response, thermal nociception, tail withdrawal latency for females [sec]
11640	F_HP_LATENCY	Central nervous system, peripheral nervous system, behavior: Pain response, thermal nociception, hot plate latency for females [sec]
11816	VOCA_THRESHOLD	Central nervous system, behavior: Pain sensitivity, vocalization threshold to mild foot shock for males and females [mA]
11821	HARGREAVES_MEANBOTH	Central nervous system, peripheral nervous system, behavior, nociception: Pain response, thermal nociception, Hargreaves' test for males and females
11822	HOTPLATE_MEANOF2	Central nervous system, peripheral nervous system, behavior, nociception: Pain response, thermal nociception, hot plate test, average of two trials for males and females [sec]
11823	TAILCLIP_LAT_SEC	Central nervous system, peripheral nervous system, behavior, nociception: Pain response, mechanical nociception, tail clip latency for males and females [sec]
11824	TAILWITHDRAWALLATENCYMEAN	Central nervous system, peripheral nervous system, behavior, nociception: Pain response, thermal nociception, tail withdrawal latency for males and females [sec]
11897	HP_LATENCY	Central nervous system, peripheral nervous system, behavior, nociception: Pain response, thermal nociception, hot plate latency for males and females [sec]

## Sheet: Summary
	Expression of the genes correlated with no. of pain phenotypes in each tissue (total 31 pain phenotypes)
Genes	Amygdala_GN323	Hypothalamus_GN281	Cerebellum_GN72	NAc_GN156	PFC_GN135	Neocortex_GN284	VTA_GN228	Hippocampus_GN110	Tissue Count
CD44	2	7	5	5	0	4	1	2	7
VAMP2	2	3	2	3	0	1	7	3	7
SYT1	2	0	3	2	1	0	0	3	5
DCTN1	0	4	0	0	0	1	4	1	4
VDAC1	8	6	2	1	1	3	1	2	8
DCTN2	1	2	1	8	0	3	6	2	7
KLC1	1	0	0	1	0	0	9	4	4
ERBB2	1	2	1	4	0	3	0	2	6
CACNA1A	1	2	3	0	0	1	0	1	5
CACNA1B	0	3	0	1	1	2	3	3	6
STXBP1	2	3	1	0	2	2	6	2	7
NCAM1	4	0	1	2	1	2	1	1	7
ENO2	2	0	4	2	0	5	5	2	6
SCN1B	0	0	0	2	0	3	10	3	4
COL1A1	1	1	2	2	0	4	8	6	7
NFASC	3	3	2	9	0	1	3	0	6
SPTAN1	2	2	1	2	0	0	4	2	6
EPB41	1	0	0	2	0	3	2	0	4
SNAP91	2	4	0	0	0	4	2	0	4
MBP	0	2	2	4	0	1	2	3	6
PPARA	5	2	0	0	1	4	1	8	6
SCN9A	4	2	1	1	1	0	8	3	7
PFKM	1	2	0	6	0	4	12	4	6
PGAM1	8	3	0	0	0	2	3	2	5
DPYSL2	0	1	1	4	1	5	0	1	6
KCND3	8	0	1	6	0	3	0	1	5
GNG4	2	3	1	0	2	1	0	5	6
CACNA2D1	3	0	2	5	0	1	1	0	5
PXDN	0	0	0	5	1	0	1	0	3
CNTNAP1	0	1	3	0	3	4	10	3	6
SCN3B	5	1	2	0	0	5	3	5	6
KCNQ3	2	2	3	0	3	0	0	0	4
OPTN	1	4	0	0	1	0	1	3	5
RAPGEF4	0	2	0	10	0	4	0	2	4
AGT	0	2	3	2	0	1	0	3	5
EGR2	4	0	0	1	1	0	1	0	4
PSMC3	2	1	2	0	1	2	1	3	7
ADD2	10	6	2	7	2	3	5	1	8
TAC1	1	1	0	4	1	1	4	3	7
DPYSL5	4	1	0	0	4	1	0	2	5
SYT2	1	2	2	4	1	1	2	2	8
GABRG2	2	1	1	0	2	1	2	3	7
RET	0	1	1	0	0	0	0	5	3
CACNB1	0	1	0	3	0	1	8	1	5
PPP2R2B	1	3	1	1	2	0	2	1	7
NAPB	3	1	0	6	0	1	2	4	6
TMOD1	4	2	0	2	0	1	7	2	6
PSMC5	4	2	8	2	2	0	1	2	7
ACTA2	2	2	5	3	0	3	1	3	7
S100A10	1	1	1	1	1	0	0	2	6
AHNAK	1	2	0	3	3	0	0	0	4
STX18	1	2	1	1	0	8	1	1	7
SHANK2	0	1	1	13	1	2	1	3	7
GABRB3	5	0	0	0	0	0	1	2	3
PRKCE	0	0	2	1	0	2	0	3	4
EGR1	0	1	0	1	2	0	1	1	5
GNAO1	1	2	0	7	1	5	5	1	7
MYL9	0	0	0	2	0	2	0	0	2
CNN1	1	0	0	0	1	4	4	6	5
PRX	2	1	1	0	3	4	5	1	7
RAMP2	1	0	0	0	0	3	9	1	4
RGS4	0	2	1	0	0	0	0	3	3
RGS7BP	0	1	1	2	6	3	1	3	7
ADAM23	0	1	2	0	1	7	1	5	6
GRIK2	0	0	1	0	2	1	2	1	5
PLXNA4	0	2	0	1	1	2	2	1	6
LMOD1	3	1	0	0	6	0	2	1	5
TRPV2	1	0	1	2	2	0	6	1	6
TJP2	0	5	1	0	2	2	0	2	5
PPP5C	2	2	0	4	2	5	5	1	7
APBA1	0	1	0	4	0	8	8	2	5
FLNB	4	1	6	1	0	0	5	3	6
SYT9	0	1	0	0	2	1	0	1	4
CAMK2G	1	0	0	1	0	2	1	0	4
KCNA4	1	1	1	1	1	4	6	0	7
KALRN	2	2	1	5	1	3	0	1	7
PRKCD	2	3	4	1	2	0	4	2	7
NR4A2	0	0	2	3	3	2	2	2	6
CALCA	0	4	1	0	0	0	1	0	3
TRPM3	3	1	1	8	0	11	2	8	7
SYT4	2	2	1	2	3	3	5	2	8
RPH3A	0	4	0	1	1	3	7	3	6
OLFM1	2	2	0	3	3	4	1	4	7
CLCN2	0	3	3	0	0	0	6	5	4
TTBK2	0	6	0	1	0	0	0	0	2
SORCS2	0	0	5	7	2	0	7	1	5
PIEZO2	1	2	0	3	0	2	2	2	6
SYBU	0	1	1	1	0	1	3	0	5

## Sheet: Amygdala
Gene	# Phenotypes with P < 0.05	BXD_10020	BXD_10418	BXD_10419	BXD_10420	BXD_10421	BXD_10422	BXD_10423	BXD_10424	BXD_10425	BXD_10426	BXD_10509	BXD_10897	BXD_10918	BXD_11302	BXD_11307	BXD_11308	BXD_11309	BXD_11310	BXD_11383	BXD_11559	BXD_11564	BXD_11565	BXD_11566	BXD_11567	BXD_11640	BXD_11816	BXD_11821	BXD_11822	BXD_11823	BXD_11824	BXD_11897	BXD_10020	BXD_10418	BXD_10419	BXD_10420	BXD_10421	BXD_10422	BXD_10423	BXD_10424	BXD_10425	BXD_10426	BXD_10509	BXD_10897	BXD_10918	BXD_11302	BXD_11307	BXD_11308	BXD_11309
ADD2	10	0.590651	0.560651	0.360492	0.733929	0.0304806	0.0341747	0.0560318	0.0208713	0.0289881	0.0273046	0.185932	0.0114367	0.0185162	0.578311	0.00419776	0.335708	0.0105504	0.240157	0.292427	0.443414	0.430755	0.894439	0.438064	0.991362	0.364214	0.47998	0.751981	0.570345	0.0411946	0.27711	0.34706	-0.21	-0.21	-0.32	-0.12	-0.68	-0.67	-0.62	-0.71	-0.68	-0.69	0.43	-0.83	-0.76	0.09	0.45	0.16	-0.41
VDAC1	8	0.274319	0.458625	0.244179	0.708346	0.00671985	0.0131917	0.0116859	0.00460768	0.00927028	0.00525005	0.105834	0.0748502	0.131646	0.92669	0.703037	0.173601	0.500607	0.254094	0.0321919	0.79281	0.973201	0.687506	0.74618	0.39027	0.0762679	0.725657	0.679645	0.404519	0.716425	0.231365	0.0261588	0.41	0.27	0.41	0.14	0.79	0.75	0.75	0.81	0.77	0.8	-0.51	0.66	0.54	0.02	0.06	0.23	-0.11
PGAM1	8	0.605692	0.731662	0.778068	0.450292	0.342826	0.170014	0.793684	0.35214	0.191662	0.766448	0.144334	0.762467	0.344695	0.00724509	0.428367	0.0155928	0.832233	0.842069	0.00943168	0.0422343	0.0651553	0.232787	0.0285099	0.498774	0.0541376	0.0134641	0.484323	0.0332498	0.553272	0.969594	0.0105517	-0.2	-0.12	0.1	-0.27	0.34	0.47	0.1	0.33	0.45	0.11	-0.47	0.13	0.36	0.43	0.13	0.39	0.04
KCND3	8	0.854751	0.851771	0.565971	0.470414	0.0370016	0.0233248	0.124222	0.020081	0.0148929	0.055029	0.235123	0.949774	0.396358	0.270201	0.328119	0.00318726	0.70034	0.669274	0.00230938	0.765591	0.406689	0.105571	0.602269	0.314289	0.146608	0.921275	0.796247	0.0142956	0.610959	0.552299	0.00844042	-0.07	0.07	-0.21	0.26	-0.66	-0.7	-0.52	-0.72	-0.74	-0.62	0.39	0.03	-0.32	-0.18	-0.16	-0.47	-0.06
PPARA	5	0.695067	0.726833	0.452736	0.982261	0.443163	0.322364	0.718254	0.519869	0.381509	0.819457	1.84859e-05	0.141464	0.0424043	0.750599	0.0655006	0.620087	0.0652932	0.047227	0.148068	0.548552	0.389385	0.0512494	0.319376	0.0231456	0.46092	0.688419	0.0955777	0.258213	0.144323	0.0238369	0.180063	-0.15	-0.13	-0.27	-0.01	-0.27	-0.35	-0.13	-0.23	-0.31	-0.08	0.94	-0.57	-0.68	-0.05	0.3	-0.08	-0.3
SCN3B	5	0.186718	0.975871	0.443094	0.605156	0.0552549	0.0343076	0.157823	0.0537696	0.0378838	0.124251	0.0894499	0.237898	0.181577	0.124373	0.934063	0.00351159	0.901195	0.611455	0.0502781	0.995924	0.288225	0.122591	0.462505	0.706383	0.0723879	0.665428	0.304368	0.0151003	0.940186	0.659422	0.036248	-0.48	-0.01	-0.27	0.19	-0.62	-0.67	-0.48	-0.62	-0.66	-0.52	0.54	-0.47	-0.49	-0.25	0.01	-0.46	0.02
GABRB3	5	0.166556	0.75825	0.67495	0.946383	0.831843	0.795116	0.910305	0.85876	0.831372	0.926659	0.312673	0.192851	0.153443	0.218796	0.396142	0.000358807	0.893009	0.0443818	0.824606	0.424295	0.137978	0.0142658	0.680137	0.0607332	0.390082	0.706152	0.0500841	0.000875941	0.887045	0.0388434	0.829681	-0.5	0.11	0.15	0.02	-0.08	-0.09	-0.04	-0.06	-0.08	-0.03	0.34	-0.51	-0.52	-0.2	0.14	-0.55	-0.02
NCAM1	4	0.187896	0.717244	0.768207	0.400519	0.704833	0.805912	0.606437	0.592873	0.748883	0.392683	0.737697	0.672916	0.782136	0.0434436	0.138649	0.0167566	0.324817	0.106522	0.994819	0.48379	0.7411	0.0482506	0.656002	0.27059	0.127926	0.951794	0.20028	0.00952536	0.32551	0.134025	0.396645	-0.48	0.13	-0.11	0.3	-0.14	-0.09	-0.19	-0.19	-0.12	-0.3	0.11	-0.18	-0.11	-0.33	0.24	-0.39	-0.16
SCN9A	4	0.543814	0.141002	0.087166	0.315825	0.0386565	0.0303272	0.0817517	0.0760184	0.0502303	0.173817	0.199469	0.359659	0.387598	0.502398	0.875532	0.843386	0.610041	0.262811	0.19059	0.728398	0.357845	0.825842	0.570425	0.668902	0.0137209	0.471776	0.699527	0.883091	0.552344	0.242629	0.0378959	0.23	0.5	0.57	0.35	0.66	0.68	0.58	0.58	0.63	0.47	-0.42	0.38	0.33	-0.11	0.03	0.03	-0.09
EGR2	4	0.478418	0.802037	0.724489	0.842341	0.0166919	0.00727074	0.0794743	0.0150947	0.00568297	0.0775564	0.204118	0.800038	0.498603	0.322407	0.828688	0.136873	0.813162	0.672653	0.54819	0.881254	0.208455	0.78608	0.401253	0.7979	0.569335	0.518708	0.140012	0.440009	0.668879	0.834366	0.962657	-0.27	-0.09	-0.13	-0.07	-0.73	-0.78	-0.58	-0.74	-0.8	-0.58	0.42	0.11	-0.26	0.16	-0.04	-0.25	-0.04
DPYSL5	4	0.467601	0.996302	0.389205	0.495138	0.0500356	0.0383759	0.114929	0.0269	0.0273462	0.0442854	0.357072	0.641173	0.523768	0.215519	0.729444	0.942122	0.810354	0.263301	0.568176	0.857829	0.10572	0.112933	0.445817	0.0907874	0.253496	0.377543	0.125812	0.397448	0.997186	0.123821	0.302947	-0.28	0	-0.31	0.24	-0.63	-0.66	-0.53	-0.69	-0.69	-0.64	0.31	0.2	-0.25	0.21	0.06	-0.01	-0.04
TMOD1	4	0.142623	0.115599	0.190677	0.145789	0.420042	0.532343	0.268152	0.596204	0.669868	0.498331	0.798684	0.207605	0.536569	0.444869	0.369675	0.330716	0.330425	0.00902119	0.0252074	0.855921	0.179361	0.744956	0.668678	0.155701	0.343689	0.67817	0.948094	0.520206	0.292511	0.0225122	0.0408069	-0.53	-0.53	-0.45	-0.49	-0.29	-0.22	-0.39	-0.19	-0.15	-0.24	0.09	-0.5	-0.24	0.13	0.15	-0.16	-0.16
PSMC5	4	0.108957	0.803897	0.836858	0.848366	0.570764	0.519136	0.670894	0.594002	0.552135	0.687553	0.67432	0.410625	0.637032	0.0322437	0.640406	0.00111144	0.52999	0.494452	0.631505	0.439645	0.222927	0.00266196	0.743231	0.679135	0.224453	0.157701	0.460114	0.000638559	0.585937	0.431815	0.453274	0.57	-0.09	-0.07	-0.07	0.2	0.23	0.15	0.19	0.21	0.15	-0.14	0.34	0.18	0.35	0.08	0.51	0.11
FLNB	4	0.608663	0.0645765	0.0192632	0.249744	0.041415	0.0464889	0.0556395	0.0881613	0.0833638	0.131942	0.294507	0.135553	0.196331	0.0212215	0.65034	0.789942	0.488203	0.668392	0.879267	0.243838	0.422858	0.947089	0.146974	0.205011	0.693482	0.0561723	0.981996	0.964713	0.236551	0.704456	0.809917	0.2	0.6	0.72	0.4	0.65	0.64	0.62	0.57	0.57	0.51	-0.35	0.58	0.47	-0.37	-0.08	-0.04	-0.12
NFASC	3	0.671226	0.735852	0.567977	0.908159	0.832645	0.790658	0.926414	0.86775	0.814694	0.966826	0.179563	0.572846	0.571436	0.124634	0.363979	0.0193477	0.40573	0.313332	0.594378	0.900091	0.499984	0.337851	0.0525845	0.458451	0.0471908	0.613646	0.201765	0.0455691	0.206011	0.352902	0.147463	0.17	-0.12	-0.21	-0.04	-0.08	-0.1	-0.03	-0.06	-0.09	-0.02	0.44	-0.24	-0.22	-0.25	0.15	-0.38	-0.14
CACNA2D1	3	0.603908	0.0261299	0.0531096	0.0472039	0.278578	0.445864	0.137311	0.382608	0.515539	0.248725	0.214688	0.0346861	0.147016	0.244378	0.114658	0.384507	0.795616	0.758421	0.468534	0.910398	0.0637297	0.552889	0.490958	0.289635	0.963223	0.504793	0.945055	0.617121	0.656116	0.792045	0.794362	0.2	0.69	0.63	0.64	0.38	0.27	0.5	0.31	0.23	0.4	-0.41	0.74	0.52	-0.19	-0.26	-0.15	-0.04
NAPB	3	0.704209	0.589932	0.36836	0.842301	0.106427	0.0559614	0.285977	0.142894	0.0772147	0.364111	0.101243	0.418609	0.195044	0.234307	0.711912	0.0145307	0.520418	0.375322	0.259856	0.744685	0.281222	0.158469	0.66856	0.441293	0.0320738	0.985736	0.305073	0.03092	0.465118	0.435237	0.105125	-0.15	-0.19	-0.32	-0.07	-0.54	-0.62	-0.37	-0.5	-0.58	-0.32	0.52	-0.33	-0.48	-0.2	-0.06	-0.39	0.11
LMOD1	3	0.519443	0.350584	0.824472	0.15045	0.224457	0.23251	0.268495	0.210155	0.187737	0.302233	0.952668	0.272123	0.999674	0.513624	0.585092	0.600391	0.45589	0.0032392	0.818279	0.369773	0.412774	0.528737	0.954836	0.0150333	0.298239	0.400964	0.758661	0.836106	0.544095	0.00637617	0.579616	-0.25	0.33	0.08	0.49	0.42	0.42	0.39	0.43	0.45	0.36	0.02	0.44	0	0.11	-0.09	0.09	-0.12
TRPM3	3	0.464305	0.94519	0.866346	0.834064	0.0714647	0.0608254	0.139649	0.0346097	0.0324139	0.061359	0.391669	0.810428	0.853979	0.27908	0.185515	0.244865	0.305968	0.742326	0.333037	0.817006	0.134952	0.0210403	0.460027	0.658006	0.663055	0.706697	0.588688	0.176545	0.406883	0.881356	0.753231	0.28	-0.03	0.06	-0.08	0.59	0.61	0.5	0.67	0.67	0.61	-0.29	-0.1	0.07	-0.18	-0.22	-0.19	-0.17
CD44	2	0.317951	0.0806001	0.0850139	0.146626	0.0911769	0.0930179	0.114584	0.163996	0.14986	0.234723	0.193722	0.00138403	0.0295773	0.347552	0.265094	0.772437	0.458407	0.967886	0.256558	0.916286	0.986644	0.347299	0.432237	0.401528	0.355797	0.524208	0.301765	0.757113	0.362401	0.886142	0.849374	-0.38	-0.58	-0.57	-0.49	-0.56	-0.56	-0.53	-0.48	-0.49	-0.41	0.42	-0.92	-0.72	0.16	0.19	0.05	0.12
VAMP2	2	0.506156	0.532184	0.603966	0.496976	0.584338	0.900783	0.253275	0.608268	0.930874	0.243339	0.357633	0.131655	0.2722	0.533257	0.893948	0.637174	0.543618	0.635184	0.0129674	0.0997899	0.965421	0.571325	0.663659	0.482056	0.254723	0.371217	0.914914	0.484217	0.733369	0.807704	0.0280773	-0.26	-0.22	-0.19	-0.24	-0.2	-0.05	-0.4	-0.19	-0.03	-0.41	-0.31	-0.58	-0.41	-0.1	0.02	-0.08	0.1
SYT1	2	0.795902	0.378256	0.214744	0.746745	0.344188	0.320836	0.392665	0.355964	0.327246	0.423315	0.746276	0.490364	0.553872	0.00874229	0.580448	0.0748966	0.822652	0.472744	0.480008	0.654814	0.0705386	0.0955071	0.352777	0.306961	0.476969	0.507084	0.085043	0.049494	0.844776	0.591273	0.368802	-0.1	0.31	0.43	0.12	0.33	0.35	0.3	0.33	0.35	0.29	0.11	-0.29	-0.23	-0.42	0.09	-0.29	0.04
STXBP1	2	0.903739	0.637922	0.452655	0.998772	0.821896	0.867157	0.859084	0.709455	0.756865	0.69599	0.173008	0.565307	0.207617	0.0787645	0.197603	0.167306	0.619742	0.616326	0.342895	0.826667	0.0463775	0.196157	0.352318	0.288023	0.933321	0.461163	0.0482822	0.108079	0.662081	0.576641	0.368159	0.05	0.17	0.27	0	-0.08	-0.06	-0.06	-0.14	-0.11	-0.14	0.44	-0.24	-0.46	-0.29	0.21	-0.23	-0.08
ENO2	2	0.325871	0.999516	0.751661	0.793839	0.866929	0.987171	0.739306	0.787	0.938175	0.57906	0.995718	0.363677	0.648904	0.555506	0.0468541	0.0558285	0.341833	0.505183	0.564124	0.106446	0.460401	0.854564	0.709217	0.483661	0.485147	0.0853043	0.0351212	0.171428	0.383027	0.426862	0.379271	-0.37	0	-0.12	0.1	-0.06	-0.01	-0.12	-0.1	-0.03	-0.2	0	-0.37	-0.18	0.1	0.32	-0.31	-0.16
SPTAN1	2	0.388079	0.0460254	0.0491371	0.120824	0.0831224	0.0700981	0.134201	0.172216	0.115964	0.335461	0.063229	0.128196	0.361665	0.522515	0.673456	0.138381	0.905943	0.761312	0.715763	0.702788	0.879819	0.471763	0.940685	0.405344	0.187426	0.804759	0.562623	0.196757	0.879946	0.66929	0.661695	0.33	0.64	0.63	0.52	0.57	0.59	0.51	0.47	0.53	0.34	-0.58	0.58	0.35	-0.11	-0.07	0.24	-0.02
SNAP91	2	0.27177	0.0848706	0.0280401	0.361006	0.149321	0.194152	0.108439	0.198133	0.223764	0.177342	0.993804	0.977861	0.569983	0.0341371	0.937375	0.285359	0.673377	0.529662	0.31435	0.767893	0.0702466	0.448573	0.4803	0.789326	0.949916	0.443045	0.206615	0.313983	0.676878	0.464563	0.447801	0.41	0.57	0.69	0.32	0.49	0.45	0.54	0.44	0.42	0.46	0	-0.01	-0.22	-0.34	-0.01	-0.18	0.07
GNG4	2	0.345963	0.2475	0.236451	0.325052	0.213574	0.272556	0.186591	0.235865	0.289792	0.209104	0.658157	0.339703	0.0288569	0.76605	0.51711	0.442919	0.273296	0.937002	0.0449151	0.378203	0.261497	0.831562	0.300462	0.314731	0.784277	0.422778	0.306625	0.630246	0.186306	0.784901	0.143581	0.36	-0.4	-0.41	-0.35	-0.43	-0.38	-0.45	-0.41	-0.37	-0.43	0.15	-0.39	-0.72	0.05	-0.11	-0.13	0.18
KCNQ3	2	0.782073	0.637378	0.253922	0.873733	0.343512	0.346653	0.408649	0.341028	0.355084	0.361642	0.920503	0.7647	0.561007	0.759005	0.0228241	0.815131	0.187942	0.137217	0.0292776	0.479839	0.843033	0.560084	0.202306	0.39096	0.695865	0.681868	0.223756	0.526775	0.245471	0.257997	0.22745	-0.11	0.17	0.4	-0.06	0.34	0.33	0.29	0.34	0.33	0.32	-0.03	0.13	0.22	-0.05	0.37	-0.04	-0.22
PSMC3	2	0.290556	0.377043	0.690458	0.242292	0.879624	0.836848	0.918005	0.914452	0.984732	0.750185	0.884477	0.749715	0.372124	0.00494218	0.536742	0.191553	0.187696	0.680264	0.495923	0.146248	0.756949	0.58389	0.179773	0.0976197	0.252436	0.0342035	0.558631	0.365138	0.0978176	0.440713	0.314995	0.4	-0.31	-0.14	-0.41	-0.06	-0.08	-0.04	0.04	-0.01	0.12	0.05	-0.14	-0.34	0.45	-0.1	0.22	0.22
GABRG2	2	0.24519	0.355714	0.750002	0.167811	0.52634	0.636866	0.422745	0.509342	0.596881	0.433831	0.938793	0.295942	0.278806	0.622147	0.889871	0.0072905	0.434416	0.276501	0.164103	0.668298	0.514916	0.130752	0.236484	0.601287	0.865317	0.752932	0.288821	0.0204185	0.266972	0.372863	0.36352	-0.43	0.33	0.12	0.47	0.23	0.17	0.29	0.24	0.19	0.28	0.03	0.42	0.41	-0.08	-0.02	-0.43	0.13
ACTA2	2	0.0944982	0.77245	0.331383	0.723382	0.222704	0.291893	0.172716	0.165666	0.250909	0.0876559	0.929068	0.956649	0.891342	0.565872	0.009561	0.384285	0.664443	0.39679	0.372551	0.84587	0.160088	0.228814	0.480547	0.101209	0.651104	0.801843	0.00237411	0.973024	0.469577	0.118078	0.52243	0.59	0.11	0.34	-0.13	0.42	0.37	0.47	0.47	0.4	0.57	0.03	-0.02	-0.05	-0.1	0.42	-0.15	0.07
PRX	2	0.262728	0.3008	0.0750936	0.728464	0.0510427	0.0672779	0.0612944	0.0541807	0.0760475	0.0486638	0.253567	0.0172771	0.0774487	0.357789	0.305551	0.127335	0.951233	0.699238	0.409905	0.968863	0.837042	0.32476	0.0619095	0.896023	0.979825	0.675033	0.0795059	0.233808	0.870445	0.719889	0.710709	-0.42	-0.36	-0.59	-0.13	-0.63	-0.6	-0.61	-0.62	-0.58	-0.63	0.38	-0.8	-0.62	0.15	0.17	0.25	-0.01
PPP5C	2	0.789847	0.577328	0.84179	0.231958	0.794884	0.745778	0.871679	0.945891	0.810588	0.826616	0.204961	0.485531	0.658805	0.31044	0.962321	0.104629	0.501652	0.639507	0.878519	0.268678	0.298383	0.187713	0.0221119	0.156549	0.172761	0.274808	0.488116	0.0496075	0.254646	0.631206	0.36804	0.1	0.2	-0.07	0.42	0.09	0.12	0.06	0.02	0.09	-0.08	-0.41	0.29	0.17	0.17	-0.01	0.27	0.11
KALRN	2	0.626046	0.0334583	0.0153732	0.177638	0.30338	0.374057	0.221849	0.485748	0.512937	0.461436	0.836165	0.247131	0.763609	0.992775	0.876626	0.871645	0.63045	0.684945	0.957167	0.874303	0.389126	0.983012	0.504817	0.635094	0.091169	0.89702	0.592705	0.836164	0.710282	0.596156	0.448481	0.19	0.67	0.74	0.46	0.36	0.32	0.42	0.25	0.24	0.26	-0.07	0.46	0.12	0	-0.03	0.03	-0.08
PRKCD	2	0.886837	0.755708	0.504676	0.965715	0.857743	0.678799	0.880072	0.887483	0.749515	0.877409	0.364443	0.179708	0.24686	0.337523	0.734275	0.0197973	0.786014	0.749658	0.32682	0.077095	0.9304	0.0524026	0.129529	0.0698425	0.40519	0.0545105	0.837857	0.0171985	0.33281	0.622532	0.72372	-0.06	-0.11	-0.24	0.02	-0.07	-0.15	0.05	-0.05	-0.12	0.06	0.3	-0.53	-0.43	0.16	0.06	-0.38	0.05
SYT4	2	0.808594	0.52608	0.418216	0.765572	0.524731	0.700438	0.324564	0.47291	0.639731	0.269082	0.306136	0.273884	0.400998	0.758824	0.163164	0.605573	0.351977	0.362239	0.176933	0.43678	0.0311473	0.789611	0.258437	0.0593196	0.272895	0.397884	0.0103385	0.977163	0.624059	0.196581	0.196316	-0.09	-0.23	-0.29	-0.11	-0.23	-0.14	-0.35	-0.26	-0.17	-0.39	-0.34	0.44	0.32	0.05	-0.23	-0.09	0.16
OLFM1	2	0.461177	0.368194	0.64318	0.264167	0.743919	0.623956	0.946327	0.709061	0.624355	0.86028	0.60919	0.341416	0.693641	0.262341	0.048204	0.588034	0.859379	0.601787	0.0417315	0.655876	0.239947	0.269684	0.950064	0.249155	0.61746	0.347116	0.501632	0.511742	0.82047	0.488702	0.200238	-0.28	0.32	0.17	0.39	-0.12	-0.18	-0.02	-0.14	-0.18	-0.06	-0.17	0.39	0.15	-0.19	-0.32	-0.09	0.03
DCTN2	1	0.964442	0.107287	0.0619564	0.284696	0.136684	0.238499	0.0605196	0.156551	0.253473	0.0749898	0.722879	0.51355	0.692305	0.0673707	0.199012	0.118157	0.207657	0.176557	0.806805	0.951528	0.319834	0.141139	0.546396	0.220699	0.272232	0.479498	0.0175268	0.0609194	0.223073	0.0908201	0.45108	-0.02	-0.54	-0.61	-0.38	-0.5	-0.41	-0.61	-0.48	-0.4	-0.59	-0.12	-0.27	-0.15	0.3	-0.21	0.26	0.21
KLC1	1	0.782745	0.250231	0.395832	0.280806	0.648213	0.499767	0.853699	0.730211	0.541675	0.94485	0.667679	0.391869	0.747146	0.878955	0.18132	0.913886	0.859258	0.119713	0.272198	0.128757	0.840066	0.570305	0.816942	0.259574	0.00973933	0.268351	0.291538	0.819264	0.78534	0.0769415	0.0773222	-0.11	0.4	0.3	0.38	0.17	0.24	0.07	0.13	0.22	-0.03	-0.15	0.35	-0.13	0.03	0.22	-0.02	0.03
ERBB2	1	0.859649	0.516671	0.527147	0.674855	0.953726	0.901403	0.743182	0.906459	0.985465	0.720754	0.384772	0.291202	0.0764178	0.865099	0.94251	0.955965	0.997773	0.247948	0.425917	0.300724	0.76602	0.715381	0.933096	0.041291	0.517977	0.408452	0.738184	0.753891	0.632094	0.143658	0.631499	-0.07	0.23	0.23	0.15	0.02	-0.05	0.12	0.04	-0.01	0.13	0.29	-0.43	-0.62	0.03	0.01	-0.01	0
CACNA1A	1	0.564107	0.258106	0.359161	0.254632	0.102337	0.0579484	0.238016	0.167494	0.0901403	0.415365	0.17415	0.228414	0.254963	0.169572	0.687361	0.709129	0.503516	0.781361	0.144184	0.609213	0.951813	0.208533	0.0391916	0.31965	0.895722	0.280313	0.946702	0.752579	0.17225	0.769614	0.35089	0.22	0.4	0.33	0.4	0.55	0.62	0.41	0.47	0.56	0.29	-0.44	0.48	0.42	-0.23	0.07	-0.06	-0.11
COL1A1	1	0.880591	0.617349	0.474736	0.874739	0.403432	0.311483	0.591993	0.391478	0.288112	0.610794	0.508795	0.152937	0.471627	0.101336	0.761229	0.787295	0.874107	0.128535	0.433665	0.514477	0.088866	0.345551	0.994409	0.0266762	0.490635	0.673233	0.141881	0.600977	0.915984	0.0555723	0.365845	-0.06	0.18	0.26	0.06	0.3	0.36	0.19	0.31	0.37	0.18	-0.22	-0.56	-0.28	-0.27	-0.05	0.05	-0.03
EPB41	1	0.729155	0.851837	0.885186	0.924393	0.254813	0.290719	0.279135	0.229957	0.255571	0.238506	0.56212	0.671026	0.530002	0.800602	0.132265	0.660188	0.585934	0.317241	0.0206793	0.638302	0.652873	0.834972	0.816725	0.298242	0.476834	0.656257	0.549742	0.738152	0.635202	0.288153	0.273209	0.13	-0.07	-0.05	-0.03	0.4	0.37	0.38	0.42	0.4	0.41	-0.2	-0.18	0.24	-0.04	0.25	-0.07	-0.09
PFKM	1	0.696883	0.608248	0.301463	0.99633	0.617299	0.383519	0.961976	0.740869	0.485559	0.79422	0.0164594	0.304833	0.26572	0.475834	0.233561	0.535124	0.63961	0.869126	0.778393	0.208642	0.923242	0.329737	0.877407	0.353702	0.476398	0.267183	0.180548	0.544088	0.92511	0.689018	0.779843	0.15	-0.19	-0.36	0	-0.18	-0.31	0.02	-0.12	-0.25	0.09	0.7	-0.42	-0.42	-0.12	0.2	0.1	-0.08
OPTN	1	0.539452	0.947244	0.44839	0.425926	0.176982	0.0951146	0.423107	0.138966	0.0814681	0.311744	0.325614	0.600829	0.97106	0.819131	0.779636	0.220288	0.0813792	0.700478	0.973228	0.896211	0.981291	0.168456	0.0637344	0.584248	0.785694	0.881275	0.720807	0.182459	0.0477169	0.716224	0.9529	-0.24	0.02	-0.27	0.28	-0.46	-0.56	-0.29	-0.5	-0.58	-0.36	0.33	0.22	0.01	0.04	0.05	0.2	0.29
TAC1	1	0.126297	0.17226	0.350951	0.177375	0.617429	0.659835	0.65639	0.472373	0.546982	0.403587	0.709338	0.241933	0.89396	0.261122	0.0769388	0.797859	0.585383	0.250323	0.0401693	0.711837	0.268188	0.307758	0.822323	0.221066	0.621473	0.349305	0.497629	0.650518	0.738905	0.241305	0.165946	0.55	-0.47	-0.33	-0.46	0.18	0.16	0.16	0.26	0.22	0.3	-0.13	-0.47	0.05	0.19	0.29	0.04	-0.09
SYT2	1	0.635846	0.208962	0.111459	0.47766	0.697767	0.7329	0.623659	0.82319	0.858617	0.766465	0.588352	0.0596641	0.360951	0.644849	0.274207	0.705695	0.915598	0.453256	0.0451106	0.876354	0.476853	0.362491	0.799075	0.169516	0.9259	0.837336	0.696332	0.680299	0.899977	0.483889	0.234244	-0.18	-0.44	-0.53	-0.25	-0.14	-0.12	-0.18	-0.08	-0.06	-0.11	0.18	-0.69	-0.35	0.08	0.18	0.06	-0.02
PPP2R2B	1	0.13104	0.347708	0.507006	0.315932	0.706248	0.837374	0.502133	0.884889	0.982851	0.734825	0.966236	0.0334726	0.381763	0.905478	0.895116	0.900948	0.320478	0.622738	0.21733	0.501883	0.545333	0.342675	0.750745	0.154571	0.852451	0.748044	0.959671	0.534003	0.393834	0.534215	0.375518	0.54	0.33	0.24	0.35	0.14	0.07	0.24	0.05	0.01	0.12	0.01	0.75	0.33	-0.02	0.02	0.02	0.17
S100A10	1	0.104365	0.249645	0.157464	0.504392	0.818251	0.891099	0.743923	0.861143	0.913868	0.791091	0.775991	0.3753	0.961663	0.591245	0.043752	0.708295	0.796158	0.435551	0.844344	0.469263	0.975503	0.474631	0.552412	0.356715	0.968721	0.350369	0.220304	0.992227	0.722045	0.239309	0.97142	-0.58	0.4	0.48	0.24	0.08	0.05	0.12	0.06	0.04	0.1	0.1	0.36	0.02	-0.09	-0.33	0.06	0.04
AHNAK	1	0.37262	0.468465	0.843581	0.304856	0.422252	0.408211	0.507145	0.335998	0.351505	0.34695	0.81479	0.0774516	0.980784	0.385529	0.620303	0.0228521	0.849751	0.163596	0.538898	0.410211	0.776672	0.130541	0.434452	0.245772	0.818263	0.49289	0.660133	0.0578333	0.99847	0.082428	0.600909	0.34	-0.26	-0.07	-0.36	0.29	0.29	0.24	0.34	0.33	0.33	-0.08	-0.66	-0.01	0.14	-0.08	0.37	-0.03
STX18	1	0.767813	0.600496	0.961533	0.422065	0.176846	0.0895564	0.473567	0.0988576	0.0533967	0.267037	0.453752	0.635112	0.732437	0.326176	0.807976	0.171486	0.438857	0.242524	0.334496	0.0281617	0.516722	0.379475	0.665965	0.857494	0.624882	0.271086	0.244443	0.184566	0.385088	0.260837	0.304826	0.12	0.19	0.02	0.29	-0.46	-0.56	-0.26	-0.55	-0.62	-0.39	0.25	0.2	-0.13	0.16	-0.04	0.23	0.13
GNAO1	1	0.991284	0.452356	0.327422	0.705508	0.204214	0.150606	0.365836	0.21749	0.144356	0.414622	0.404654	0.659132	0.809126	0.0464255	0.46669	0.239632	0.405973	0.252782	0.355743	0.67664	0.97133	0.287049	0.317378	0.438125	0.494042	0.63938	0.552757	0.140391	0.37366	0.400783	0.304533	0	0.27	0.35	0.14	0.44	0.49	0.32	0.43	0.5	0.29	-0.28	0.19	-0.09	-0.33	0.12	-0.2	-0.14
CNN1	1	0.918527	0.780426	0.977785	0.713608	0.280068	0.187334	0.518141	0.296505	0.226814	0.496062	0.368641	0.303574	0.0358019	0.759112	0.97525	0.554018	0.378288	0.331067	0.349938	0.37573	0.602302	0.396136	0.424986	0.154812	0.367267	0.394285	0.777913	0.928506	0.296724	0.381754	0.239623	-0.04	0.1	-0.01	0.13	-0.38	-0.45	-0.23	-0.37	-0.42	-0.24	0.3	-0.42	-0.7	0.05	-0.01	-0.1	0.15
RAMP2	1	0.484416	0.132018	0.0978742	0.333144	0.380131	0.311119	0.494164	0.555917	0.409721	0.82258	0.232442	0.750815	0.761491	0.261381	0.418219	0.686665	0.683565	0.772203	0.322019	0.615774	0.986407	0.169366	0.037288	0.643876	0.360405	0.336364	0.658021	0.66957	0.317434	0.448712	0.344685	-0.27	-0.51	-0.55	-0.34	-0.31	-0.36	-0.25	-0.21	-0.29	-0.08	0.39	-0.13	0.12	0.19	0.14	-0.07	0.07
TRPV2	1	0.785882	0.785324	0.350778	0.745541	0.129312	0.0798707	0.311907	0.106425	0.0646054	0.247346	0.102254	0.810514	0.846815	0.514048	0.821786	0.0458518	0.629586	0.519319	0.215066	0.883767	0.84449	0.432357	0.607253	0.98462	0.262104	0.95665	0.709906	0.109583	0.487636	0.547493	0.20736	-0.11	-0.1	-0.33	0.12	-0.51	-0.58	-0.36	-0.54	-0.6	-0.4	0.52	-0.1	-0.08	-0.11	0.04	-0.33	0.08
CAMK2G	1	0.567234	0.909234	0.803772	0.999291	0.899815	0.973278	0.756916	0.794311	0.950513	0.581979	0.97592	0.312056	0.716065	0.948709	0.241676	0.84392	0.317107	0.0822374	0.0622624	0.240927	0.929476	0.962643	0.115011	0.00456923	0.180718	0.389508	0.654398	0.958962	0.132382	0.0808657	0.056579	-0.22	-0.04	-0.09	0	-0.05	0.01	-0.11	-0.09	-0.02	-0.2	-0.01	-0.41	-0.14	0.01	0.19	0.03	0.17
KCNA4	1	0.878887	0.900958	0.894449	0.832792	0.428517	0.464515	0.467875	0.446433	0.469592	0.473067	0.28143	0.338853	0.129789	0.844259	0.171613	0.497919	0.189168	0.606762	0.352023	0.526247	0.846432	0.338178	0.0343361	0.541824	0.667886	0.468364	0.69061	0.934773	0.0741173	0.946114	0.894153	0.06	0.05	0.05	0.08	0.28	0.26	0.26	0.27	0.26	0.26	-0.36	0.39	0.54	0.03	0.23	-0.11	-0.22
PIEZO2	1	0.219301	0.164513	0.208609	0.207398	0.396256	0.486826	0.285415	0.533062	0.614656	0.444032	0.78513	0.00519377	0.103542	0.653339	0.788514	0.810455	0.87351	0.717004	0.191984	0.233139	0.894477	0.279312	0.181802	0.45391	0.664378	0.379567	0.867465	0.420548	0.80978	0.271595	0.525543	0.45	0.48	0.44	0.44	0.3	0.25	0.38	0.22	0.18	0.27	-0.09	0.87	0.58	0.08	-0.04	0.04	0.03
DCTN1	0	0.838078	0.569054	0.29964	0.905237	0.439906	0.553547	0.325467	0.419751	0.564569	0.261785	0.939774	0.616483	0.363849	0.975272	0.11474	0.239078	0.474362	0.478242	0.103711	0.369544	0.154625	0.231901	0.592579	0.302012	0.858567	0.513247	0.842981	0.218657	0.530483	0.732939	0.2265	0.08	-0.21	-0.37	-0.04	-0.28	-0.21	-0.35	-0.29	-0.21	-0.39	-0.03	-0.21	-0.34	0.01	0.26	0.2	-0.12
CACNA1B	0	0.841574	0.132613	0.184122	0.173057	0.292166	0.257224	0.396466	0.432907	0.337381	0.66091	0.142904	0.129087	0.255958	0.512344	0.95763	0.990236	0.952909	0.423322	0.592388	0.993614	0.649222	0.467206	0.601503	0.110733	0.560423	0.649283	0.77361	0.70372	0.838421	0.29054	0.82836	-0.08	0.51	0.46	0.47	0.37	0.4	0.3	0.28	0.34	0.16	-0.47	0.58	0.42	-0.11	-0.01	0	0.01
SCN1B	0	0.981798	0.820706	0.830184	0.941368	0.194465	0.12332	0.403724	0.142779	0.106933	0.27617	0.811394	0.333984	0.100409	0.708857	0.388644	0.168456	0.56731	0.576945	0.141422	0.592116	0.921636	0.380916	0.0889144	0.316026	0.941506	0.670275	0.710323	0.349788	0.317499	0.545115	0.196929	-0.01	-0.08	-0.08	-0.03	0.45	0.52	0.3	0.5	0.54	0.38	-0.08	0.39	0.58	0.06	0.14	0.23	-0.1
MBP	0	0.545252	0.378974	0.404024	0.459071	0.912024	0.870134	0.993303	0.846502	0.825657	0.889741	0.334614	0.35312	0.568311	0.247459	0.418838	0.213161	0.559852	0.750959	0.0880405	0.760447	0.0954361	0.252285	0.67509	0.515432	0.527572	0.853726	0.81416	0.298495	0.575219	0.946184	0.251006	0.23	-0.31	-0.3	-0.27	0.04	0.06	0	0.07	0.08	0.05	0.32	-0.38	-0.22	0.19	0.14	0.21	-0.1
DPYSL2	0	0.372855	0.301947	0.143685	0.633874	0.282385	0.185201	0.507236	0.370996	0.241187	0.676089	0.271029	0.768096	0.519184	0.51277	0.871569	0.770049	0.534185	0.937328	0.364727	0.51254	0.574555	0.177204	0.815043	0.87513	0.224095	0.942841	0.864409	0.425843	0.558797	0.958272	0.207679	-0.34	0.36	0.5	0.17	0.38	0.46	0.24	0.32	0.41	0.15	-0.36	0.12	0.25	-0.11	0.03	-0.05	-0.1
PXDN	0	0.937821	0.780228	0.912869	0.806357	0.900579	0.939293	0.890962	0.813448	0.918016	0.698654	0.571013	0.225192	0.052892	0.813261	0.136088	0.854035	0.402437	0.168024	0.504392	0.893556	0.623308	0.986725	0.720074	0.847022	0.722962	0.975751	0.346377	0.922789	0.253814	0.289766	0.701071	-0.03	-0.1	-0.04	-0.09	0.05	0.03	0.05	0.09	0.04	0.14	-0.19	0.48	0.66	-0.04	0.25	-0.03	0.14
CNTNAP1	0	0.759808	0.98992	0.605894	0.619089	0.900303	0.859667	0.973404	0.982298	0.890461	0.857018	0.931814	0.979132	0.940503	0.626873	0.790616	0.920366	0.506528	0.460233	0.327589	0.790386	0.17378	0.800116	0.582225	0.806899	0.680945	0.648125	0.543787	0.822851	0.343997	0.790275	0.461454	-0.12	0	-0.19	0.18	0.05	0.06	0.01	0.01	0.05	-0.07	0.03	-0.01	0.03	0.08	0.04	-0.02	-0.11
RAPGEF4	0	0.191426	0.831783	0.909594	0.676275	0.803462	0.901855	0.671699	0.799124	0.949445	0.589361	0.820488	0.549465	0.377225	0.510476	0.790465	0.0771421	0.802075	0.315087	0.482834	0.314933	0.956479	0.788476	0.393361	0.694217	0.335568	0.422849	0.841005	0.289589	0.939352	0.225992	0.36633	0.48	-0.08	0.04	-0.15	0.09	0.04	0.15	0.09	0.02	0.19	0.08	0.25	0.34	0.11	0.04	0.29	-0.04
AGT	0	0.169069	0.68929	0.541359	0.832665	0.224614	0.387902	0.105914	0.177681	0.33102	0.0573013	0.613917	0.487535	0.562372	0.676556	0.670498	0.780231	0.430161	0.45534	0.642822	0.923798	0.248861	0.178027	0.704982	0.461633	0.908006	0.906822	0.102721	0.462951	0.556623	0.507922	0.848344	-0.5	-0.15	-0.22	-0.08	-0.42	-0.31	-0.54	-0.46	-0.34	-0.62	0.17	-0.29	-0.22	0.07	-0.07	0.05	0.13
RET	0	0.950404	0.831983	0.616627	0.401608	0.410099	0.355486	0.565701	0.308551	0.293127	0.367999	0.882218	0.555244	0.66788	0.305619	0.264347	0.352968	0.485957	0.525308	0.803119	0.517563	0.103251	0.815398	0.357468	0.499557	0.49184	0.24675	0.420597	0.658659	0.671311	0.453059	0.8737	0.02	0.08	-0.18	0.3	-0.29	-0.33	-0.21	-0.36	-0.37	-0.32	-0.05	0.25	0.17	0.17	-0.19	-0.15	0.12
CACNB1	0	0.224178	0.953562	0.790965	0.717564	0.727341	0.466464	0.836128	0.798544	0.51596	0.691142	0.361892	0.582914	0.490802	0.809474	0.216142	0.600688	0.569155	0.810991	0.722165	0.894657	0.209848	0.863973	0.9948	0.817447	0.563108	0.960432	0.27245	0.772516	0.916934	0.911693	0.699634	0.45	-0.02	0.1	-0.13	-0.13	-0.26	0.08	-0.09	-0.23	0.14	0.3	-0.23	-0.26	-0.04	0.21	-0.09	-0.1
SHANK2	0	0.503588	0.206806	0.184764	0.357878	0.483972	0.444795	0.529065	0.633906	0.575908	0.745689	0.808712	0.0943232	0.310163	0.998606	0.701261	0.231777	0.511165	0.137639	0.312571	0.994163	0.860664	0.870387	0.352134	0.140331	0.536325	0.771197	0.315297	0.298508	0.526979	0.133946	0.872989	0.26	0.44	0.46	0.33	0.25	0.27	0.23	0.17	0.2	0.12	-0.08	0.63	0.38	0	-0.06	0.2	-0.11
PRKCE	0	0.750298	0.119514	0.0662206	0.31629	0.183711	0.196857	0.20919	0.278989	0.252006	0.365831	0.229773	0.144249	0.573956	0.986116	0.653153	0.982548	0.44066	0.568337	0.542598	0.646282	0.515779	0.993225	0.624288	0.903003	0.224825	0.845939	0.906117	0.964704	0.489434	0.643097	0.385205	0.12	0.52	0.6	0.35	0.46	0.45	0.43	0.38	0.4	0.32	-0.39	0.57	0.22	0	0.08	0	-0.13
EGR1	0	0.538019	0.897853	0.808287	0.587466	0.941329	0.942508	0.980241	0.970622	0.946588	0.957941	0.266428	0.824131	0.200829	0.463077	0.149701	0.504851	0.451313	0.82515	0.976245	0.923166	0.251997	0.717236	0.0938449	0.30551	0.432672	0.708222	0.682983	0.777337	0.497374	0.963575	0.723069	0.24	-0.05	0.09	-0.2	-0.03	-0.03	-0.01	-0.01	-0.02	0.02	0.37	-0.09	-0.47	0.12	0.24	-0.11	-0.13
MYL9	0	0.728358	0.334336	0.790636	0.186302	0.818929	0.897672	0.746205	0.668062	0.840252	0.449489	0.834142	0.534383	0.48676	0.825186	0.16952	0.850055	0.606483	0.832019	0.37	0.354261	0.435697	0.458585	0.346809	0.419054	0.366207	0.44096	0.0551346	0.983066	0.423322	0.593343	0.973818	0.14	-0.34	-0.1	-0.46	0.08	0.05	0.12	0.16	0.07	0.27	0.07	-0.26	0.27	-0.04	0.23	-0.03	0.09
RGS4	0	0.308973	0.195667	0.378888	0.224857	0.472812	0.552419	0.466137	0.311689	0.433048	0.203422	0.848807	0.934086	0.466164	0.558814	0.225844	0.866415	0.772649	0.993539	0.160948	0.685305	0.350213	0.431578	0.825062	0.882568	0.795562	0.924797	0.49734	0.734782	0.830866	0.898463	0.541214	0.38	-0.45	-0.31	-0.42	0.26	0.21	0.26	0.36	0.28	0.44	-0.07	-0.04	0.28	0.1	0.2	0.03	-0.05
RGS7BP	0	0.804584	0.940559	0.948025	0.875482	0.293971	0.228678	0.502069	0.250478	0.182302	0.439907	0.339426	0.437682	0.999285	0.777559	0.120367	0.962411	0.406533	0.160844	0.115438	0.726861	0.443963	0.659872	0.566667	0.292741	0.691515	0.86792	0.586601	0.947157	0.389528	0.203443	0.312705	-0.1	-0.03	0.02	-0.06	0.37	0.42	0.24	0.4	0.46	0.28	-0.32	-0.32	0	-0.05	0.26	-0.01	-0.14
ADAM23	0	0.807881	0.590652	0.565575	0.716898	0.839389	0.967205	0.623071	0.748602	0.939944	0.495138	0.285704	0.19646	0.679386	0.807721	0.0634938	0.31812	0.469152	0.193259	0.129982	0.662175	0.757927	0.840668	0.536343	0.182154	0.593713	0.654012	0.126451	0.490647	0.532081	0.196654	0.640431	0.1	-0.19	-0.21	-0.13	0.07	-0.01	0.18	0.12	0.03	0.24	0.35	-0.51	-0.16	-0.04	0.3	-0.17	-0.12
GRIK2	0	0.613161	0.24154	0.144553	0.451341	0.307911	0.264753	0.44069	0.406211	0.332003	0.596447	0.133188	0.231592	0.166619	0.314388	0.899272	0.263693	0.395925	0.420916	0.100004	0.399478	0.828684	0.6515	0.168051	0.727009	0.355076	0.297238	0.739001	0.362162	0.172715	0.393177	0.138471	-0.2	0.41	0.5	0.27	0.36	0.39	0.28	0.3	0.34	0.19	-0.48	0.48	0.5	-0.17	0.02	-0.19	-0.14
PLXNA4	0	0.891846	0.157924	0.238143	0.199828	0.542722	0.611395	0.467228	0.745898	0.731778	0.784101	0.627338	0.350412	0.79144	0.483513	0.646061	0.618934	0.356646	0.866335	0.785517	0.467776	0.499778	0.506668	0.527826	0.28338	0.99242	0.879017	0.946467	0.621755	0.332123	0.613869	0.807991	0.05	0.48	0.41	0.44	0.22	0.18	0.26	0.12	0.12	0.1	-0.17	0.38	0.1	-0.12	0.08	-0.08	-0.15
TJP2	0	0.788304	0.340477	0.161762	0.677552	0.479882	0.586646	0.410056	0.495732	0.57226	0.416488	0.257022	0.429891	0.728066	0.0957774	0.559921	0.254208	0.551266	0.363339	0.161068	0.473539	0.591676	0.22762	0.896188	0.892775	0.297824	0.208784	0.932903	0.261016	0.558169	0.422272	0.677801	0.1	-0.34	-0.48	-0.15	-0.25	-0.2	-0.29	-0.24	-0.2	-0.29	0.37	-0.33	-0.14	0.27	0.1	0.19	0.1
APBA1	0	0.301424	0.716541	0.645666	0.85073	0.77494	0.760931	0.773659	0.918647	0.885173	0.962999	0.885361	0.42567	0.937271	0.434551	0.817663	0.0793608	0.317636	0.633603	0.622968	0.774871	0.878026	0.537095	0.871949	0.169643	0.388643	0.737067	0.631747	0.135549	0.468899	0.503487	0.915807	0.39	0.13	0.17	0.07	0.1	0.11	0.1	0.04	0.05	0.02	0.05	0.33	0.03	0.13	0.04	0.29	-0.17
SYT9	0	0.657625	0.537717	0.933434	0.287705	0.897258	0.774066	0.908403	0.835503	0.727433	0.996862	0.889847	0.132616	0.190336	0.574914	0.135216	0.806366	0.939042	0.829677	0.345527	0.779804	0.521992	0.997945	0.229449	0.0604142	0.324716	0.745013	0.772056	0.859584	0.917368	0.915314	0.37018	-0.17	0.22	0.03	0.37	-0.05	-0.1	0.04	-0.08	-0.13	0	-0.05	0.58	0.48	-0.09	-0.25	-0.04	0.01
NR4A2	0	0.991308	0.800281	0.647081	0.947348	0.99889	0.733025	0.679031	0.898394	0.833928	0.530329	0.723418	0.977662	0.713585	0.910328	0.785598	0.709966	0.791548	0.87819	0.379505	0.602238	0.707641	0.764899	0.998807	0.526114	0.0962956	0.765895	0.392399	0.912363	0.920937	0.939478	0.843318	0	0.09	0.17	-0.02	0	0.12	-0.15	-0.05	0.08	-0.23	-0.12	0.01	-0.14	0.02	-0.05	-0.06	-0.04
CALCA	0	0.429609	0.857609	0.6176	0.458214	0.244779	0.140878	0.514779	0.195355	0.125765	0.388955	0.979977	0.493002	0.939299	0.14511	0.661865	0.173581	0.390413	0.407856	0.625719	0.234761	0.36858	0.230065	0.127765	0.316544	0.360882	0.161817	0.389645	0.168429	0.262382	0.402069	0.383848	-0.3	-0.07	0.18	-0.27	0.41	0.5	0.23	0.45	0.52	0.31	-0.01	-0.29	-0.03	0.24	-0.07	0.23	0.14
RPH3A	0	0.457649	0.399879	0.481062	0.442774	0.792687	0.562668	0.858829	0.785629	0.594673	0.882758	0.947662	0.891136	0.902043	0.324344	0.704542	0.0805345	0.124734	0.361088	0.455592	0.187272	0.113617	0.0774926	0.16543	0.421318	0.734643	0.249758	0.248776	0.0916485	0.114486	0.208085	0.649984	0.28	-0.3	-0.25	-0.27	0.1	0.21	-0.06	0.1	0.19	-0.05	-0.02	-0.06	0.05	0.16	-0.06	0.29	0.25
CLCN2	0	0.87736	0.869956	0.693615	0.872919	0.822245	0.611816	0.854383	0.840007	0.601366	0.781539	0.226164	0.405365	0.268144	0.273768	0.518937	0.425915	0.311034	0.256807	0.128309	0.347226	0.191416	0.803309	0.624856	0.139233	0.255462	0.278721	0.751555	0.717444	0.360413	0.245329	0.103093	0.06	-0.06	-0.14	0.06	-0.08	-0.18	0.07	-0.07	-0.19	0.1	0.4	0.34	0.41	-0.18	-0.11	-0.13	0.17
TTBK2	0	0.577256	0.347858	0.645025	0.250228	0.666114	0.60431	0.739686	0.844989	0.715328	0.934107	0.918988	0.823482	0.919273	0.617656	0.204337	0.101955	0.290981	0.545468	0.312147	0.240718	0.969406	0.984624	0.12555	0.821079	0.718207	0.464429	0.864191	0.366162	0.202545	0.776691	0.609937	-0.22	0.33	0.17	0.4	0.16	0.19	0.12	0.07	0.13	-0.03	0.03	0.09	0.04	-0.08	0.21	-0.27	-0.18
SORCS2	0	0.230886	0.753561	0.791958	0.515196	0.10623	0.111975	0.166179	0.0645657	0.0781486	0.0722221	0.0883015	0.600148	0.41044	0.493352	0.395081	0.212322	0.159911	0.293513	0.329275	0.0825876	0.918347	0.819397	0.390611	0.279233	0.173277	0.104784	0.916463	0.355169	0.364527	0.380154	0.210134	-0.44	0.11	-0.1	0.23	-0.54	-0.53	-0.47	-0.6	-0.58	-0.59	0.54	-0.22	-0.31	0.11	0.14	-0.21	0.23
SYBU	0	0.32337	0.528923	0.673097	0.570493	0.611771	0.618313	0.633402	0.605146	0.663154	0.559739	0.856454	0.875288	0.183311	0.463109	0.853091	0.730602	0.614347	0.609638	0.309409	0.155592	0.889232	0.246647	0.124131	0.548377	0.510123	0.20464	0.7634	0.351671	0.880401	0.49454	0.333883	0.37	-0.23	-0.15	-0.2	0.18	0.18	0.17	0.19	0.16	0.21	-0.06	-0.07	0.49	0.12	0.03	0.06	-0.08
[truncated: 14 more columns]

## Sheet: Hypothalamus
Gene	# Phenotypes with P < 0.05	BXD_10020	BXD_10418	BXD_10419	BXD_10420	BXD_10421	BXD_10422	BXD_10423	BXD_10424	BXD_10425	BXD_10426	BXD_10509	BXD_10897	BXD_10918	BXD_11302	BXD_11307	BXD_11308	BXD_11309	BXD_11310	BXD_11383	BXD_11559	BXD_11564	BXD_11565	BXD_11566	BXD_11567	BXD_11640	BXD_11816	BXD_11821	BXD_11822	BXD_11823	BXD_11824	BXD_11897	BXD_10020	BXD_10418	BXD_10419	BXD_10420	BXD_10421	BXD_10422	BXD_10423	BXD_10424	BXD_10425	BXD_10426	BXD_10509	BXD_10897	BXD_10918	BXD_11302	BXD_11307	BXD_11308	BXD_11309
CD44	7	0.764174	0.232384	0.353896	0.205451	0.0151612	0.0255449	0.0172113	0.0172946	0.0223563	0.025093	0.58242	0.72097	0.302822	0.0128227	0.124044	0.828436	0.546052	0.983942	0.162839	0.274834	0.582713	0.248097	0.118868	0.702486	0.917492	0.0568412	0.0957595	0.674143	0.60633	0.953627	0.515826	-0.12	-0.42	-0.33	-0.44	-0.74	-0.7	-0.73	-0.73	-0.71	-0.7	0.19	-0.15	-0.39	0.4	-0.25	-0.04	0.1
VDAC1	6	0.448532	0.0126126	0.0419392	0.024847	0.130249	0.1644	0.122538	0.202441	0.19689	0.256632	0.794468	0.0988016	0.768062	0.752954	0.751252	0.0165009	0.801723	0.344024	0.468461	0.498146	0.532929	0.0267129	0.648861	0.25123	0.101144	0.593737	0.890868	0.013375	0.78721	0.317807	0.184988	-0.29	0.75	0.65	0.7	0.51	0.48	0.52	0.44	0.45	0.4	-0.09	0.62	0.12	0.05	-0.05	0.39	-0.04
ADD2	6	0.243494	0.321869	0.268774	0.438979	0.0152469	0.0520795	0.00357293	0.00984013	0.0371478	0.00104886	0.881598	0.130661	0.465045	0.302295	0.544099	0.0648193	0.462818	0.227237	0.199842	0.061652	0.191795	0.476566	0.389719	0.625095	0.174011	0.10699	0.0385073	0.114941	0.858106	0.124265	0.318286	-0.43	-0.35	-0.39	-0.28	-0.74	-0.63	-0.82	-0.77	-0.66	-0.87	0.05	-0.58	-0.28	0.17	-0.1	0.3	0.12
TTBK2	6	0.670733	0.0277655	0.0600332	0.0511274	0.0263208	0.0194092	0.0622191	0.0615939	0.0324134	0.181176	0.0486957	0.121366	0.323837	0.51544	0.564067	0.139842	0.494257	0.352278	0.746949	0.362204	0.834783	0.470624	0.482927	0.0318542	0.97905	0.666938	0.549477	0.0804216	0.704119	0.346007	0.827457	0.17	0.69	0.61	0.63	0.69	0.72	0.61	0.61	0.67	0.46	-0.6	0.59	0.37	-0.11	0.1	-0.24	0.11
TJP2	5	0.248364	0.963285	0.868065	0.974805	0.767511	0.620724	0.983469	0.841486	0.674853	0.875946	0.012174	0.612521	0.361689	0.482013	0.00283066	0.822602	0.122645	0.0832171	0.23968	0.10352	0.266557	0.605254	0.824988	0.941035	0.0455466	0.206771	0.0174313	0.383981	0.296846	0.0470512	0.0731677	0.43	0.02	0.06	-0.01	0.11	0.18	-0.01	0.07	0.15	-0.06	-0.72	0.21	0.35	0.12	-0.47	-0.04	0.25
DCTN1	4	0.0389288	0.0446835	0.0118697	0.229797	0.0531529	0.0999837	0.0224232	0.114872	0.159923	0.0785184	0.66448	0.554768	0.535263	0.660637	0.452314	0.185947	0.125216	0.104131	0.563671	0.406687	0.94704	0.431119	0.701235	0.95132	0.142537	0.893873	0.565815	0.229496	0.181854	0.088704	0.296504	0.69	0.64	0.75	0.42	0.63	0.55	0.71	0.53	0.48	0.58	-0.15	0.25	0.24	-0.07	-0.13	0.22	0.25
SNAP91	4	0.802976	0.0165477	0.200458	0.00252563	0.486461	0.719892	0.2329	0.601786	0.757535	0.413052	0.979319	0.147788	0.651817	0.213213	0.976996	0.797403	0.932501	0.665714	0.433341	0.00878616	0.873732	0.210895	0.576056	0.70855	0.0578396	0.0120867	0.479141	0.745826	0.978663	0.919597	0.160465	0.1	0.73	0.44	0.84	0.25	0.13	0.42	0.19	0.11	0.29	-0.01	0.56	0.18	-0.21	0	-0.04	0.01
OPTN	4	0.460018	0.0649721	0.322051	0.036875	0.99613	0.978126	0.892468	0.808864	0.895468	0.71496	0.669955	0.344493	0.316909	0.2178	0.529621	0.414967	0.171474	0.836306	0.709124	0.154394	0.956873	0.721386	0.0196772	0.049784	0.622881	0.0968519	0.565593	0.647908	0.0489771	0.91824	0.81232	-0.28	-0.6	-0.35	-0.66	0	0.01	-0.05	0.09	0.05	0.13	0.15	-0.39	0.38	0.2	-0.11	-0.14	0.23
CALCA	4	0.325188	0.805077	0.534492	0.398177	0.450053	0.465936	0.475696	0.450841	0.542495	0.363939	0.441623	0.0439178	0.0529852	0.774495	0.178038	0.734954	0.268532	0.593511	0.131393	0.404232	0.552267	0.307917	0.700484	0.0485349	0.0321326	0.727913	0.204993	0.778293	0.333004	0.211305	0.0369927	-0.37	0.09	-0.22	0.3	-0.27	-0.26	-0.26	-0.27	-0.22	-0.32	0.26	-0.72	-0.66	-0.05	-0.22	0.06	-0.18
RPH3A	4	0.121139	0.756774	0.75705	0.443738	0.0906057	0.113293	0.0948706	0.0492329	0.0825661	0.0284059	0.686747	0.560413	0.976717	0.703451	0.016345	0.728263	0.894772	0.436604	0.157968	0.360479	0.997441	0.606665	0.777672	0.0494669	0.416066	0.531481	0.109989	0.893254	0.78904	0.216674	0.231448	-0.55	0.11	-0.11	0.27	-0.56	-0.53	-0.56	-0.63	-0.57	-0.69	-0.14	0.24	-0.01	0.06	-0.39	0.06	0.02
VAMP2	3	0.841943	0.188979	0.987008	0.0128501	0.644102	0.466891	0.99908	0.54014	0.453924	0.715938	0.42125	0.330855	0.697278	0.271905	0.620196	0.735315	0.510875	0.443906	0.344189	0.00541089	0.912459	0.600912	0.696649	0.304174	0.0873586	0.0133802	0.746193	0.970169	0.681847	0.391175	0.225654	-0.08	0.45	-0.01	0.75	-0.17	-0.26	0	-0.22	-0.27	-0.13	0.27	0.4	-0.15	-0.18	-0.08	-0.06	0.11
CACNA1B	3	0.674365	0.310282	0.346429	0.349983	0.0906472	0.0495509	0.21609	0.105982	0.0627913	0.261577	0.457015	0.0742061	0.165157	0.969341	0.17884	0.633142	0.0151072	0.250573	0.685584	0.651065	0.735298	0.152322	0.653205	0.865563	0.328764	0.675119	0.153828	0.362067	0.0468387	0.474788	0.87404	-0.16	0.36	0.33	0.33	0.56	0.63	0.43	0.54	0.61	0.39	-0.25	0.66	0.51	0.01	0.22	0.08	0.39
STXBP1	3	0.935512	0.143073	0.661544	0.0281544	0.748177	0.470043	0.766762	0.656411	0.45931	0.977912	0.591865	0.353492	0.959314	0.360379	0.62592	0.937364	0.455808	0.943687	0.325719	0.013413	0.588148	0.123946	0.566632	0.851314	0.168552	0.0353339	0.234445	0.591517	0.569256	0.969193	0.261315	0.03	0.5	0.16	0.69	-0.12	-0.26	0.11	-0.16	-0.27	0.01	0.18	0.38	0.02	-0.15	0.08	-0.01	0.12
NFASC	3	0.733275	0.659534	0.41282	0.87992	0.381708	0.275698	0.633575	0.419062	0.337623	0.637311	0.170532	0.00374879	0.0137035	0.738776	0.827799	0.0337853	0.261937	0.763978	0.490506	0.264508	0.958474	0.928306	0.363058	0.615189	0.086085	0.476951	0.868531	0.137003	0.742257	0.865486	0.232105	-0.13	0.16	0.29	0.06	0.31	0.38	0.17	0.29	0.34	0.17	-0.44	0.88	0.78	-0.06	-0.04	-0.35	0.19
PGAM1	3	0.890726	0.247212	0.179408	0.450944	0.912083	0.902559	0.940607	0.981526	0.98634	0.9224	0.404843	0.0367276	0.444206	0.898549	0.878202	0.319099	0.981336	0.455365	0.346055	0.014683	0.743293	0.692224	0.446875	0.11371	0.000905245	0.0768785	0.982376	0.363615	0.654633	0.260027	0.054288	0.05	-0.4	-0.46	-0.27	-0.04	-0.04	-0.03	0.01	-0.01	0.04	0.28	-0.74	-0.29	0.02	-0.03	0.17	0
GNG4	3	0.65392	0.547261	0.211036	0.98239	0.323725	0.244173	0.494076	0.353923	0.285744	0.516048	0.250974	0.928155	0.378343	0.0948847	0.387192	0.371643	0.0289282	0.682157	0.413037	0.259263	0.038835	0.424193	0.478423	0.250506	0.666788	0.947647	0.112822	0.36002	0.0444053	0.946139	0.523522	0.17	-0.22	-0.43	0.01	-0.35	-0.41	-0.25	-0.33	-0.37	-0.23	0.38	-0.04	-0.33	0.27	-0.14	-0.15	-0.35
PPP2R2B	3	0.0502728	0.288505	0.497756	0.273133	0.560063	0.422535	0.841331	0.49971	0.399767	0.711062	0.0624991	0.697449	0.577243	0.937101	0.802491	0.395627	0.739517	0.257599	0.0154307	0.0220701	0.729312	0.838957	0.254262	0.308851	0.127531	0.122596	0.949185	0.830389	0.561871	0.225632	0.0350087	0.67	-0.37	-0.24	-0.38	0.21	0.29	0.07	0.24	0.3	0.13	-0.58	-0.16	0.22	-0.01	-0.04	0.14	0.06
PRKCD	3	0.275791	0.184101	0.189498	0.292307	0.49381	0.64378	0.295963	0.578715	0.735902	0.376875	0.405261	0.014635	0.59658	0.210736	0.340897	0.955074	0.305236	0.793038	0.536927	0.0176059	0.944383	0.70559	0.796185	0.831246	0.588127	0.0457363	0.267779	0.76372	0.330767	0.656597	0.793913	-0.41	-0.46	-0.45	-0.37	-0.25	-0.17	-0.37	-0.2	-0.12	-0.31	-0.28	-0.81	-0.21	0.21	-0.16	-0.01	0.17
CLCN2	3	0.313688	0.368537	0.548743	0.284809	0.040525	0.0368383	0.0679677	0.0565456	0.0466049	0.110913	0.585687	0.539463	0.24725	0.729217	0.479921	0.544718	0.345949	0.889668	0.301042	0.359345	0.522495	0.24729	0.597108	0.731832	0.0726577	0.489237	0.14733	0.785276	0.347421	0.866784	0.186996	0.38	0.32	0.22	0.38	0.65	0.66	0.6	0.62	0.64	0.54	-0.19	0.26	0.43	-0.06	0.12	-0.1	0.16
DCTN2	2	0.277858	0.412103	0.796041	0.254801	0.77075	0.630377	0.989061	0.784443	0.666846	0.981655	0.434775	0.713565	0.983066	0.2083	0.47136	0.027435	0.602106	0.757154	0.481989	0.0232777	0.753292	0.860806	0.959248	0.433764	0.400671	0.0532072	0.264692	0.116472	0.65643	0.606024	0.367638	0.41	-0.29	-0.09	-0.4	0.11	0.17	-0.01	0.1	0.16	0.01	-0.26	-0.16	0.01	0.21	-0.12	0.36	-0.09
ERBB2	2	0.285515	0.519949	0.963027	0.265793	0.408169	0.256207	0.780173	0.330649	0.216057	0.606092	0.00745833	0.671915	0.77934	0.597411	0.540023	0.318241	0.0652867	0.849699	0.986545	0.759145	0.872083	0.0462343	0.103106	0.507361	0.577863	0.585285	0.51264	0.227007	0.0570863	0.966693	0.823096	-0.4	0.23	-0.02	0.39	-0.29	-0.4	-0.1	-0.34	-0.43	-0.19	0.75	0.18	-0.11	-0.09	-0.1	-0.17	-0.3
CACNA1A	2	0.719269	0.743695	0.497654	0.976582	0.182483	0.088392	0.436858	0.206918	0.115035	0.475768	0.0919896	0.490925	0.158172	0.923565	0.315165	0.589272	0.0362667	0.305409	0.830741	0.770005	0.536682	0.0180803	0.529229	0.983291	0.351941	0.70356	0.221733	0.133572	0.0920017	0.628738	0.763457	0.14	0.12	0.24	0.01	0.46	0.57	0.28	0.44	0.53	0.26	-0.53	0.29	0.51	0.02	0.17	0.09	0.34
SPTAN1	2	0.294405	0.121202	0.376199	0.0725492	0.335481	0.275219	0.430958	0.489114	0.349324	0.772653	0.30899	0.350499	0.975896	0.818477	0.484958	0.168716	0.0332092	0.408305	0.530463	0.16034	0.787796	0.0289902	0.712504	0.908853	0.738377	0.289068	0.762479	0.0626495	0.0766363	0.389159	0.901762	0.39	0.52	0.31	0.59	0.34	0.38	0.28	0.25	0.33	0.11	-0.34	0.38	0.01	0.04	0.12	0.23	0.35
MBP	2	0.192568	0.446778	0.605562	0.370589	0.497578	0.353359	0.800632	0.556367	0.379031	0.942407	0.0164836	0.247845	0.141407	0.742534	0.247041	0.102091	0.640926	0.795397	0.641395	0.885337	0.277224	0.687541	0.694605	0.0201237	0.0747974	0.953908	0.674524	0.268189	0.596084	0.316057	0.153277	0.48	-0.27	-0.19	-0.32	-0.24	-0.33	-0.09	-0.21	-0.31	-0.03	0.7	-0.46	-0.53	-0.06	-0.19	-0.27	-0.08
PPARA	2	0.281796	0.796766	0.913742	0.689472	0.235235	0.155514	0.415547	0.254662	0.171937	0.474545	0.200691	0.643505	0.364441	0.668084	0.802548	0.31649	0.0743815	0.0216528	0.972666	0.454096	0.399081	0.153175	0.23627	0.0211171	0.483629	0.432785	0.689448	0.14275	0.0875543	0.0566385	0.861298	-0.4	-0.09	-0.04	-0.14	-0.41	-0.48	-0.29	-0.4	-0.47	-0.26	0.42	-0.2	-0.34	0.07	0.04	-0.17	-0.29
SCN9A	2	0.851362	0.798765	0.454197	0.902412	0.148874	0.0927281	0.301113	0.161943	0.121371	0.292119	0.315614	0.284514	0.0841622	0.96512	0.207975	0.727228	0.0304799	0.346928	0.892682	0.143143	0.174571	0.338586	0.452466	0.769123	0.878417	0.222761	0.0455641	0.575572	0.0601692	0.620377	0.988466	0.07	0.09	0.27	-0.04	0.49	0.56	0.36	0.48	0.52	0.37	-0.33	0.43	0.61	-0.01	0.21	0.06	0.35
PFKM	2	0.346866	0.560043	0.932263	0.391937	0.65229	0.532843	0.859597	0.662264	0.573489	0.829539	0.19962	0.562487	0.4737	0.134162	0.291222	0.610303	0.526431	0.406091	0.927154	0.0132174	0.591923	0.524312	0.771904	0.127501	0.998765	0.0101076	0.231252	0.819406	0.5499	0.521542	0.852727	-0.36	0.21	0.03	0.3	-0.16	-0.22	-0.06	-0.16	-0.2	-0.08	0.42	0.24	-0.28	-0.25	-0.18	-0.09	0.11
KCNQ3	2	0.718012	0.445965	0.729011	0.377478	0.266378	0.180503	0.505116	0.1499	0.131426	0.236778	0.941369	0.831201	0.134796	0.573655	0.786843	0.456393	0.00241681	0.239079	0.68563	0.898632	0.782197	0.221791	0.409217	0.257535	0.930398	0.864865	0.903354	0.726199	0.00298911	0.298141	0.802561	-0.14	-0.27	-0.13	-0.31	0.39	0.46	0.24	0.49	0.51	0.41	0.03	0.09	0.54	-0.09	-0.05	-0.12	0.48
RAPGEF4	2	0.716486	0.891347	0.34154	0.586089	0.151878	0.208336	0.140195	0.100042	0.161917	0.0553712	0.795516	0.94326	0.731682	0.856994	0.813168	0.854769	0.985732	0.161362	0.0383772	0.478182	0.56591	0.0847881	0.872116	0.501114	0.187822	0.651681	0.816678	0.263669	0.790173	0.159881	0.0430238	-0.14	-0.05	-0.34	0.2	-0.49	-0.44	-0.5	-0.55	-0.48	-0.62	0.09	0.03	-0.13	0.03	-0.04	-0.03	0
AGT	2	0.253061	0.376622	0.37302	0.553501	0.860471	0.96612	0.665555	0.939097	0.97471	0.786934	0.0162229	0.631711	0.328874	0.5147	0.73047	0.744347	0.527697	0.512039	0.662943	0.560642	0.0289832	0.602773	0.709499	0.532706	0.248149	0.947075	0.791333	0.8905	0.735207	0.466473	0.801227	-0.43	0.31	0.32	0.21	0.06	0.02	0.16	0.03	-0.01	0.1	0.7	-0.2	-0.37	-0.11	-0.06	0.05	-0.11
SYT2	2	0.16999	0.666293	0.429979	0.921786	0.295154	0.424003	0.177096	0.255539	0.410713	0.111895	0.842792	0.148552	0.451791	0.865056	0.036792	0.349947	0.764212	0.907549	0.333584	0.175088	0.316905	0.448591	0.434184	0.543807	0.0982679	0.366275	0.0264575	0.300752	0.363015	0.562336	0.202472	-0.5	-0.16	-0.28	-0.04	-0.37	-0.29	-0.46	-0.4	-0.29	-0.53	-0.07	-0.56	-0.29	-0.03	-0.34	-0.16	-0.05
TMOD1	2	0.766025	0.0496036	0.49053	0.0027038	0.683702	0.877714	0.416123	0.846209	0.921153	0.735613	0.972148	0.408192	0.683877	0.206199	0.078418	0.217772	0.598849	0.688128	0.904462	0.722446	0.841494	0.972868	0.431296	0.502284	0.493438	0.355976	0.211946	0.560538	0.685964	0.506834	0.933368	-0.12	-0.63	-0.25	-0.83	-0.15	-0.06	-0.29	-0.07	-0.04	-0.12	-0.01	-0.34	0.16	0.21	-0.29	-0.2	0.09
PSMC5	2	0.610778	0.288065	0.550709	0.223553	0.995827	0.82591	0.704562	0.995114	0.836308	0.754279	0.296693	0.693869	0.908965	0.231558	0.474432	0.270965	0.886315	0.880185	0.858832	0.0153826	0.170389	0.334835	0.466891	0.582017	0.510309	0.0299604	0.0719515	0.789184	0.980969	0.545141	0.933312	0.2	-0.37	-0.22	-0.42	0	0.08	-0.14	0	0.08	-0.11	-0.35	-0.17	0.04	0.2	-0.12	0.18	-0.02
ACTA2	2	0.783107	0.332553	0.0571901	0.91216	0.194928	0.264342	0.135349	0.235105	0.33711	0.13896	0.523172	0.64536	0.36916	0.132684	0.00336225	0.915565	0.150042	0.194568	0.610565	0.610401	0.137274	0.964778	0.0594774	0.560778	0.66332	0.309803	0.00198644	0.958799	0.100088	0.151846	0.98393	0.11	0.34	0.62	0.04	0.45	0.39	0.51	0.41	0.34	0.5	0.22	0.19	0.34	-0.25	0.46	0.02	-0.24
AHNAK	2	0.978567	0.446667	0.455816	0.596158	0.785972	0.683461	0.983281	0.605943	0.5526	0.74392	0.343872	0.886127	0.614681	0.73918	0.871826	0.0199904	0.209894	0.0964704	0.747971	0.661543	0.543606	0.0635903	0.148772	0.363832	0.727115	0.69021	0.729825	0.0156874	0.133297	0.202604	0.74483	-0.01	0.27	0.27	0.19	-0.1	-0.15	0.01	-0.19	-0.21	-0.12	0.32	-0.06	-0.2	0.06	0.03	-0.38	-0.21
STX18	2	0.596639	0.186262	0.543041	0.102804	0.691694	0.907303	0.398963	0.709305	0.872948	0.478969	0.154202	0.583764	0.400296	0.00984293	0.204515	0.945941	0.656118	0.930189	0.64831	0.195956	0.13517	0.544461	0.243398	0.302383	0.258449	0.0364399	0.388606	0.630296	0.45199	0.994471	0.36649	-0.21	-0.46	-0.22	-0.55	-0.14	-0.04	-0.3	-0.14	-0.06	-0.25	-0.46	-0.23	0.32	0.41	0.21	-0.01	0.07
GNAO1	2	0.834538	0.174738	0.772069	0.0342462	0.875484	0.680105	0.778	0.800926	0.678884	0.981386	0.567367	0.14753	0.769771	0.369067	0.787404	0.442143	0.34497	0.584446	0.711985	0.0372039	0.832486	0.208081	0.987618	0.946633	0.372465	0.0768314	0.229283	0.939542	0.516007	0.515593	0.593932	0.08	0.47	0.11	0.67	-0.06	-0.15	0.1	-0.09	-0.15	0.01	0.19	0.56	-0.11	-0.15	0.05	-0.13	0.16
RGS4	2	0.641819	0.314264	0.342515	0.394502	0.415155	0.603519	0.217659	0.432773	0.623545	0.22684	0.0395047	0.835386	0.757161	0.358567	0.0884872	0.991533	0.803602	0.909031	0.0766487	0.299973	0.504198	0.0336334	0.374285	0.703292	0.587503	0.389225	0.104895	0.284703	0.712131	0.700998	0.168934	0.18	-0.35	-0.34	-0.3	-0.29	-0.19	-0.43	-0.28	-0.18	-0.42	-0.63	-0.09	-0.12	0.15	-0.28	0	0.04
PLXNA4	2	0.885593	0.516779	0.43726	0.658797	0.308622	0.183396	0.556556	0.382645	0.249983	0.690933	0.406358	0.242116	0.264154	0.773406	0.654556	0.803885	0.0136261	0.0606327	0.470354	0.0910436	0.968396	0.443749	0.83648	0.828307	0.943462	0.198861	0.717476	0.642115	0.049956	0.112637	0.621962	0.06	0.23	0.28	0.16	0.36	0.46	0.21	0.31	0.4	0.14	-0.28	0.47	0.42	0.05	0.07	0.04	0.4
PPP5C	2	0.952863	0.469154	0.522788	0.544574	0.493365	0.343492	0.791917	0.488397	0.343744	0.792284	0.776856	0.563631	0.901999	0.913015	0.0987411	0.59115	0.833019	0.444919	0.640884	0.164981	0.53343	0.0410336	0.275038	0.199769	0.0452622	0.340422	0.150239	0.265145	0.695754	0.255574	0.302628	0.02	-0.26	-0.23	-0.22	0.25	0.34	0.1	0.25	0.34	0.1	-0.1	-0.24	-0.05	-0.02	-0.27	-0.09	0.04
KALRN	2	0.937047	0.348706	0.218849	0.600032	0.125662	0.0670185	0.276234	0.166647	0.0995851	0.365249	0.528655	0.43462	0.370068	0.817359	0.0538172	0.895232	0.0266206	0.617174	0.452586	0.945326	0.232658	0.105811	0.742048	0.278737	0.101261	0.778466	0.0383154	0.46933	0.0522523	0.989723	0.256524	0.03	0.33	0.43	0.19	0.52	0.6	0.38	0.47	0.55	0.32	-0.21	0.32	0.34	0.04	0.32	0.02	0.36
SYT4	2	0.716266	0.783956	0.770319	0.456333	0.991207	0.901577	0.829656	0.92697	0.904674	0.668688	0.148939	0.477486	0.965256	0.688713	0.247954	0.0280932	0.805478	0.430741	0.133557	0.303871	0.035427	0.967628	0.743171	0.196212	0.575211	0.479195	0.0565955	0.192092	0.758279	0.302529	0.303572	0.14	0.1	-0.11	0.27	0	0.05	-0.08	-0.03	0.04	-0.16	-0.47	0.3	0.02	0.07	-0.19	0.36	-0.04
OLFM1	2	0.408945	0.993908	0.832841	0.831916	0.654611	0.634823	0.642408	0.663182	0.678056	0.638394	0.23394	0.568093	0.669508	0.913046	0.0435048	0.843465	0.822194	0.661354	0.975006	0.392792	0.59634	0.412977	0.769402	0.886747	0.455812	0.69303	0.0238161	0.745534	0.769013	0.9815	0.846192	-0.32	0	-0.08	0.08	-0.16	-0.17	-0.17	-0.16	-0.15	-0.17	-0.39	0.24	0.17	0.02	-0.33	0.03	-0.04
PIEZO2	2	0.810213	0.203465	0.498647	0.110622	0.53637	0.760472	0.302098	0.672481	0.818796	0.491224	0.931677	0.182712	0.677607	0.515486	0.37025	0.538761	0.0337338	0.0542377	0.396641	0.669725	0.830795	0.206004	0.420861	0.553691	0.766275	0.864497	0.614678	0.354691	0.0478289	0.33175	0.73397	0.09	0.44	0.24	0.54	0.22	0.11	0.36	0.15	0.08	0.25	0.03	0.52	0.16	-0.11	-0.15	-0.1	-0.35
COL1A1	1	0.501937	0.592704	0.865347	0.327171	0.411725	0.196908	0.945622	0.38139	0.202619	0.836902	0.0384282	0.740968	0.216771	0.384907	0.724422	0.759832	0.450934	0.85495	0.694591	0.228646	0.263922	0.407313	0.483083	0.0692242	0.415647	0.18893	0.581912	0.657253	0.475311	0.69584	0.533479	0.26	0.19	-0.06	0.35	-0.29	-0.45	-0.02	-0.31	-0.44	-0.07	0.63	-0.14	-0.46	-0.15	-0.06	-0.05	-0.13
DPYSL2	1	0.620258	0.165675	0.452472	0.10387	0.447982	0.49415	0.363396	0.530404	0.539482	0.53583	0.251458	0.631944	0.723465	0.303696	0.822299	0.985381	0.279451	0.0439235	0.681615	0.821585	0.241096	0.436306	0.693713	0.22209	0.400715	0.630481	0.267208	0.687474	0.272592	0.0888742	0.657116	-0.19	0.47	0.27	0.54	0.27	0.25	0.32	0.23	0.22	0.22	0.38	0.2	-0.14	-0.17	0.04	0	0.18
CNTNAP1	1	0.416718	0.372345	0.506413	0.337471	0.156159	0.0830121	0.364318	0.2257	0.109568	0.569432	0.0142029	0.401792	0.326636	0.333105	0.516834	0.909228	0.134892	0.721793	0.327881	0.121546	0.475536	0.848017	0.625959	0.616958	0.589053	0.482167	0.494747	0.734236	0.419876	0.682798	0.79626	0.31	0.32	0.24	0.34	0.48	0.57	0.32	0.42	0.54	0.21	-0.71	0.35	0.37	-0.16	-0.11	-0.02	0.25
SCN3B	1	0.344256	0.944211	0.851391	0.796394	0.314935	0.286063	0.369163	0.335586	0.32688	0.376925	0.610145	0.886504	0.94251	0.549809	0.909291	0.607047	0.987181	0.123903	0.406364	0.751965	0.519627	0.823629	0.460606	0.023602	0.288968	0.581909	0.670512	0.547589	0.82371	0.0956402	0.275209	-0.36	0.03	-0.07	0.09	-0.35	-0.37	-0.32	-0.34	-0.35	-0.31	-0.17	-0.06	-0.03	-0.1	0.02	-0.09	0
PSMC3	1	0.213124	0.24803	0.308403	0.281979	0.698831	0.643313	0.78217	0.824134	0.754973	0.970206	0.567979	0.422938	0.114671	0.057286	0.262464	0.43915	0.729258	0.727586	0.826573	0.0705251	0.381428	0.166514	0.231851	0.803606	0.415131	0.0422115	0.253578	0.895866	0.459639	0.909637	0.949286	0.46	-0.4	-0.36	-0.38	-0.14	-0.17	-0.1	-0.08	-0.11	-0.01	0.19	-0.33	-0.56	0.31	-0.19	0.13	0.06
TAC1	1	0.698297	0.974516	0.491078	0.592775	0.194279	0.112248	0.422595	0.223722	0.160795	0.409233	0.225	0.0959041	0.0128572	0.562585	0.356613	0.984068	0.41769	0.871497	0.257023	0.776888	0.948491	0.261807	0.721884	0.241459	0.671964	0.90753	0.380673	0.737072	0.254174	0.817064	0.445557	0.15	-0.01	0.25	-0.19	0.45	0.53	0.29	0.42	0.48	0.29	-0.4	0.63	0.78	-0.1	-0.15	0	-0.14
DPYSL5	1	0.117514	0.860677	0.902014	0.59422	0.539524	0.62465	0.497612	0.503723	0.587546	0.438614	0.277285	0.126363	0.100612	0.859722	0.639647	0.556138	0.913784	0.485638	0.542469	0.0709832	0.494677	0.864066	0.841686	0.634308	0.0103207	0.191818	0.653609	0.747257	0.900408	0.597104	0.164657	0.56	0.06	-0.04	0.19	0.22	0.18	0.24	0.24	0.2	0.28	-0.36	0.59	0.58	0.03	0.08	0.1	-0.02
GABRG2	1	0.105028	0.216439	0.705408	0.0862673	0.96545	0.970902	0.983987	0.879317	0.95106	0.780942	0.293267	0.956233	0.4008	0.454482	0.273137	0.413199	0.388251	0.313456	0.848132	0.848252	0.969378	0.718524	0.672902	0.0307399	0.447134	0.969219	0.189235	0.299414	0.405786	0.242706	0.922263	-0.58	0.43	0.14	0.57	-0.02	-0.01	0.01	-0.06	-0.02	-0.1	0.35	0.02	-0.32	-0.13	0.18	-0.14	0.14
RET	1	0.869962	0.846512	0.822923	0.829987	0.580063	0.386602	0.953364	0.675765	0.458085	0.894958	0.0207577	0.150457	0.125444	0.79535	0.102726	0.774814	0.98184	0.347659	0.135866	0.561335	0.332604	0.252661	0.577384	0.363044	0.981238	0.687471	0.0714376	0.501529	0.962607	0.269014	0.482474	-0.06	0.07	0.08	0.08	0.2	0.31	0.02	0.15	0.27	-0.05	-0.68	0.56	0.55	0.04	-0.27	-0.05	0
CACNB1	1	0.636078	0.529046	0.785898	0.472555	0.969684	0.913789	0.893681	0.808779	0.975074	0.60119	0.56606	0.599361	0.311903	0.285652	0.455461	0.259205	0.719486	0.285773	0.318621	0.757227	0.340444	0.191795	0.390331	0.552824	0.446033	0.969884	0.0217239	0.146185	0.895133	0.304271	0.2461	0.18	-0.23	-0.1	-0.26	0.01	-0.04	0.05	0.09	0.01	0.19	-0.19	0.22	0.38	0.18	-0.12	0.19	-0.06
NAPB	1	0.701873	0.858661	0.984965	0.782897	0.393689	0.329194	0.504901	0.41052	0.353842	0.53003	0.739691	0.764747	0.778762	0.617705	0.974568	0.313613	0.87836	0.293591	0.492321	0.215534	0.900356	0.996864	0.206782	0.0244158	0.359067	0.250086	0.878604	0.348408	0.87117	0.241471	0.397983	-0.15	0.06	0.01	0.1	-0.3	-0.34	-0.24	-0.29	-0.33	-0.23	-0.11	0.13	0.11	-0.08	0.01	-0.17	0.03
S100A10	1	0.808093	0.629339	0.732907	0.20731	0.76841	0.843459	0.70089	0.782003	0.812642	0.782009	0.364944	0.450561	0.145533	0.880291	0.3629	0.505604	0.0949107	0.40921	0.565934	0.322984	0.640025	0.0488494	0.743736	0.94377	0.501982	0.594496	0.893564	0.224998	0.16324	0.511131	0.389724	0.09	-0.17	0.12	-0.44	-0.11	-0.07	-0.14	-0.1	-0.09	-0.1	0.3	-0.31	-0.53	0.03	-0.15	-0.11	-0.27
SHANK2	1	0.642648	0.519733	0.903602	0.332578	0.836342	0.963819	0.551528	0.801154	0.978296	0.550467	0.128432	0.685947	0.538609	0.698691	0.232567	0.946276	0.473198	0.262357	0.511047	0.521811	0.0889045	0.219384	0.265069	0.162194	0.550459	0.609392	0.029074	0.436863	0.264182	0.389372	0.793735	-0.18	0.23	0.04	0.34	0.08	-0.02	0.21	0.09	0.01	0.22	0.49	-0.17	-0.24	-0.06	0.2	0.01	0.12
EGR1	1	0.957372	0.903345	0.57408	0.438366	0.997093	0.953552	0.893752	0.948398	0.943583	0.761641	0.277108	0.330372	0.688606	0.062793	0.596693	0.62273	0.647305	0.61462	0.419613	0.621379	0.0154457	0.33026	0.332708	0.785598	0.437522	0.673295	0.171668	0.341108	0.502665	0.524932	0.532797	0.02	0.04	-0.2	0.28	0	0.02	-0.05	-0.02	0.03	-0.11	-0.36	0.4	0.16	0.3	-0.09	-0.08	0.08
PRX	1	0.123125	0.845844	0.793249	0.91908	0.829738	0.514578	0.689494	0.931508	0.607333	0.541069	0.324721	0.628453	0.440875	0.931449	0.623501	0.113642	0.219561	0.478953	0.386226	0.751492	0.32783	0.41557	0.961511	0.0117653	0.67783	0.741995	0.828811	0.0803639	0.505684	0.399068	0.664689	0.55	-0.07	-0.1	-0.04	-0.08	-0.23	0.14	-0.03	-0.19	0.22	0.33	-0.2	-0.3	-0.01	-0.08	0.26	-0.2
RGS7BP	1	0.685018	0.997762	0.759334	0.779988	0.644472	0.760452	0.501118	0.535669	0.709501	0.324171	0.0862643	0.709171	0.963535	0.787462	0.177314	0.794143	0.090429	0.984144	0.233444	0.00985525	0.809172	0.993625	0.250549	0.904061	0.180647	0.0633929	0.415629	0.755244	0.145873	0.69467	0.165348	-0.16	0	-0.11	0.1	-0.17	-0.11	-0.24	-0.22	-0.14	-0.35	-0.54	-0.16	0.02	0.05	-0.22	-0.04	0.28
ADAM23	1	0.862928	0.185266	0.350434	0.147349	0.079268	0.0824151	0.119237	0.0923198	0.0767834	0.168678	0.386162	0.194695	0.442795	0.657045	0.497434	0.165532	0.431445	0.171509	0.0652413	0.53567	0.728251	0.897302	0.990729	0.00844685	0.149199	0.602006	0.629856	0.261859	0.490594	0.106973	0.0751594	-0.07	0.46	0.33	0.49	0.58	0.57	0.52	0.56	0.58	0.47	-0.29	0.51	0.29	-0.07	0.11	-0.23	0.13
LMOD1	1	0.260852	0.965531	0.46988	0.659141	0.371997	0.24866	0.676125	0.382176	0.289099	0.624073	0.148285	0.358219	0.0150561	0.456894	0.698445	0.155029	0.606308	0.746313	0.915713	0.812796	0.988782	0.376299	0.440704	0.10285	0.163164	0.488084	0.927123	0.131557	0.554966	0.561771	0.650155	0.42	-0.02	-0.26	0.16	-0.32	-0.4	-0.15	-0.31	-0.37	-0.18	0.47	-0.38	-0.77	-0.12	-0.06	0.24	-0.09
APBA1	1	0.955745	0.388622	0.384773	0.452663	0.151532	0.199126	0.125435	0.141945	0.191397	0.111435	0.829629	0.545354	0.25277	0.544025	0.16213	0.72158	0.761403	0.649761	0.261113	0.62783	0.151415	0.660276	0.542724	0.740182	0.463136	0.614249	0.0109884	0.959219	0.702697	0.464957	0.283596	-0.02	-0.31	-0.31	-0.27	-0.49	-0.44	-0.52	-0.5	-0.45	-0.53	0.07	-0.25	-0.43	0.1	-0.23	0.06	0.05
FLNB	1	0.846316	0.382855	0.312007	0.541172	0.0834666	0.0491392	0.178992	0.102919	0.0670565	0.224905	0.670748	0.456861	0.371138	0.79009	0.209501	0.758593	0.117026	0.917023	0.823359	0.556628	0.456018	0.228881	0.395864	0.486192	0.291521	0.76039	0.0964714	0.690623	0.142986	0.610959	0.589776	0.08	0.31	0.36	0.22	0.57	0.63	0.46	0.55	0.6	0.42	-0.14	0.31	0.34	-0.04	0.21	-0.05	0.26
SYT9	1	0.811911	0.384628	0.21382	0.614638	0.199029	0.281671	0.141093	0.208731	0.318522	0.120701	0.835082	0.157636	0.0200042	0.720199	0.0665941	0.857537	0.514957	0.81594	0.81755	0.0673113	0.416062	0.0519415	0.764555	0.892354	0.268261	0.244735	0.0520776	0.464553	0.552382	0.785854	0.633297	0.09	-0.31	-0.43	-0.18	-0.44	-0.38	-0.5	-0.44	-0.35	-0.52	-0.07	-0.55	-0.75	0.06	-0.3	0.03	0.11
KCNA4	1	0.270546	0.8892	0.489572	0.780489	0.181612	0.0862471	0.472355	0.216689	0.114713	0.517395	0.0021995	0.294173	0.070048	0.659518	0.457347	0.623304	0.654296	0.992197	0.380319	0.0900781	0.358418	0.392151	0.697735	0.535125	0.524124	0.248396	0.222333	0.80628	0.943361	0.956271	0.705395	0.41	0.05	0.25	-0.1	0.46	0.57	0.26	0.43	0.53	0.23	-0.82	0.42	0.63	0.07	-0.12	0.08	0.08
TRPM3	1	0.97333	0.268062	0.0575524	0.727163	0.106509	0.0841865	0.168677	0.158145	0.144223	0.222217	0.98153	0.0718361	0.0760291	0.473964	0.376985	0.844389	0.266669	0.111537	0.980388	0.90164	0.383179	0.674518	0.727481	0.683581	0.0379901	0.542379	0.21562	0.767333	0.274114	0.188515	0.613453	-0.01	0.39	0.62	0.13	0.54	0.57	0.47	0.48	0.5	0.42	-0.01	0.67	0.62	-0.12	-0.15	0.03	0.18
SYBU	1	0.645576	0.80072	0.890987	0.638911	0.295414	0.345938	0.258739	0.245925	0.348817	0.15412	0.165452	0.991407	0.309036	0.715672	0.611658	0.423043	0.632634	0.342877	0.11629	0.393823	0.15864	0.0417078	0.176276	0.180971	0.728541	0.528005	0.821282	0.0907652	0.307861	0.517573	0.297031	0.18	-0.09	0.05	-0.17	0.37	0.33	0.39	0.4	0.33	0.49	0.45	0	0.38	0.06	-0.09	0.13	0.08
SYT1	0	0.459391	0.237146	0.689821	0.0994939	0.754223	0.5629	0.922679	0.727529	0.590362	0.96771	0.526848	0.416798	0.892031	0.220202	0.6874	0.843031	0.670969	0.709998	0.470307	0.0535533	0.659414	0.143963	0.371499	0.390384	0.397328	0.0611721	0.347109	0.701034	0.864399	0.584667	0.466925	-0.28	0.41	0.14	0.55	-0.11	-0.21	0.04	-0.13	-0.19	-0.01	0.21	0.34	-0.05	-0.2	0.07	-0.03	0.07
KLC1	0	0.671084	0.302562	0.691713	0.186634	0.820343	0.764756	0.995759	0.740313	0.711772	0.817551	0.127799	0.130772	0.614632	0.2466	0.195147	0.964731	0.903227	0.534715	0.659555	0.0754966	0.365114	0.391652	0.203524	0.574816	0.0696839	0.534967	0.0736766	0.518391	0.639904	0.429404	0.327935	-0.17	0.36	0.14	0.45	-0.08	-0.11	0	-0.12	-0.13	-0.08	0.49	0.58	-0.2	0.19	0.21	-0.01	0.02
NCAM1	0	0.325133	0.244985	0.744877	0.0990359	0.71973	0.592585	0.986085	0.66932	0.587813	0.829129	0.166937	0.395826	0.646356	0.33697	0.388487	0.252561	0.208408	0.917351	0.700012	0.199634	0.474417	0.797106	0.87014	0.40459	0.731502	0.238637	0.126319	0.438159	0.253456	0.758767	0.7077	-0.37	0.41	0.12	0.55	-0.13	-0.19	-0.01	-0.15	-0.2	-0.08	0.45	0.35	-0.18	-0.16	0.14	-0.19	0.21
ENO2	0	0.0900225	0.253238	0.7852	0.0705089	0.974399	0.925349	0.9675	0.868047	0.983767	0.672124	0.734869	0.190218	0.300084	0.963498	0.599369	0.14192	0.555471	0.843904	0.251381	0.420896	0.19548	0.840972	0.65509	0.442833	0.0701969	0.569504	0.322649	0.330472	0.812411	0.85132	0.118309	-0.6	0.4	0.1	0.59	0.01	0.03	-0.01	-0.06	-0.01	-0.15	-0.12	0.52	0.39	-0.01	-0.09	-0.24	0.1
SCN1B	0	0.267729	0.505457	0.683569	0.528233	0.447139	0.322922	0.718058	0.420958	0.339	0.623664	0.202351	0.27692	0.10269	0.681193	0.146161	0.566143	0.45946	0.912474	0.511098	0.630269	0.983785	0.11775	0.790924	0.107078	0.825892	0.590337	0.374694	0.306028	0.312539	0.79949	0.518328	0.41	-0.24	-0.15	-0.23	0.27	0.35	0.13	0.29	0.34	0.18	-0.42	0.44	0.58	0.07	-0.24	-0.1	-0.12
EPB41	0	0.934681	0.441462	0.0924163	0.998308	0.073224	0.0635686	0.121466	0.0989123	0.0986685	0.134388	0.442146	0.380949	0.0726091	0.482178	0.553522	0.519729	0.0518144	0.681828	0.526008	0.957869	0.0663681	0.498956	0.680143	0.296343	0.431121	0.849263	0.175989	0.835931	0.12934	0.536414	0.449679	0.03	0.28	0.56	0	0.59	0.61	0.52	0.55	0.55	0.51	-0.26	0.36	0.62	-0.12	0.1	-0.11	0.32
KCND3	0	0.658111	0.608448	0.754229	0.528219	0.682613	0.822908	0.555914	0.63469	0.768263	0.488492	0.577682	0.597956	0.455088	0.955436	0.653566	0.374365	0.768734	0.837113	0.230732	0.369846	0.320117	0.441273	0.411255	0.133939	0.12983	0.44316	0.385416	0.24221	0.751506	0.760377	0.182547	-0.17	0.19	0.11	0.23	0.15	0.08	0.21	0.17	0.11	0.25	0.19	0.22	0.29	0.01	-0.08	-0.15	-0.05
CACNA2D1	0	0.422878	0.913177	0.676059	0.627258	0.43697	0.268763	0.762891	0.493425	0.347212	0.803563	0.108453	0.430521	0.0975412	0.938926	0.703991	0.960489	0.65878	0.674722	0.205798	0.34877	0.81947	0.377316	0.559769	0.371822	0.934824	0.495778	0.726727	0.803966	0.407615	0.810809	0.509019	0.31	-0.04	0.15	-0.18	0.28	0.39	0.11	0.25	0.33	0.09	-0.51	0.33	0.59	0.01	0.06	0.01	-0.07
PXDN	0	0.761384	0.749973	0.411588	0.88604	0.471168	0.369081	0.676561	0.550548	0.432539	0.786105	0.0629323	0.935018	0.401803	0.752322	0.68243	0.938057	0.326359	0.59206	0.948774	0.0926762	0.627895	0.165419	0.539988	0.994768	0.0802446	0.335246	0.760325	0.547764	0.416652	0.845904	0.535437	0.12	0.12	0.29	-0.05	0.26	0.32	0.15	0.22	0.28	0.1	-0.58	0.03	0.32	0.05	0.07	-0.01	0.16
EGR2	0	0.8191	0.689239	0.164158	0.668685	0.406042	0.339247	0.550687	0.497161	0.450304	0.61029	0.34286	0.519337	0.148348	0.780298	0.347179	0.958194	0.0972985	0.529804	0.509827	0.608586	0.390815	0.904796	0.430521	0.219631	0.356347	0.816428	0.361065	0.782603	0.14364	0.602835	0.839355	0.09	-0.15	-0.48	0.16	-0.3	-0.34	-0.22	-0.24	-0.27	-0.18	0.32	-0.27	-0.52	0.05	-0.16	-0.01	-0.27
GABRB3	0	0.248696	0.634266	0.931605	0.401533	0.542603	0.450048	0.741616	0.577625	0.489025	0.751146	0.186087	0.830195	0.74255	0.229175	0.926253	0.2206	0.250409	0.998193	0.730078	0.115788	0.650175	0.729621	0.804002	0.183982	0.591487	0.103642	0.521291	0.426381	0.30881	0.744462	0.675757	-0.43	0.17	-0.03	0.3	-0.22	-0.27	-0.12	-0.2	-0.25	-0.12	0.43	0.09	-0.13	-0.2	0.02	-0.2	0.19
PRKCE	0	0.723144	0.53403	0.42912	0.693275	0.107424	0.0617187	0.227809	0.127047	0.0850641	0.263766	0.854806	0.471555	0.347347	0.806192	0.517648	0.887221	0.141729	0.155724	0.854273	0.226778	0.254204	0.364071	0.932678	0.561944	0.627389	0.409044	0.346102	0.643261	0.223344	0.196771	0.982161	-0.14	0.22	0.28	0.14	0.54	0.61	0.42	0.52	0.57	0.39	0.06	0.3	0.36	-0.04	0.11	0.02	0.24
MYL9	0	0.750767	0.336607	0.876609	0.0788292	0.715468	0.659066	0.867679	0.633102	0.676324	0.607643	0.698578	0.686543	0.125481	0.986203	0.735789	0.594607	0.697174	0.939028	0.490414	0.422049	0.374855	0.611158	0.905744	0.645376	0.476943	0.486085	0.407707	0.47032	0.771873	0.88808	0.939657	-0.12	-0.34	0.06	-0.58	0.13	0.16	0.06	0.17	0.15	0.19	-0.13	-0.17	0.55	0	0.06	-0.09	-0.07
CNN1	0	0.603334	0.128768	0.493762	0.0702226	0.714692	0.554818	0.929119	0.583599	0.509353	0.766253	0.06376	0.510221	0.109906	0.217732	0.526808	0.277806	0.719736	0.522183	0.387599	0.188489	0.993774	0.68676	0.665362	0.187846	0.619321	0.111112	0.142664	0.348919	0.587046	0.69757	0.698821	-0.2	0.51	0.25	0.59	-0.13	-0.21	0.03	-0.2	-0.24	-0.11	0.58	-0.27	-0.57	-0.2	0.11	0.18	-0.06
RAMP2	0	0.69459	0.841857	0.943002	0.818234	0.941815	0.787845	0.884821	0.924647	0.798551	0.879723	0.727619	0.677417	0.856819	0.957915	0.079687	0.750549	0.237829	0.379657	0.840674	0.858793	0.712529	0.215209	0.570956	0.781283	0.804127	0.958847	0.148208	0.322062	0.243302	0.770944	0.965042	0.15	-0.07	-0.03	-0.08	-0.03	-0.1	0.05	-0.03	-0.09	0.06	-0.12	-0.18	0.07	-0.01	-0.29	-0.05	-0.2
GRIK2	0	0.0856532	0.267496	0.453457	0.240152	0.287918	0.182802	0.492324	0.346624	0.216279	0.661126	0.938047	0.461854	0.813886	0.797301	0.152672	0.698524	0.474182	0.718125	0.911441	0.757603	0.656641	0.547322	0.442988	0.584065	0.830167	0.717232	0.127459	0.925392	0.424204	0.527538	0.995714	-0.6	0.39	0.27	0.41	0.37	0.46	0.25	0.33	0.43	0.16	0.03	0.31	0.09	-0.04	0.24	-0.06	0.12
TRPV2	0	0.376451	0.0708954	0.145395	0.0985297	0.2087	0.323202	0.0901474	0.320008	0.415792	0.213924	0.324457	0.21649	0.983226	0.989923	0.856758	0.347921	0.781638	0.753509	0.65056	0.787183	0.13517	0.162809	0.420501	0.211832	0.837891	0.722065	0.16403	0.141785	0.753549	0.79849	0.84155	-0.34	-0.59	-0.5	-0.55	-0.44	-0.35	-0.56	-0.35	-0.29	-0.43	-0.33	-0.49	-0.01	0	-0.03	-0.16	-0.05
CAMK2G	0	0.14788	0.577555	0.639852	0.612996	0.584277	0.357581	0.999149	0.58065	0.367108	0.985243	0.726419	0.447547	0.959381	0.637258	0.734734	0.238532	0.640172	0.879376	0.533645	0.106038	0.745077	0.73049	0.617611	0.901324	0.054184	0.256901	0.702096	0.422603	0.663587	0.802573	0.243007	-0.52	-0.2	-0.17	-0.18	0.2	0.33	0	0.2	0.32	-0.01	-0.12	-0.31	0.02	-0.08	-0.06	-0.2	0.08
NR4A2	0	0.910826	0.256791	0.578062	0.166099	0.412711	0.584449	0.225388	0.440538	0.566143	0.296029	0.0981938	0.698079	0.46884	0.420628	0.320983	0.945771	0.296465	0.609869	0.0598824	0.858922	0.568945	0.210231	0.683461	0.270742	0.93068	0.963421	0.0906503	0.740145	0.38441	0.648905	0.305838	0.04	-0.4	-0.2	-0.47	-0.29	-0.2	-0.42	-0.28	-0.21	-0.37	-0.52	0.16	0.28	0.13	-0.17	-0.01	-0.17
SORCS2	0	0.0556047	0.511019	0.704491	0.511354	0.331792	0.363394	0.340151	0.270779	0.331681	0.224251	0.468374	0.646519	0.364425	0.492035	0.874291	0.28647	0.546371	0.12173	0.906013	0.243541	0.531044	0.0699211	0.579765	0.400579	0.336932	0.239456	0.469869	0.154585	0.403356	0.23288	0.667223	-0.65	0.24	0.14	0.24	-0.34	-0.32	-0.34	-0.39	-0.34	-0.42	0.24	0.19	-0.34	0.11	-0.03	-0.18	-0.1
[truncated: 14 more columns]

## Sheet: Cerebellum
Gene	# Phenotypes with P < 0.05	BXD_10020	BXD_10418	BXD_10419	BXD_10420	BXD_10421	BXD_10422	BXD_10423	BXD_10424	BXD_10425	BXD_10426	BXD_10509	BXD_10897	BXD_10918	BXD_11302	BXD_11307	BXD_11308	BXD_11309	BXD_11310	BXD_11383	BXD_11559	BXD_11564	BXD_11565	BXD_11566	BXD_11567	BXD_11640	BXD_11816	BXD_11821	BXD_11822	BXD_11823	BXD_11824	BXD_11897	BXD_10020	BXD_10418	BXD_10419	BXD_10420	BXD_10421	BXD_10422	BXD_10423	BXD_10424	BXD_10425	BXD_10426	BXD_10509	BXD_10897	BXD_10918	BXD_11302	BXD_11307	BXD_11308	BXD_11309
PSMC5	8	0.414692	0.99937	0.183858	0.350558	0.844083	0.789921	0.935381	0.931831	0.902745	0.827102	0.874615	0.586834	0.835417	0.528245	0.0467097	0.894122	0.0112911	0.0765818	6.48375e-06	0.965409	0.0291693	0.785605	0.0544932	0.504162	0.0930191	0.68151	0.0283474	0.894853	0.00815581	0.0351722	0.000759282	0.24	0	-0.34	0.24	-0.05	-0.07	0.02	0.02	0.03	-0.06	0.04	-0.17	-0.06	0.13	-0.41	0.03	0.51
FLNB	6	0.657045	0.924827	0.517823	0.646122	0.047991	0.0350173	0.12596	0.0493558	0.0485784	0.0928069	0.286557	0.517002	0.142898	0.109482	0.00611146	0.417457	0.608598	0.263709	0.0863436	0.496436	0.0924731	0.106957	0.978044	0.809108	0.851438	0.202269	0.00590398	0.130989	0.784134	0.308855	0.226079	0.13	0.02	-0.17	0.12	-0.49	-0.51	-0.39	-0.5	-0.5	-0.43	0.28	-0.2	-0.41	-0.33	-0.54	-0.17	0.11
CD44	5	0.856493	0.914014	0.465342	0.562384	0.826386	0.593145	0.773306	0.763155	0.47131	0.94565	0.863166	0.743073	0.380924	0.482309	0.237378	0.0215562	0.0194972	0.471546	0.677852	0.505116	0.272183	0.0182764	0.0637446	0.256145	0.405134	0.453197	0.213836	0.00954461	0.0225296	0.318457	0.525807	0.05	-0.03	0.19	-0.15	-0.06	-0.14	0.08	-0.08	-0.19	0.02	0.05	-0.1	0.25	0.15	0.25	0.47	0.47
ACTA2	5	0.611018	0.0349325	0.0278051	0.237409	0.207428	0.197724	0.352623	0.215418	0.164095	0.0504457	0.874207	0.00255869	0.595996	0.15792	0.0491114	0.0247562	0.435577	0.672453	0.157081	0.510761	0.14917	0.132066	0.524251	0.41427	0.112857	0.213163	0.055858	0.0636616	0.877555	0.756544	0.0834892	0.15	0.51	0.53	0.3	0.32	0.33	0.24	0.33	0.37	0.5	0.04	0.76	-0.16	-0.29	0.41	0.46	0.17
SORCS2	5	0.906753	0.112651	0.0681647	0.378956	0.0541141	0.0674295	0.0968145	0.134877	0.179021	0.0221792	0.555057	0.353323	0.857051	0.0840825	0.0647251	0.719422	0.828072	0.630206	0.531209	0.0434665	0.157304	0.852832	0.181847	0.024851	0.320492	0.0266782	0.0489214	0.99205	0.48075	0.406941	0.378163	-0.03	0.4	0.45	0.23	0.47	0.45	0.42	0.39	0.35	0.57	0.16	0.28	0.05	-0.35	0.38	0.08	-0.05
ENO2	4	0.508176	0.743514	0.3478	0.731952	0.912476	0.745346	0.922353	0.63946	0.439289	0.508143	0.700983	0.0932344	0.1739	0.559681	0.472669	0.484445	0.0701825	0.0144288	0.366846	0.0185222	0.185046	0.0766535	0.0683061	0.166174	0.383454	0.0874195	0.72197	0.217699	0.0338422	0.0244151	0.306873	0.19	-0.09	-0.24	0.09	0.03	0.09	-0.03	0.13	0.21	-0.18	0.1	-0.48	0.39	0.12	-0.15	0.15	0.38
PRKCD	4	0.133711	0.748309	0.924596	0.508007	0.0973823	0.113082	0.095672	0.0684696	0.0660938	0.227615	0.783157	0.347632	0.111034	0.180763	0.797811	0.597715	0.0314735	0.00976346	0.948325	0.380369	0.626184	0.0240943	0.221576	0.327407	0.181977	0.200429	0.966797	0.16073	0.0532078	0.0258995	0.485099	0.42	0.08	-0.02	0.17	0.42	0.4	0.42	0.47	0.47	0.32	0.07	0.28	0.44	0.28	0.06	0.11	0.44
SYT1	3	0.890335	0.79906	0.9224	0.68308	0.708286	0.953522	0.318466	0.736822	0.280431	0.769926	0.627046	0.955324	0.464398	0.321353	0.8503	0.0100114	0.708095	0.458657	0.853145	0.034515	0.468908	0.127919	0.951676	0.534724	0.87934	0.0903804	0.806678	0.0271138	0.844562	0.867286	0.913083	0.04	0.07	0.03	0.11	0.1	-0.02	0.26	-0.09	-0.29	0.08	0.13	-0.02	-0.21	-0.21	-0.04	-0.52	-0.08
CACNA1A	3	0.684995	0.680725	0.657047	0.822873	0.307182	0.174413	0.615307	0.451744	0.279583	0.963058	0.0204512	0.402974	0.543801	0.255819	0.162868	0.72779	0.41276	0.915603	0.537896	0.0038387	0.901029	0.262868	0.995333	0.95643	0.856422	0.0262634	0.292839	0.386643	0.536315	0.732564	0.677404	-0.12	0.11	0.12	0.06	-0.26	-0.35	-0.13	-0.2	-0.29	0.01	0.57	0.25	0.18	-0.24	-0.29	-0.07	0.18
CNTNAP1	3	0.805089	0.0452897	0.039949	0.155291	0.88109	0.931569	0.857879	0.998198	0.984496	0.765879	0.211879	0.554972	0.336661	0.211556	0.362859	0.343809	0.677944	0.715663	0.715011	0.997268	0.581198	0.705938	0.716545	0.0300568	0.496928	0.480919	0.296121	0.79849	0.956096	0.369099	0.617202	-0.07	-0.49	-0.5	-0.36	-0.04	-0.02	-0.05	0	-0.01	-0.08	0.33	-0.18	0.28	0.26	-0.19	-0.2	-0.09
KCNQ3	3	0.77272	0.434963	0.585554	0.333688	0.654543	0.612244	0.77461	0.681856	0.620243	0.669109	0.418771	0.588778	0.673053	0.0224881	0.969645	0.352725	0.751665	0.017309	0.988643	0.577371	0.619187	0.759335	0.658474	0.554017	0.955293	0.110888	0.927536	0.858326	0.543516	0.0323069	0.999286	-0.08	0.2	0.14	0.25	0.12	0.13	0.08	0.11	0.13	-0.12	0.22	-0.17	0.12	-0.45	-0.01	0.2	-0.07
AGT	3	0.731508	0.32752	0.0701141	0.608368	0.143515	0.187689	0.153655	0.114845	0.161897	0.232535	0.411881	0.349323	0.334642	0.202698	0.0681924	0.0424082	0.274972	0.846043	0.506774	0.735355	0.0183569	0.249949	0.894743	0.119381	0.677466	0.334439	0.0254899	0.119074	0.525189	0.520814	0.567948	-0.1	-0.25	-0.45	-0.13	-0.37	-0.34	-0.36	-0.41	-0.37	-0.32	0.22	-0.28	-0.28	0.26	-0.38	-0.42	-0.23
CLCN2	3	0.556783	0.144539	0.138959	0.29418	0.0332824	0.0120964	0.158732	0.0765916	0.0274178	0.189187	0.120612	0.5295	0.424966	0.108448	0.4447	0.218072	0.651482	0.745665	0.995947	0.981227	0.711114	0.681176	0.174515	0.589837	0.980737	0.373961	0.452403	0.409097	0.800183	0.838972	0.979228	-0.17	-0.37	-0.37	-0.27	-0.52	-0.59	-0.36	-0.45	-0.55	-0.35	0.4	-0.19	0.23	0.33	-0.16	-0.26	-0.1
VAMP2	2	0.867998	0.17852	0.0872032	0.493977	0.734248	0.874284	0.63806	0.968694	0.886785	0.469012	0.225441	0.56209	0.0462418	0.204289	0.443213	0.418301	0.754384	0.231586	0.794044	0.862227	0.978026	0.4518	0.725834	0.0367139	0.741674	0.408441	0.565071	0.999572	0.935009	0.110479	0.780672	0.05	-0.34	-0.43	-0.18	-0.09	-0.04	-0.12	-0.01	0.04	-0.2	0.32	-0.18	0.54	0.26	-0.16	-0.17	-0.07
VDAC1	2	0.165014	0.456722	0.207056	0.906845	0.34104	0.217342	0.655101	0.61894	0.416049	0.822833	0.342366	0.774649	0.906855	0.55287	0.283634	0.0916915	0.703519	0.251093	0.367032	0.876437	0.272775	0.00765457	0.184452	0.379723	0.13566	0.769507	0.295028	0.0257813	0.824242	0.337753	0.182307	0.39	0.19	0.32	0.03	0.25	0.32	0.12	0.13	0.22	0.06	-0.25	0.09	0.03	-0.12	0.23	0.35	0.08
COL1A1	2	0.16979	0.7454	0.771945	0.863919	0.956384	0.786656	0.615054	0.903705	0.871667	0.477046	0.839884	0.54514	0.991508	0.639652	0.902583	0.417129	0.0119561	0.292189	0.949424	0.115742	0.838266	0.506038	0.0975799	0.585962	0.22008	0.265264	0.927327	0.471972	0.0299287	0.504546	0.650466	0.39	0.09	0.08	0.04	0.01	-0.07	0.13	0.03	-0.04	0.19	0.05	0.18	0	-0.1	0.03	0.17	0.5
NFASC	2	0.4437	0.553134	0.416456	0.984821	0.470351	0.718833	0.209466	0.534172	0.852261	0.752303	0.938963	0.162677	0.946204	0.115145	0.93001	0.431346	0.295436	0.834196	0.964243	0.0223259	0.31377	0.111434	0.979037	0.620385	0.112409	0.0372171	0.551092	0.188695	0.594337	0.940936	0.493438	0.22	-0.15	-0.21	0	0.19	0.09	0.32	0.17	0.05	0.09	0.02	0.41	-0.02	-0.32	0.02	-0.17	0.22
MBP	2	0.674411	0.271614	0.281801	0.338377	0.692312	0.668567	0.757765	0.938984	0.903229	0.651387	0.352371	0.461603	0.807081	0.0139135	0.869051	0.633176	0.42572	0.268565	0.932026	0.111268	0.0791826	0.547704	0.229754	0.847893	0.980801	0.0248095	0.489225	0.558037	0.384009	0.515617	0.985183	-0.12	0.28	0.28	0.25	0.1	0.11	0.08	0.02	0.03	-0.12	0.25	-0.22	0.07	-0.49	0.04	-0.1	-0.17
CACNA2D1	2	0.692204	0.55164	0.900001	0.52847	0.710884	0.957206	0.394464	0.760519	0.961287	0.301229	0.422281	0.176371	0.93414	0.700674	0.594698	0.323235	0.716673	0.0462772	0.588407	0.0905756	0.979189	0.954391	0.654631	0.808475	0.579111	0.44119	0.890938	0.610152	0.765568	0.0126533	0.523921	-0.12	-0.16	-0.03	-0.16	-0.1	-0.01	-0.22	-0.08	-0.01	-0.28	-0.22	-0.4	0.02	-0.08	0.11	0.21	-0.08
SCN3B	2	0.47414	0.611075	0.491882	0.776334	0.280333	0.202133	0.580516	0.618917	0.517047	0.861316	0.771827	0.733659	0.963209	0.515008	0.0425434	0.659469	0.218096	0.0494325	0.114246	0.723872	0.16471	0.753827	0.166387	0.401556	0.366228	0.573694	0.0689695	0.756622	0.13793	0.105953	0.156406	-0.21	0.13	0.18	0.07	0.28	0.33	0.14	0.13	0.17	0.05	-0.08	-0.1	0.01	-0.14	0.42	-0.09	-0.26
PSMC3	2	0.387293	0.544087	0.503792	0.850596	0.882556	0.72421	0.979467	0.811279	0.689391	0.619631	0.182027	0.648491	0.914866	0.558629	0.185362	0.183249	0.907921	0.990328	0.083987	0.371116	0.280532	0.0616398	0.785447	0.404456	0.0290158	0.343028	0.197035	0.0789733	0.789238	0.816312	0.0313697	-0.25	-0.16	-0.17	-0.05	0.04	0.09	-0.01	0.06	0.11	-0.13	-0.35	-0.14	0.03	0.12	-0.28	-0.28	-0.02
ADD2	2	0.27915	0.836578	0.879681	0.582472	0.505529	0.56211	0.423027	0.319955	0.369909	0.929016	0.305723	0.900995	0.0711638	0.305351	0.494421	0.743892	0.0804883	0.334173	0.761381	0.894488	0.992752	0.378142	0.0667123	0.0188447	0.174823	0.678882	0.742841	0.527048	0.0475976	0.181093	0.393951	-0.31	-0.05	-0.04	-0.14	-0.17	-0.15	-0.21	-0.27	-0.24	-0.02	-0.27	0.04	-0.5	0.21	-0.15	-0.07	-0.36
SYT2	2	0.267956	0.445932	0.141687	0.830995	0.646856	0.69792	0.652479	0.935325	0.777079	0.993316	0.886755	0.807716	0.846311	0.0617495	0.144496	0.927556	0.0461951	0.0961268	0.0681722	0.322325	0.157689	0.86921	0.0521993	0.350648	0.788334	0.106159	0.133942	0.87063	0.0141441	0.0672854	0.227321	0.32	-0.2	-0.37	-0.06	-0.12	-0.1	-0.12	0.02	0.08	0	-0.04	-0.07	0.06	0.38	-0.31	-0.02	0.41
PRKCE	2	0.448595	0.900294	0.519467	0.601516	0.662839	0.630882	0.670993	0.514059	0.451299	0.734001	0.17675	0.459309	0.0176578	0.905485	0.451098	0.864767	0.577918	0.678199	0.766402	0.554593	0.335864	0.711971	0.659692	0.022037	0.62842	0.662335	0.283732	0.938156	0.825525	0.390844	0.992552	0.22	0.03	0.17	-0.14	-0.11	-0.13	-0.11	-0.18	-0.2	0.09	-0.36	0.23	-0.62	-0.03	0.16	0.04	0.12
ADAM23	2	0.0257032	0.652742	0.484291	0.855421	0.703453	0.921448	0.547016	0.83742	0.865623	0.481648	0.0562539	0.69417	0.822863	0.87846	0.940638	0.34375	0.283058	0.0261287	0.941653	0.191794	0.288379	0.8277	0.848978	0.902949	0.943987	0.42422	0.720565	0.533646	0.539955	0.0931814	0.990162	0.59	-0.12	-0.18	-0.05	-0.1	-0.03	-0.16	-0.06	0.05	-0.19	-0.49	0.12	-0.07	0.03	-0.02	0.2	0.23
NR4A2	2	0.409349	0.277946	0.708974	0.162844	0.42217	0.299542	0.746601	0.339494	0.279151	0.298098	0.412216	0.266607	0.343169	0.941355	0.213779	0.792403	0.828143	0.887808	0.777057	0.609436	0.0406229	0.95886	0.930642	0.298638	0.153581	0.772358	0.0308154	0.819401	0.969775	0.938479	0.622596	-0.24	-0.28	-0.1	-0.35	0.21	0.27	0.08	0.26	0.29	0.28	-0.22	0.33	-0.27	-0.02	-0.26	-0.06	0.05
DCTN2	1	0.907599	0.280715	0.0886753	0.865517	0.950404	0.934581	0.895058	0.99413	0.972995	0.428204	0.263577	0.598153	0.0204415	0.092344	0.586473	0.124137	0.218646	0.543345	0.820949	0.806701	0.695971	0.974061	0.903297	0.345823	0.744382	0.279623	0.62157	0.496457	0.566676	0.260596	0.756291	-0.03	-0.28	-0.43	-0.04	-0.02	-0.02	0.03	0	-0.01	-0.21	0.3	-0.16	0.61	0.34	-0.12	-0.32	-0.26
ERBB2	1	0.723601	0.984673	0.845945	0.915017	0.808266	0.874823	0.686656	0.594967	0.618931	0.67355	0.280822	0.868145	0.343873	0.749365	0.0262357	0.328835	0.628999	0.339641	0.453	0.590814	0.457783	0.536198	0.684808	0.406571	0.42894	0.936867	0.400067	0.329893	0.502145	0.152007	0.317875	-0.1	-0.01	-0.05	0.03	0.06	0.04	0.11	0.14	0.13	0.11	0.29	-0.05	0.27	0.07	-0.45	-0.21	0.1
STXBP1	1	0.21512	0.781023	0.389917	0.829712	0.225319	0.248949	0.258943	0.11405	0.127362	0.0710939	0.528102	0.103885	0.422418	0.0858282	0.529078	0.313264	0.0791384	0.0423645	0.894333	0.198914	0.16879	0.296248	0.79106	0.712509	0.287746	0.0876833	0.229639	0.346225	0.167198	0.156167	0.594184	0.35	0.07	0.22	-0.06	0.31	0.3	0.29	0.41	0.4	0.46	0.17	0.47	0.23	-0.35	0.14	0.21	0.37
NCAM1	1	0.397443	0.976078	0.836763	0.905206	0.765124	0.92708	0.576608	0.715062	0.934563	0.468947	0.293339	0.296525	0.373957	0.409863	0.365967	0.136244	0.0448268	0.338328	0.613975	0.634211	0.92885	0.491484	0.568227	0.497329	0.756022	0.463176	0.61144	0.244525	0.170096	0.743415	0.929283	0.25	-0.01	0.05	-0.03	0.08	0.02	0.15	0.1	0.02	0.2	-0.28	0.31	-0.26	-0.17	0.19	0.31	0.41
SPTAN1	1	0.486213	0.829043	0.572392	0.590745	0.956226	0.747659	0.535248	0.979477	0.669221	0.833817	0.886661	0.798815	0.418464	0.758181	0.510438	0.322068	0.0593662	0.472061	0.403382	0.154555	0.0145084	0.989993	0.496743	0.604575	0.708154	0.316144	0.104136	0.62513	0.189546	0.611738	0.762625	0.2	-0.06	0.15	-0.14	0.01	-0.08	0.16	0.01	-0.12	0.06	-0.04	-0.08	0.24	-0.06	0.14	-0.21	-0.39
SCN9A	1	0.689579	0.699099	0.404026	0.185528	0.0831006	0.0642486	0.213379	0.0940218	0.10053	0.014767	0.150643	0.276103	0.67834	0.215907	0.543387	0.611258	0.816934	0.135886	0.83901	0.906301	0.349974	0.106792	0.497229	0.848097	0.908094	0.550746	0.318568	0.245057	0.818173	0.111034	0.792158	0.12	0.1	-0.22	0.34	-0.43	-0.46	-0.32	-0.43	-0.43	-0.6	0.38	-0.33	-0.12	-0.26	-0.13	-0.11	0.05
DPYSL2	1	0.0844489	0.674549	0.377143	0.931774	0.833861	0.886167	0.681906	0.735576	0.793753	0.965584	0.966725	0.900923	0.692333	0.187023	0.246191	0.78953	0.019081	0.113009	0.0805541	0.63417	0.828582	0.928281	0.48671	0.619655	0.554725	0.321621	0.4255	0.943286	0.0741182	0.220342	0.154208	0.48	-0.11	-0.23	0.02	0.06	0.04	0.11	0.09	0.07	0.01	0.01	0.04	-0.12	-0.27	-0.25	0.06	0.47
KCND3	1	0.296235	0.595794	0.802554	0.536554	0.990374	0.951309	0.946447	0.736364	0.731833	0.567743	0.427141	0.229031	0.600104	0.991578	0.942557	0.729717	0.0325363	0.324394	0.620713	0.133145	0.460307	0.862938	0.287978	0.227568	0.937563	0.365669	0.890707	0.995039	0.0876888	0.79078	0.783521	0.3	-0.14	-0.07	-0.16	0	0.02	-0.02	0.09	0.09	0.15	-0.21	0.36	-0.15	0	-0.02	0.07	0.44
GNG4	1	0.548957	0.676541	0.920484	0.524204	0.125825	0.112701	0.195946	0.0759439	0.0592103	0.268526	0.117284	0.0432247	0.113475	0.615429	0.479193	0.729696	0.474833	0.567755	0.400473	0.156509	0.301851	0.799757	0.984343	0.0724699	0.247173	0.292035	0.248785	0.963396	0.508864	0.183172	0.993163	-0.18	0.11	0.03	0.17	0.39	0.4	0.33	0.46	0.48	0.29	0.41	0.57	0.44	-0.11	-0.15	0.07	0.15
GABRG2	1	0.0533229	0.462262	0.538465	0.425389	0.915075	0.927757	0.657382	0.961942	0.924313	0.912741	0.968079	0.90348	0.239553	0.979715	0.309854	0.1817	0.0457962	0.281953	0.938754	0.0636923	0.97853	0.333971	0.400005	0.149229	0.367366	0.298681	0.494539	0.219995	0.13199	0.948603	0.632143	0.53	-0.19	-0.16	-0.21	-0.03	0.02	-0.12	-0.01	0.03	0.03	-0.01	-0.04	-0.34	0.01	0.22	0.28	0.41
RET	1	0.882002	0.296442	0.158317	0.636525	0.47436	0.411177	0.584826	0.48465	0.427726	0.918966	0.579127	0.753082	0.169076	0.274165	0.581213	0.55976	0.626061	0.231974	0.768507	0.49493	0.615763	0.320005	0.581311	0.0314249	0.488713	0.30015	0.509639	0.80777	0.483688	0.0992321	0.874873	0.04	-0.27	-0.36	-0.12	0.19	0.21	0.14	0.19	0.21	0.03	0.15	-0.1	0.39	0.23	-0.12	-0.13	0.1
PPP2R2B	1	0.876476	0.237609	0.121583	0.546466	0.999646	0.708613	0.583103	0.99136	0.755684	0.489183	0.179132	0.311421	0.710461	0.535054	0.649425	0.803864	0.547555	0.72104	0.540885	0.0488535	0.277893	0.568362	0.369265	0.621344	0.524945	0.129748	0.777827	0.912727	0.584277	0.57145	0.561912	-0.05	-0.3	-0.39	-0.16	0	0.1	-0.14	0	0.08	-0.19	-0.35	-0.3	-0.11	0.13	0.1	0.05	0.13
S100A10	1	0.807193	0.131364	0.295673	0.279973	0.563249	0.43647	0.756354	0.34587	0.297016	0.836198	0.552288	0.494901	0.388809	0.910678	0.699051	0.528457	0.960257	0.73918	0.9738	0.00225338	0.176279	0.862382	0.124563	0.241302	0.749029	0.0722321	0.496988	0.686279	0.543503	0.987105	0.930821	-0.07	-0.38	-0.27	-0.28	0.15	0.2	0.08	0.25	0.28	-0.06	-0.16	-0.21	0.25	0.02	-0.08	-0.14	-0.01
STX18	1	0.484839	0.763539	0.99414	0.801763	0.784707	0.731779	0.926372	0.411891	0.31994	0.356822	0.0307991	0.99503	0.915725	0.869591	0.865121	0.52226	0.62803	0.947505	0.75389	0.504934	0.975908	0.569463	0.49289	0.891095	0.629843	0.623156	0.925032	0.97841	0.48883	0.8404	0.968314	0.2	-0.08	0	-0.07	-0.07	-0.09	-0.02	-0.22	-0.27	-0.25	-0.54	0	-0.03	0.03	0.04	-0.14	-0.1
SHANK2	1	0.647974	0.951689	0.673611	0.918121	0.688359	0.694235	0.705574	0.458276	0.443225	0.480589	0.373228	0.0121041	0.299218	0.943691	0.857157	0.297949	0.123368	0.194574	0.983782	0.552445	0.801004	0.859064	0.7289	0.503376	0.715823	0.759423	0.868064	0.58988	0.436705	0.352376	0.844332	0.13	0.02	0.11	-0.03	0.11	0.1	0.1	0.2	0.21	0.19	-0.24	0.67	0.3	0.01	-0.04	0.22	0.32
PRX	1	0.752133	0.578532	0.933748	0.568236	0.413467	0.464583	0.41022	0.388952	0.403786	0.264538	0.0885478	0.870898	0.846401	0.71997	0.717776	0.0415311	0.345318	0.58964	0.786586	0.190832	0.727451	0.786565	0.998812	0.0858602	0.858177	0.402966	0.880885	0.240152	0.704169	0.763858	0.820633	-0.09	0.15	0.02	0.15	0.21	0.19	0.21	0.23	0.22	0.3	0.44	-0.05	-0.06	-0.08	-0.08	-0.42	-0.2
RGS4	1	0.888919	0.994993	0.872093	0.82626	0.868777	0.954666	0.577541	0.427146	0.564031	0.795477	0.631444	0.0641857	0.227319	0.229309	0.480069	0.200838	0.427441	0.733782	0.382215	0.359294	0.0454251	0.450419	0.490766	0.959546	0.901443	0.246185	0.220518	0.241546	0.353971	0.754452	0.564337	-0.04	0	-0.04	-0.06	-0.04	0.01	-0.15	-0.21	-0.16	-0.07	0.13	-0.53	-0.34	-0.25	0.15	-0.27	-0.17
RGS7BP	1	0.146843	0.400434	0.427821	0.432747	0.79762	0.916579	0.677815	0.778177	0.857978	0.969307	0.876164	0.402295	0.123378	0.110453	0.0874616	0.314114	0.594507	0.323021	0.245686	0.805269	0.355634	0.322242	0.563873	0.185642	0.105216	0.279629	0.252241	0.38801	0.787246	0.0219243	0.136209	0.41	0.22	0.21	0.2	0.07	0.03	0.11	0.08	0.05	0.01	-0.04	0.25	-0.43	-0.33	0.36	0.21	0.11
GRIK2	1	0.636035	0.414946	0.174795	0.678122	0.0712956	0.0486326	0.165457	0.20472	0.158005	0.475405	0.128487	0.728611	0.147653	0.894695	0.316907	0.409898	0.476318	0.451073	0.169154	0.96045	0.0790019	0.489224	0.426713	0.32118	0.734696	0.948279	0.0870097	0.468065	0.999291	0.553212	0.334464	-0.14	-0.21	-0.35	-0.11	-0.45	-0.48	-0.35	-0.33	-0.37	-0.19	0.4	-0.11	-0.41	0.03	-0.21	-0.18	-0.15
TRPV2	1	0.942066	0.659716	0.55184	0.910679	0.768078	0.814735	0.701979	0.481194	0.527518	0.816019	0.0472973	0.710757	0.152066	0.757117	0.100641	0.779295	0.340201	0.415021	0.269808	0.806119	0.81615	0.627564	0.242545	0.0804542	0.690815	0.767918	0.170515	0.743905	0.201591	0.195218	0.577653	-0.02	0.12	0.16	0.03	-0.08	-0.06	-0.1	-0.19	-0.17	-0.06	-0.5	0.11	-0.4	0.07	0.34	-0.06	-0.2
TJP2	1	0.928286	0.0633264	0.0844662	0.156371	0.666119	0.697207	0.653768	0.691338	0.857155	0.724051	0.882719	0.468629	0.520372	0.364599	0.626061	0.0239075	0.521877	0.69492	0.731009	0.602135	0.692956	0.0998544	0.803876	0.520628	0.679349	0.761796	0.801545	0.0573536	0.635156	0.589623	0.919163	0.03	-0.46	-0.43	-0.36	0.11	0.1	0.12	0.11	0.05	0.1	0.04	-0.22	-0.19	0.19	-0.1	-0.46	-0.14
KCNA4	1	0.769395	0.557751	0.15787	0.810046	0.957928	0.958175	0.759679	0.734803	0.805938	0.998531	0.495072	0.77565	0.60233	0.569942	0.700391	0.662353	0.765368	0.995448	0.775235	0.504999	0.499659	0.352327	0.192148	0.00224587	0.95541	0.965849	0.420792	0.872418	0.571339	0.61258	0.881174	0.09	0.15	0.36	-0.06	-0.01	0.01	-0.08	-0.09	-0.07	0	-0.18	0.09	-0.15	-0.12	0.08	0.09	-0.06
KALRN	1	0.759427	0.688813	0.946681	0.536531	0.882591	0.732433	0.863487	0.529357	0.590356	0.521142	0.0146548	0.860455	0.344922	0.836422	0.189444	0.845993	0.426013	0.339882	0.996619	0.556111	0.905944	0.794663	0.247091	0.24174	0.5315	0.680798	0.4328	0.950845	0.290993	0.398565	0.847989	-0.09	-0.1	0.02	-0.16	0.04	0.09	-0.05	-0.17	-0.15	-0.17	-0.6	-0.05	-0.27	0.04	0.28	0.04	-0.17
CALCA	1	0.83795	0.229471	0.724203	0.0905023	0.432413	0.393649	0.483034	0.773273	0.67639	0.583917	0.667153	0.495165	0.39524	0.473843	0.152748	0.698583	0.495787	0.970504	0.675898	0.789203	0.342059	0.516504	0.0808913	0.0455372	0.889475	0.587723	0.161192	0.7026	0.329392	0.860864	0.732407	0.06	0.31	0.09	0.42	0.2	0.22	0.18	0.08	0.11	-0.15	-0.12	-0.21	-0.25	-0.15	0.3	-0.08	-0.15
TRPM3	1	0.745697	0.516331	0.49755	0.638265	0.323283	0.291809	0.467709	0.307056	0.2495	0.305217	0.00506189	0.842687	0.914031	0.576242	0.673608	0.902289	0.0918257	0.586079	0.707661	0.299311	0.960027	0.428599	0.600807	0.482956	0.191554	0.394663	0.882649	0.724283	0.203588	0.739274	0.479733	0.1	-0.17	-0.18	-0.12	-0.25	-0.27	-0.19	-0.27	-0.31	-0.27	0.66	-0.06	0.03	-0.12	-0.09	0.03	0.35
SYT4	1	0.516979	0.426216	0.122381	0.913648	0.872048	0.965406	0.819989	0.894018	0.789828	0.911793	0.467633	0.936433	0.584889	0.407392	0.4281	0.434629	0.0984704	0.391402	0.0615561	0.0661706	0.0152374	0.422175	0.230665	0.393528	0.533293	0.133117	0.0756959	0.419119	0.161259	0.500702	0.193538	0.19	-0.21	-0.39	-0.03	-0.04	-0.01	-0.06	0.04	0.07	-0.03	-0.2	0.02	-0.16	0.17	-0.17	0.17	0.35
SYBU	1	0.068337	0.563307	0.762948	0.383696	0.867018	0.998561	0.646533	0.914743	0.826501	0.574094	0.0202939	0.358246	0.426476	0.178826	0.445057	0.456436	0.301462	0.551224	0.600673	0.565219	0.307223	0.856521	0.513354	0.651685	0.308788	0.287186	0.983775	0.556548	0.633699	0.910346	0.811149	0.5	0.15	0.08	0.23	0.04	0	0.12	-0.03	-0.06	-0.15	-0.57	0.28	-0.23	-0.28	0.16	0.16	0.22
DCTN1	0	0.487824	0.449311	0.492999	0.452467	0.566191	0.578792	0.617012	0.658074	0.674222	0.772006	0.121409	0.694081	0.440007	0.948752	0.124014	0.179847	0.888305	0.298761	0.858763	0.796714	0.765863	0.635753	0.743062	0.579312	0.952259	0.876418	0.491578	0.305875	0.748124	0.132588	0.846461	0.2	-0.2	-0.18	-0.2	-0.15	-0.14	-0.13	-0.12	-0.11	-0.08	0.4	-0.12	0.22	-0.01	-0.32	-0.28	-0.03
KLC1	0	0.868662	0.685368	0.852276	0.438883	0.213476	0.141589	0.436761	0.220586	0.139517	0.542177	0.402981	0.306047	0.430443	0.474105	0.442738	0.238154	0.131017	0.873419	0.174028	0.792395	0.232823	0.81639	0.488669	0.662517	0.701833	0.474936	0.239227	0.667946	0.147186	0.66503	0.476026	-0.05	0.11	-0.05	0.2	0.32	0.37	0.2	0.32	0.39	0.16	0.22	0.31	0.23	0.15	-0.16	-0.25	0.32
CACNA1B	0	0.347546	0.535414	0.732387	0.177593	0.495955	0.355165	0.693577	0.482633	0.293727	0.643954	0.575091	0.952224	0.738838	0.998112	0.785013	0.548226	0.851835	0.856857	0.395515	0.0744104	0.227909	0.61824	0.898474	0.582708	0.566993	0.319103	0.610521	0.558754	0.903963	0.416649	0.458867	-0.27	-0.16	0.09	-0.34	-0.18	-0.24	-0.1	-0.19	-0.28	0.13	0.15	0.02	0.1	0	-0.06	-0.13	-0.04
SCN1B	0	0.710567	0.462087	0.310055	0.648404	0.6795	0.708492	0.719755	0.808618	0.877701	0.754712	0.214683	0.420689	0.23868	0.279947	0.461856	0.474585	0.227727	0.614222	0.846546	0.798779	0.692986	0.832328	0.864956	0.102259	0.933447	0.496968	0.534069	0.833777	0.635065	0.251099	0.888461	-0.11	-0.19	-0.26	-0.12	-0.11	-0.1	-0.09	-0.07	-0.04	-0.08	0.33	-0.24	0.34	0.22	-0.16	-0.15	-0.26
EPB41	0	0.840568	0.201624	0.282151	0.180829	0.757931	0.439107	0.698942	0.904767	0.746486	0.847399	0.284396	0.450249	0.7585	0.0942607	0.973828	0.760286	0.945308	0.464814	0.839576	0.0714616	0.843045	0.50442	0.650045	0.730707	0.882708	0.0527127	0.914193	0.587788	0.891122	0.353998	0.910341	0.06	0.33	0.28	0.34	-0.08	-0.2	0.1	0.03	-0.09	0.05	0.29	0.23	0.09	-0.34	-0.01	-0.07	-0.01
SNAP91	0	0.1172	0.474117	0.403813	0.685909	0.668087	0.832147	0.506129	0.709092	0.820389	0.436439	0.0726175	0.238074	0.249396	0.471711	0.33971	0.0536762	0.217274	0.653385	0.775921	0.970881	0.653973	0.114383	0.938264	0.237506	0.971884	0.654857	0.318473	0.0798568	0.472872	0.73639	0.958733	0.44	0.19	0.22	0.11	0.11	0.06	0.17	0.1	0.06	0.21	-0.46	0.35	-0.33	-0.15	0.2	0.4	0.26
PPARA	0	0.279498	0.294902	0.148426	0.799483	0.694378	0.569116	0.971757	0.72438	0.57087	0.422405	0.228168	0.855382	0.448391	0.688205	0.464576	0.100447	0.757495	0.650676	0.453078	0.772248	0.263101	0.38492	0.304237	0.442059	0.368302	0.673738	0.262978	0.212697	0.50607	0.502925	0.399742	0.31	-0.27	-0.37	-0.07	-0.1	-0.15	0.01	-0.1	-0.15	-0.22	-0.32	0.06	-0.22	0.08	-0.16	-0.34	0.07
PFKM	0	0.961587	0.204391	0.0891408	0.394592	0.477928	0.515458	0.551344	0.520198	0.560351	0.639906	0.54945	0.733651	0.941078	0.297684	0.197894	0.137954	0.310954	0.246802	0.994617	0.917861	0.197238	0.413225	0.457148	0.329413	0.921635	0.610788	0.181241	0.261597	0.425895	0.101882	0.968305	0.01	-0.32	-0.42	-0.22	-0.18	-0.17	-0.16	-0.17	-0.16	-0.13	0.16	-0.1	-0.02	0.22	-0.27	-0.31	-0.22
PGAM1	0	0.766322	0.375729	0.352298	0.546413	0.895078	0.807333	0.537683	0.940429	0.751601	0.407325	0.835801	0.595095	0.290151	0.866848	0.0710644	0.686021	0.0653368	0.526014	0.218023	0.649134	0.620431	0.798183	0.290408	0.0675785	0.938584	0.751629	0.107349	0.832325	0.10588	0.304801	0.39524	0.09	-0.23	-0.24	-0.16	-0.03	0.06	-0.16	-0.02	0.09	-0.22	-0.06	-0.16	0.3	-0.04	-0.37	-0.09	0.38
PXDN	0	0.676357	0.450421	0.779034	0.319488	0.616029	0.59374	0.715288	0.377186	0.388648	0.261722	0.847537	0.13836	0.567511	0.892741	0.911497	0.425379	0.838097	0.83083	0.898299	0.446605	0.50172	0.214571	0.934066	0.732025	0.851876	0.640709	0.920055	0.263827	0.785589	0.978137	0.80648	-0.12	0.2	0.07	0.26	-0.13	-0.14	-0.1	-0.24	-0.23	-0.3	0.05	-0.43	0.17	-0.03	-0.02	-0.17	-0.04
OPTN	0	0.878539	0.40954	0.625351	0.561244	0.653853	0.677203	0.704505	0.778476	0.75996	0.412179	0.518939	0.754484	0.586572	0.67383	0.792159	0.581152	0.485696	0.888868	0.467692	0.594762	0.171879	0.474638	0.788997	0.891394	0.668042	0.571761	0.369122	0.515614	0.521961	0.58557	0.50244	0.05	0.21	0.13	0.15	0.12	0.11	0.1	0.08	0.08	0.22	0.17	-0.1	-0.16	-0.09	0.06	0.12	0.15
RAPGEF4	0	0.121711	0.530801	0.902391	0.491624	0.766977	0.540535	0.863958	0.814636	0.662753	0.779631	0.891992	0.537362	0.174812	0.270819	0.432073	0.15753	0.566077	0.77497	0.924878	0.385796	0.598716	0.364673	0.230632	0.325624	0.476411	0.223829	0.842228	0.213634	0.367355	0.864217	0.704872	0.43	0.16	0.03	0.18	-0.08	-0.16	0.04	-0.06	-0.12	0.08	-0.04	0.19	-0.38	-0.23	0.17	0.3	0.12
EGR2	0	0.0878797	0.699093	0.628844	0.284576	0.340773	0.256261	0.55077	0.298052	0.205909	0.789545	0.260991	0.809428	0.124558	0.43835	0.252099	0.525072	0.0844588	0.5823	0.89125	0.61072	0.915981	0.854744	0.171653	0.911444	0.972102	0.511315	0.470549	0.537028	0.104239	0.648504	0.881319	0.47	-0.1	0.13	-0.28	-0.25	-0.29	-0.16	-0.28	-0.33	-0.07	-0.3	-0.07	-0.43	-0.16	-0.24	-0.14	0.36
TAC1	0	0.943753	0.408037	0.871136	0.256182	0.453591	0.330771	0.694376	0.529565	0.365344	0.993913	0.594007	0.681527	0.458724	0.543709	0.735997	0.258801	0.717619	0.666131	0.897322	0.365462	0.453329	0.588974	0.371827	0.547838	0.798359	0.889923	0.580753	0.408316	0.84906	0.841975	0.971486	-0.02	0.21	0.04	0.29	0.19	0.25	0.1	0.17	0.24	0	-0.14	-0.13	-0.22	-0.13	0.07	0.24	0.08
DPYSL5	0	0.723111	0.916169	0.696365	0.742217	0.937874	0.983763	0.854029	0.617908	0.528319	0.858982	0.89319	0.639386	0.806043	0.067959	0.430429	0.211477	0.972147	0.935946	0.83975	0.37038	0.647882	0.863789	0.712336	0.943263	0.934147	0.598115	0.453646	0.571433	0.778385	0.794126	0.869447	0.1	0.03	-0.1	0.09	0.02	-0.01	0.05	-0.14	-0.17	-0.05	-0.04	-0.14	-0.07	0.37	0.17	-0.26	-0.01
CACNB1	0	0.281886	0.92647	0.958624	0.858025	0.675499	0.879959	0.447532	0.636957	0.844463	0.509471	0.23823	0.330818	0.29481	0.659217	0.886648	0.413335	0.469609	0.545843	0.773243	0.393286	0.45259	0.601335	0.17334	0.189762	0.956356	0.45029	0.946115	0.468521	0.354885	0.253204	0.838734	-0.31	-0.02	-0.01	-0.05	-0.11	-0.04	-0.2	-0.13	-0.05	-0.18	0.31	-0.29	0.3	-0.09	-0.03	0.18	-0.15
NAPB	0	0.97187	0.977502	0.82469	0.688605	0.916757	0.788805	0.470167	0.77524	0.904983	0.597398	0.64451	0.542025	0.858408	0.62044	0.891445	0.409511	0.207628	0.314236	0.780222	0.265596	0.395474	0.502625	0.226162	0.199975	0.576204	0.342328	0.654178	0.843354	0.179577	0.740588	0.682568	-0.01	-0.01	0.06	-0.1	-0.03	0.07	-0.19	-0.08	0.03	-0.14	-0.13	-0.19	-0.05	0.1	-0.03	0.18	0.27
TMOD1	0	0.503121	0.542859	0.256583	0.749294	0.557082	0.75558	0.36837	0.385739	0.574682	0.333319	0.603197	0.102218	0.523459	0.0655704	0.298919	0.264315	0.173473	0.739926	0.828839	0.204317	0.765436	0.735295	0.611863	0.784931	0.546105	0.084018	0.487108	0.512136	0.380133	0.747634	0.826634	0.2	0.16	0.29	0.08	0.15	0.08	0.23	0.23	0.15	0.26	-0.14	0.47	0.19	-0.37	0.22	0.24	0.29
AHNAK	0	0.422786	0.982112	0.881626	0.88065	0.292236	0.185187	0.539696	0.349744	0.233611	0.833014	0.88079	0.296323	0.586886	0.51489	0.164235	0.466074	0.877858	0.0584003	0.339137	0.406588	0.185766	0.669349	0.995235	0.603786	0.465071	0.358739	0.116582	0.972368	0.882468	0.0698189	0.359985	-0.23	0.01	0.04	-0.04	-0.27	-0.34	-0.16	-0.25	-0.32	-0.06	0.04	0.31	-0.16	-0.14	-0.29	0.16	0.03
GABRB3	0	0.415508	0.761983	0.914444	0.785784	0.938853	0.866238	0.92944	0.986042	0.986437	0.727254	0.0714762	0.59189	0.0897197	0.427415	0.409943	0.41485	0.629218	0.267117	0.831375	0.515751	0.34114	0.775472	0.672482	0.836223	0.643411	0.909913	0.971802	0.537346	0.675718	0.159351	0.845526	0.24	-0.08	-0.03	-0.07	0.02	0.04	-0.02	0	0	-0.09	-0.46	0.16	-0.47	-0.17	0.18	0.17	0.1
EGR1	0	0.594666	0.285812	0.546127	0.20451	0.94934	0.832911	0.579473	0.922806	0.944503	0.825296	0.163419	0.830068	0.908481	0.0615983	0.385927	0.930584	0.143055	0.394343	0.281546	0.29166	0.296213	0.459563	0.976985	0.476954	0.647466	0.0842059	0.320698	0.82854	0.322942	0.299758	0.372557	-0.16	-0.27	-0.16	-0.32	-0.02	0.06	-0.14	-0.03	0.02	0.06	-0.37	0.07	-0.03	0.38	-0.19	0.02	0.31
GNAO1	0	0.49379	0.121848	0.326268	0.172404	0.670894	0.678735	0.666975	0.423841	0.501209	0.687473	0.289071	0.745553	0.625602	0.494596	0.949605	0.631861	0.959669	0.144957	0.601158	0.896261	0.8193	0.370714	0.696598	0.204022	0.989157	0.656795	0.879826	0.430892	0.766109	0.193903	0.854718	0.2	-0.39	-0.25	-0.35	0.11	0.11	0.11	0.22	0.18	0.11	-0.28	0.1	0.14	0.14	0.01	0.1	0.01
MYL9	0	0.789151	0.997539	0.942332	0.891794	0.713692	0.905108	0.499016	0.519794	0.677396	0.48246	0.483294	0.878759	0.983384	0.531688	0.655885	0.431893	0.953772	0.752094	0.594466	0.0890905	0.848935	0.43417	0.454943	0.819185	0.440785	0.192378	0.478869	0.394322	0.847729	0.560351	0.925243	-0.08	0	-0.02	0.04	0.1	0.03	0.18	0.17	0.11	0.19	-0.19	0.05	0.01	0.13	0.1	0.17	0.01
CNN1	0	0.90985	0.507302	0.991278	0.322691	0.459647	0.57244	0.346349	0.489769	0.558996	0.634326	0.0645623	0.913768	0.769336	0.864347	0.45551	0.253095	0.856799	0.574155	0.67207	0.108464	0.766645	0.908114	0.794382	0.0931498	0.269706	0.334213	0.561469	0.581105	0.727439	0.828858	0.468898	0.03	0.17	0	0.26	0.19	0.15	0.24	0.19	0.16	0.13	0.47	-0.03	0.09	-0.04	-0.16	-0.24	0.04
RAMP2	0	0.858895	0.967863	0.859256	0.917322	0.256353	0.183806	0.476578	0.289077	0.221398	0.44622	0.869226	0.558097	0.157103	0.961141	0.0509	0.383308	0.540343	0.129407	0.370205	0.822032	0.0894922	0.906336	0.767303	0.564094	0.738623	0.97928	0.0502372	0.674436	0.651593	0.130711	0.460046	0.05	0.01	0.05	-0.03	-0.29	-0.34	-0.19	-0.28	-0.32	-0.21	-0.04	0.18	-0.4	-0.01	-0.4	0.19	0.13
PLXNA4	0	0.664727	0.270062	0.29259	0.297707	0.777156	0.655189	0.979453	0.994341	0.935056	0.934382	0.509388	0.412129	0.963488	0.934842	0.891339	0.397371	0.402249	0.625938	0.386017	0.379837	0.783205	0.930263	0.778191	0.115827	0.347182	0.582705	0.895439	0.715047	0.579979	0.319536	0.30273	-0.13	-0.28	-0.27	-0.27	0.07	0.12	-0.01	0	0.02	0.02	0.18	-0.25	0.01	-0.02	0.03	-0.18	-0.18
LMOD1	0	0.952096	0.803853	0.809162	0.387162	0.40286	0.5391	0.242514	0.481384	0.639635	0.805528	0.331152	0.509166	0.607448	0.993367	0.540429	0.319398	0.94884	0.130349	0.76473	0.265252	0.449796	0.836522	0.632972	0.465224	0.871336	0.545624	0.807829	0.533112	0.713637	0.431977	0.827363	-0.02	0.07	-0.06	0.22	0.22	0.16	0.3	0.19	0.13	-0.07	0.26	-0.2	0.15	0	-0.13	-0.21	0.01
PPP5C	0	0.898054	0.286187	0.171667	0.591307	0.506225	0.450716	0.721506	0.519475	0.456057	0.354253	0.128719	0.368241	0.146179	0.316891	0.504455	0.112745	0.124254	0.810615	0.710962	0.853453	0.86993	0.994648	0.87512	0.18368	0.959523	0.646143	0.580866	0.454327	0.388913	0.440545	0.822517	-0.04	-0.27	-0.35	-0.14	-0.17	-0.2	-0.09	-0.17	-0.2	-0.25	0.4	-0.27	0.41	0.21	-0.14	-0.33	-0.32
APBA1	0	0.326092	0.980541	0.321786	0.348067	0.769599	0.570633	0.979554	0.701244	0.444039	0.313435	0.816041	0.988513	0.87638	0.191125	0.800933	0.461784	0.402981	0.218375	0.649812	0.470333	0.831984	0.937471	0.561422	0.523572	0.966122	0.7654	0.917947	0.774236	0.878564	0.688213	0.84306	0.28	0.01	-0.26	0.24	0.08	0.15	0.01	0.1	0.21	-0.27	-0.06	0	0.05	-0.27	-0.05	0.16	0.18
SYT9	0	0.0592077	0.982019	0.517661	0.601937	0.812363	0.797852	0.882668	0.867469	0.871821	0.475658	0.0595342	0.0733925	0.651306	0.615259	0.220746	0.645593	0.185023	0.111124	0.508095	0.221336	0.253836	0.270936	0.709758	0.190517	0.813532	0.34389	0.107187	0.420521	0.282753	0.371089	0.581372	0.52	0.01	0.17	-0.14	0.06	0.07	0.04	0.05	0.04	0.19	-0.48	0.51	-0.13	0.11	0.26	0.1	0.28
CAMK2G	0	0.691878	0.851791	0.890305	0.757289	0.748036	0.803102	0.690995	0.66052	0.72771	0.352358	0.627803	0.370934	0.434867	0.662346	0.914847	0.460706	0.742778	0.595627	0.817975	0.0663316	0.492236	0.97531	0.488222	0.307892	0.423521	0.223479	0.531597	0.741975	0.549557	0.536557	0.613564	0.12	-0.05	0.04	-0.08	-0.08	-0.07	-0.1	-0.12	-0.09	-0.25	-0.13	-0.27	0.23	0.09	-0.02	0.16	0.07
RPH3A	0	0.549761	0.144694	0.265878	0.138554	0.859382	0.741435	0.969119	0.792839	0.713696	0.732631	0.487549	0.928408	0.691708	0.703069	0.236758	0.535921	0.687161	0.220376	0.577106	0.737366	0.798013	0.700437	0.700284	0.846626	0.808893	0.680212	0.486676	0.56021	0.535959	0.167363	0.605385	0.17	-0.37	-0.29	-0.37	0.05	0.09	-0.01	0.07	0.1	0.09	-0.19	-0.03	-0.12	0.08	-0.25	-0.13	0.09
OLFM1	0	0.629136	0.777635	0.684514	0.996318	0.0927942	0.103366	0.126968	0.0813726	0.104332	0.188965	0.726269	0.538838	0.575425	0.493867	0.51474	0.352863	0.38096	0.559041	0.170292	0.208562	0.432741	0.813611	0.179636	0.135203	0.703458	0.315366	0.267305	0.441128	0.295504	0.801405	0.514368	-0.14	-0.07	-0.11	0	0.42	0.41	0.39	0.45	0.42	0.35	0.1	0.19	0.16	-0.14	-0.14	-0.2	0.19
TTBK2	0	0.500791	0.549952	0.767197	0.474802	0.787247	0.879016	0.638085	0.926983	0.937484	0.662367	0.790984	0.795839	0.453336	0.133175	0.523727	0.25488	0.196237	0.337403	0.660449	0.407575	0.732463	0.844114	0.233705	0.258397	0.970218	0.719979	0.626924	0.582628	0.293036	0.0796875	0.770728	0.2	0.16	0.08	0.19	-0.07	-0.04	-0.12	-0.02	0.02	-0.12	0.07	-0.08	-0.22	-0.31	0.14	0.24	0.27
PIEZO2	0	0.282559	0.472355	0.74908	0.45993	0.589214	0.571908	0.650281	0.593868	0.627409	0.782185	0.498709	0.95248	0.111594	0.889026	0.731513	0.263934	0.169779	0.989327	0.660245	0.55519	0.266043	0.686307	0.343469	0.345597	0.258601	0.707064	0.644451	0.419501	0.314449	0.450179	0.429332	-0.31	-0.19	-0.08	-0.19	0.14	0.15	0.12	0.14	0.13	0.08	0.18	-0.02	0.44	-0.03	-0.07	-0.24	-0.29
[truncated: 14 more columns]

## Sheet: NAc
Gene	# Phenotypes with P < 0.05	BXD_10020	BXD_10418	BXD_10419	BXD_10420	BXD_10421	BXD_10422	BXD_10423	BXD_10424	BXD_10425	BXD_10426	BXD_10509	BXD_10897	BXD_10918	BXD_11302	BXD_11307	BXD_11308	BXD_11309	BXD_11310	BXD_11383	BXD_11559	BXD_11564	BXD_11565	BXD_11566	BXD_11567	BXD_11640	BXD_11816	BXD_11821	BXD_11822	BXD_11823	BXD_11824	BXD_11897	BXD_10020	BXD_10418	BXD_10419	BXD_10420	BXD_10421	BXD_10422	BXD_10423	BXD_10424	BXD_10425	BXD_10426	BXD_10509	BXD_10897	BXD_10918	BXD_11302	BXD_11307	BXD_11308	BXD_11309
SHANK2	13	0.899629	0.00380021	0.0284915	0.00889382	0.0367229	0.130492	0.0248234	0.556833	0.182117	0.0388943	0.688448	0.019958	0.166854	0.0157842	0.300268	0.350825	0.414821	0.769141	0.0184591	0.0535156	0.304563	0.0392897	0.045154	0.319081	0.126448	0.0138826	0.432921	0.215033	0.316487	0.899369	0.0348457	0.03	-0.59	-0.47	-0.54	-0.45	-0.33	-0.48	-0.14	-0.3	-0.45	-0.1	-0.59	-0.35	0.43	-0.21	-0.19	0.16
RAPGEF4	10	0.138688	0.158226	0.137645	0.15003	0.0318314	0.0691572	0.0236028	0.110785	0.0776665	0.181687	0.942315	0.0102724	0.025801	0.747807	0.16664	0.00457561	0.0413705	0.460116	0.292716	0.466269	0.718384	0.00617727	0.40488	0.362557	0.00421139	0.598455	0.9916	0.00698436	0.114435	0.368878	0.0314446	-0.36	-0.31	-0.33	-0.32	-0.46	-0.39	-0.48	-0.36	-0.39	-0.3	0.02	-0.64	-0.54	-0.06	-0.27	-0.53	-0.4
NFASC	9	0.753064	0.178825	0.363587	0.0802877	0.0615114	0.11946	0.0441536	0.180801	0.113701	0.355926	0.781236	0.181112	0.0297193	0.252159	0.011759	0.00415452	0.877248	0.98288	0.00824685	0.804775	0.329582	0.000796156	0.466479	0.63317	0.0177815	0.266072	0.169038	0.000689455	0.832382	0.896264	0.00545885	-0.08	-0.3	-0.2	-0.38	-0.41	-0.34	-0.43	-0.3	-0.36	-0.21	-0.07	-0.36	-0.53	0.21	-0.48	-0.53	-0.03
DCTN2	8	0.246903	0.111649	0.0475605	0.172975	0.059316	0.0957997	0.0645805	0.0983817	0.0802877	0.195262	0.242373	0.0347283	0.00953866	0.987936	0.326497	0.0358981	0.297495	0.465637	0.0618778	0.993634	0.789386	0.0339765	0.565284	0.919718	0.00346905	0.805079	0.763107	0.0276718	0.359069	0.514952	0.0117496	-0.29	-0.35	-0.43	-0.3	-0.41	-0.36	-0.4	-0.37	-0.39	-0.29	-0.28	-0.55	-0.61	0	-0.2	-0.41	-0.21
TRPM3	8	0.541269	0.133188	0.0322826	0.450475	0.0271583	0.024327	0.116535	0.137104	0.0617517	0.0262097	0.0581479	0.0628123	0.433825	0.0763942	0.716062	0.332852	0.214393	0.0123746	0.366834	0.0607997	0.259673	0.449599	0.653744	0.751368	0.0318005	0.0305454	0.317931	0.332426	0.440691	0.0307559	0.0610631	-0.15	-0.33	-0.46	-0.17	-0.47	-0.48	-0.34	-0.34	-0.41	-0.48	0.44	-0.49	-0.2	0.32	-0.07	0.19	0.25
ADD2	7	0.209778	0.0260784	0.15308	0.00799431	0.0628438	0.122954	0.0642414	0.392897	0.137627	0.243764	0.562487	0.00356225	0.0230986	0.231569	0.925992	0.819178	0.94321	0.429593	0.0266538	0.0964443	0.568694	0.470488	0.859891	0.524222	0.000615541	0.142218	0.893054	0.77504	0.821035	0.634209	0.00192828	-0.31	-0.47	-0.32	-0.55	-0.4	-0.34	-0.4	-0.2	-0.34	-0.27	-0.14	-0.7	-0.55	0.22	0.02	0.05	0.01
GNAO1	7	0.968964	0.15576	0.248345	0.114798	0.0175899	0.0597872	0.00742367	0.11247	0.117352	0.0604378	0.190039	0.258376	0.0527577	0.0687878	0.154988	0.0807653	0.112191	0.322255	0.0338292	0.184188	0.445068	0.0230404	0.445777	0.255165	0.000748	0.055571	0.38801	0.0427916	0.174349	0.294741	0.00209382	-0.01	-0.31	-0.26	-0.35	-0.5	-0.41	-0.55	-0.36	-0.35	-0.42	-0.31	-0.31	-0.48	0.33	-0.28	-0.34	-0.31
SORCS2	7	0.895205	0.142041	0.168827	0.1202	0.0645766	0.109599	0.0616029	0.285244	0.181909	0.409814	0.146469	0.138172	0.0811395	0.827416	0.0067965	0.0145131	0.389622	0.761954	0.049672	0.949938	0.980387	0.0191399	0.793283	0.998924	0.0092363	0.697246	0.258409	0.00856384	0.485205	0.834519	0.0151314	-0.03	-0.32	-0.3	-0.34	-0.4	-0.35	-0.4	-0.24	-0.3	-0.19	-0.35	-0.4	-0.43	0.04	-0.51	-0.47	-0.17
PFKM	6	0.311378	0.0440133	0.00901675	0.14721	0.0915269	0.0684458	0.24283	0.312013	0.194948	0.52723	0.44625	0.0196853	0.077995	0.633709	0.304056	0.241449	0.827653	0.210487	0.0150439	0.803535	0.92371	0.177604	0.40964	0.631701	6.58245e-05	0.985742	0.948293	0.169867	0.735795	0.354286	0.000434583	-0.25	-0.43	-0.54	-0.32	-0.37	-0.4	-0.26	-0.23	-0.29	-0.15	0.19	-0.59	-0.44	-0.09	-0.21	-0.23	-0.04
KCND3	6	0.254394	0.396197	0.499787	0.760399	0.239723	0.17006	0.338579	0.0125425	0.0380154	0.412612	0.755592	0.798657	0.0151038	0.767444	0.378595	0.703875	0.0177491	0.0935189	0.71734	0.138122	0.66639	0.388572	0.00338551	0.193014	0.533067	0.475267	0.882909	0.673559	0.00335897	0.249381	0.486499	-0.28	0.19	0.15	0.07	-0.26	-0.3	-0.21	-0.53	-0.46	-0.19	-0.08	0.07	-0.58	-0.06	0.18	-0.08	-0.45
NAPB	6	0.673636	0.689124	0.863577	0.452529	0.0104903	0.0514807	0.00262335	0.0226644	0.044959	0.00296039	0.800921	0.267083	0.0328443	0.0965891	0.792167	0.127144	0.213764	0.874604	0.782061	0.778733	0.736146	0.257679	0.180686	0.480836	0.729052	0.191742	0.569693	0.225882	0.121856	0.684612	0.862292	-0.11	-0.09	-0.04	-0.17	-0.53	-0.42	-0.61	-0.49	-0.44	-0.62	0.06	-0.31	-0.52	0.3	-0.05	-0.3	-0.25
CD44	5	0.613299	0.90858	0.408388	0.711341	0.924667	0.471059	0.493896	0.534669	0.713655	0.868462	0.467213	0.217542	0.906488	0.815126	0.136368	0.0112408	0.0953732	0.507923	0.35397	0.041269	0.637805	0.139005	0.0130965	0.713425	0.248661	0.334898	0.261419	0.0293456	0.0194921	0.737809	0.225388	0.13	-0.03	-0.19	0.08	-0.02	-0.16	0.15	-0.14	-0.09	0.04	0.18	-0.34	0.03	0.04	0.29	0.48	0.33
CACNA2D1	5	0.884392	0.440688	0.464078	0.299706	0.0261321	0.0950818	0.00426311	0.0280111	0.0847864	0.059912	0.477977	0.814274	0.00108414	0.337887	0.0558879	0.197964	0.328135	0.0649314	0.0425083	0.430654	0.309551	0.0777956	0.713523	0.37434	0.565321	0.370675	0.127029	0.113747	0.414625	0.1323	0.16046	-0.04	-0.17	-0.16	-0.23	-0.47	-0.36	-0.58	-0.48	-0.39	-0.42	-0.17	-0.07	-0.72	0.18	-0.37	-0.26	-0.2
PXDN	5	0.221254	0.0713382	0.214804	0.0414207	0.0913012	0.14511	0.100033	0.462245	0.228065	0.366067	0.202521	0.243879	0.172032	0.382465	0.105295	0.182738	0.526712	0.882876	0.0508241	0.367599	0.660977	0.0182272	0.844041	0.750982	0.0284479	0.209225	0.439742	0.0469205	0.707217	0.947333	0.0223806	-0.3	-0.39	-0.28	-0.44	-0.37	-0.32	-0.36	-0.17	-0.27	-0.21	-0.31	-0.32	-0.35	0.16	-0.32	-0.26	-0.13
KALRN	5	0.0283981	0.259223	0.402056	0.159206	0.0573702	0.0815766	0.0814487	0.202749	0.0547443	0.402577	0.476227	0.141331	0.132723	0.539543	0.302334	0.0219726	0.312015	0.704412	0.223075	0.0487872	0.545029	0.0417713	0.509489	0.419074	0.709258	0.691175	0.975562	0.0377936	0.336261	0.756707	0.387666	-0.52	-0.25	-0.19	-0.31	-0.41	-0.38	-0.38	-0.29	-0.43	-0.19	0.17	-0.4	-0.38	0.11	-0.21	-0.44	-0.2
ERBB2	4	0.149772	0.657437	0.810896	0.505156	0.659666	0.739271	0.504087	0.232424	0.606263	0.364595	0.031048	0.856786	0.0909801	0.551433	0.156788	0.294642	0.0047815	0.454788	0.364828	0.565373	0.188352	0.212548	0.0425741	0.688537	0.450992	0.676339	0.1519	0.247266	0.00547272	0.780007	0.405971	-0.35	0.1	-0.05	0.15	-0.1	-0.08	-0.15	-0.27	-0.12	-0.21	-0.5	0.05	-0.42	-0.11	-0.28	-0.21	-0.53
MBP	4	0.0765428	0.526955	0.172493	0.707643	0.3129	0.332885	0.242488	0.188881	0.526493	0.727731	0.375259	0.89589	0.315437	0.502731	0.00480292	0.0125018	0.562262	0.552776	0.962759	0.581019	0.223323	0.126274	0.764043	0.0201583	0.9057	0.546701	0.0819295	0.043373	0.497369	0.306664	0.825653	-0.43	-0.14	-0.3	-0.08	-0.23	-0.22	-0.26	-0.3	-0.15	-0.08	0.22	-0.04	-0.26	0.13	-0.53	-0.47	-0.12
DPYSL2	4	0.355894	0.469581	0.662196	0.451811	0.851261	0.444769	0.566074	0.29406	0.32783	0.951807	0.0518699	0.418689	0.483736	0.481202	0.0203552	0.041566	0.0344361	0.448929	0.226646	0.668944	0.945961	0.0493239	0.229954	0.538799	0.113743	0.584657	0.713898	0.0507426	0.0794339	0.689437	0.116717	-0.23	-0.16	-0.1	-0.17	0.04	0.17	-0.13	0.24	0.22	0.01	-0.45	-0.23	-0.18	-0.13	-0.44	-0.39	-0.41
TAC1	4	0.0256456	0.159506	0.693523	0.0175093	0.435168	0.684172	0.230689	0.358921	0.346669	0.701339	0.489962	0.381288	0.399668	0.145844	0.487113	0.115719	0.168586	0.771751	0.553157	0.559488	0.92951	0.23285	0.0102216	0.77871	0.648206	0.341637	0.537011	0.190522	0.0385097	0.984106	0.535084	0.52	0.31	0.09	0.5	0.18	0.09	0.27	0.21	0.22	0.09	0.17	0.24	0.22	-0.27	0.14	0.31	0.27
SYT2	4	0.355315	0.739933	0.70632	0.850898	0.775961	0.650826	0.951264	0.280497	0.374048	0.539268	0.413628	0.376318	0.306269	0.980893	0.379762	0.0206428	0.0954945	0.073083	0.861505	0.0101969	0.835489	0.0445215	0.127418	0.333273	0.0792792	0.319628	0.604025	0.0327658	0.0849846	0.146945	0.272642	0.23	-0.08	-0.09	-0.04	0.06	0.1	0.01	0.25	0.2	0.14	-0.2	-0.25	0.26	0	0.18	0.44	0.33
PPP5C	4	0.908926	0.76622	0.672012	0.623639	0.161251	0.218807	0.143907	0.189726	0.163005	0.513333	0.196383	0.258807	0.0352376	0.956278	0.390137	0.0130012	0.58917	0.923225	0.316136	0.397055	0.903997	0.026915	0.828992	0.894268	0.149923	0.980318	0.929724	0.017995	0.541582	0.878808	0.195936	0.03	-0.07	-0.1	-0.11	-0.31	-0.27	-0.32	-0.3	-0.32	-0.15	-0.31	-0.31	-0.51	0.01	-0.17	-0.47	-0.11
APBA1	4	0.660294	0.792741	0.640987	0.341962	0.30438	0.561909	0.128612	0.391071	0.346713	0.289997	0.0161837	0.22117	0.0429888	0.577285	0.269008	0.0680037	0.249578	0.547768	0.33391	0.801723	0.788065	0.0190758	0.266225	0.341568	0.266282	0.644335	0.747807	0.0297922	0.219978	0.509623	0.306196	0.11	-0.06	0.11	-0.21	-0.23	-0.13	-0.33	-0.2	-0.22	-0.24	-0.54	-0.34	-0.5	0.1	-0.22	-0.36	-0.23
VAMP2	3	0.912654	0.651877	0.848818	0.414458	0.354023	0.674545	0.117186	0.570824	0.745427	0.468735	0.011486	0.601622	0.0676946	0.550968	0.0507646	0.2733	0.218765	0.970733	0.0939847	0.322022	0.283234	0.140968	0.268446	0.724651	0.0433684	0.349468	0.204623	0.176578	0.191879	0.989876	0.0441001	-0.03	-0.1	-0.04	-0.18	-0.21	-0.09	-0.34	-0.13	-0.08	-0.17	-0.57	-0.15	-0.45	0.11	-0.38	-0.22	-0.24
CACNB1	3	0.565681	0.283019	0.567894	0.233802	0.927618	0.984957	0.924474	0.617942	0.891371	0.835237	0.189875	0.136191	0.656894	0.934486	0.256206	0.232385	0.290424	0.844473	0.0522194	0.817256	0.749038	0.0318843	0.735465	0.558563	0.0280826	0.923379	0.944595	0.0669723	0.690161	0.743826	0.037967	-0.15	-0.24	-0.13	-0.26	-0.02	0	-0.02	0.12	-0.03	0.05	-0.31	-0.4	-0.12	-0.02	-0.23	-0.24	-0.21
ACTA2	3	0.937683	0.522544	0.955465	0.212549	0.275547	0.452855	0.185648	0.265965	0.156011	0.177451	0.884437	0.214708	0.0317041	0.301339	0.732889	0.13761	0.447257	0.803009	0.127552	0.588309	0.678278	0.0224744	0.899715	0.418381	0.276372	0.440905	0.83524	0.0454104	0.717796	0.891957	0.130863	0.02	0.14	-0.01	0.28	0.24	0.17	0.29	0.25	0.32	0.31	-0.04	0.34	0.52	-0.19	-0.07	0.29	0.15
AHNAK	3	0.2991	0.0874274	0.310348	0.0450416	0.0597932	0.0448036	0.201403	0.315657	0.1048	0.342637	0.780292	0.146991	0.484503	0.465366	0.438345	0.491375	0.559156	0.0469084	0.614183	0.924123	0.592824	0.185696	0.896572	0.845646	0.0560246	0.51426	0.311908	0.360695	0.666812	0.112828	0.200915	-0.26	-0.37	-0.23	-0.43	-0.41	-0.43	-0.28	-0.23	-0.36	-0.22	0.07	-0.39	-0.18	0.14	0.16	-0.14	-0.12
NR4A2	3	0.582042	0.994688	0.93262	0.803998	0.201193	0.426435	0.0666837	0.32983	0.272179	0.389272	0.812202	0.250012	0.899042	0.360594	0.247394	0.0130678	0.408745	0.433456	0.800865	0.224582	0.802598	0.030306	0.538371	0.483708	0.293611	0.899208	0.742956	0.0212234	0.371021	0.545928	0.641057	-0.14	0	0.02	-0.06	-0.28	-0.18	-0.4	-0.22	-0.25	-0.2	0.06	0.32	-0.03	0.17	-0.23	-0.47	-0.17
OLFM1	3	0.606522	0.260817	0.481031	0.102571	0.14308	0.458953	0.0135854	0.072241	0.289266	0.0877362	0.0649445	0.145511	0.0167508	0.22353	0.264691	0.0490485	0.888116	0.925807	0.46121	0.813736	0.564606	0.163008	0.590816	0.721694	0.803009	0.330331	0.377819	0.122184	0.593568	0.763579	0.524865	-0.13	-0.25	-0.16	-0.36	-0.32	-0.17	-0.52	-0.4	-0.24	-0.38	-0.43	-0.39	-0.57	0.23	-0.22	-0.38	-0.03
PIEZO2	3	0.810526	0.345955	0.359725	0.519164	0.185105	0.202772	0.320992	0.671379	0.199153	0.229492	0.255206	0.00479539	0.622781	0.538646	0.359422	0.9988	0.675767	0.971805	0.215896	0.517443	0.219581	0.845787	0.176692	0.458933	0.0158423	0.712413	0.921145	0.994569	0.382558	0.722765	0.0476928	-0.06	0.21	0.21	0.15	0.29	0.28	0.22	0.1	0.29	0.27	-0.27	0.69	0.13	-0.11	0.18	0	-0.08
SYT1	2	0.833945	0.753382	0.919427	0.773628	0.841289	0.968191	0.560748	0.606042	0.966917	0.617887	0.555573	0.456819	0.047505	0.610143	0.291445	0.0294242	0.377049	0.843105	0.789099	0.160973	0.662378	0.120209	0.564584	0.388035	0.434858	0.421331	0.598446	0.0569699	0.427325	0.966622	0.854962	-0.05	0.07	0.02	0.07	-0.05	0.01	-0.13	-0.12	0.01	-0.12	-0.14	0.21	-0.49	-0.1	-0.21	-0.42	-0.18
NCAM1	2	0.484917	0.220136	0.147237	0.229229	0.065429	0.0561915	0.116941	0.0936783	0.0995749	0.461563	0.358458	0.225453	0.226536	0.205366	0.353744	0.322544	0.444926	0.751534	0.0491005	0.388617	0.72712	0.0244653	0.978379	0.19134	0.0886952	0.180707	0.760867	0.0960215	0.63983	0.996921	0.0816491	-0.18	-0.27	-0.32	-0.27	-0.4	-0.41	-0.34	-0.38	-0.37	-0.17	-0.22	-0.33	-0.31	0.23	-0.19	-0.2	-0.15
ENO2	2	0.654917	0.560732	0.544168	0.576687	0.529141	0.695992	0.414223	0.776983	0.865248	0.591432	0.0758319	0.148344	0.118438	0.585769	0.524707	0.4538	0.646203	0.214	0.0577497	0.141226	0.894338	0.136807	0.90411	0.880621	0.00405519	0.29283	0.761304	0.241922	0.916228	0.447711	0.0105157	0.11	-0.13	-0.14	-0.13	-0.14	-0.09	-0.18	-0.07	-0.04	-0.12	-0.42	-0.39	-0.39	0.1	-0.13	-0.15	-0.09
SCN1B	2	0.43287	0.53696	0.798907	0.295407	0.617282	0.944078	0.253129	0.815169	0.978682	0.975978	0.145182	0.286399	0.313963	0.465616	0.16034	0.396278	0.507027	0.993284	0.143758	0.0763623	0.81654	0.45193	0.110566	0.270446	0.00448313	0.217313	0.930587	0.328529	0.252772	0.9666	0.0227797	0.2	-0.14	-0.06	-0.23	-0.11	-0.02	-0.25	-0.05	-0.01	0.01	-0.35	-0.29	-0.26	0.14	-0.28	-0.17	0.13
COL1A1	2	0.788057	0.433345	0.292296	0.587685	0.910086	0.768857	0.466816	0.901289	0.563101	0.789538	0.0325854	0.440176	0.769052	0.594476	0.3282	0.762253	0.897373	0.28169	0.139544	0.0386643	0.0934306	0.621312	0.946034	0.326855	0.144797	0.254119	0.1614	0.770324	0.852702	0.20538	0.100207	0.07	-0.18	-0.24	-0.12	-0.03	0.07	-0.16	0.03	0.13	-0.06	-0.49	-0.22	-0.08	0.1	-0.2	-0.06	0.03
SPTAN1	2	0.0565851	0.189107	0.0965335	0.455994	0.950874	0.891944	0.831404	0.545192	0.789647	0.877496	0.22388	0.0387306	0.571922	0.805055	0.0206168	0.257269	0.293634	0.875711	0.0821625	0.995642	0.476563	0.244017	0.839384	0.774663	0.103214	0.931579	0.224564	0.227579	0.460537	0.955783	0.0670505	-0.46	-0.29	-0.36	-0.17	-0.01	0.03	-0.05	0.14	0.06	-0.04	-0.29	-0.54	-0.15	-0.05	-0.44	-0.23	-0.21
EPB41	2	0.698124	0.150721	0.37294	0.0744036	0.0967219	0.125339	0.119631	0.370587	0.203119	0.402956	0.430157	0.200022	0.0619025	0.781906	0.45861	0.51662	0.861383	0.486516	0.088155	0.355821	0.611423	0.108274	0.572624	0.869661	0.0194604	0.813079	0.599962	0.182513	0.787386	0.674337	0.0280502	0.1	-0.32	-0.2	-0.39	-0.36	-0.34	-0.34	-0.21	-0.29	-0.19	-0.19	-0.35	-0.46	-0.05	-0.15	-0.13	-0.04
AGT	2	0.596491	0.577359	0.977884	0.341299	0.192117	0.443966	0.0546049	0.11573	0.21604	0.0269888	0.170381	0.554009	0.104635	0.471367	0.233511	0.042909	0.93628	0.319867	0.762998	0.689487	0.682178	0.0778459	0.934871	0.33766	0.402213	0.842477	0.57353	0.053458	0.981078	0.392144	0.790708	-0.13	0.13	-0.01	0.21	0.29	0.17	0.42	0.35	0.28	0.48	0.33	0.17	0.41	-0.13	0.24	0.39	-0.02
TMOD1	2	0.397278	0.330689	0.212506	0.576464	0.13481	0.243228	0.102898	0.940085	0.591041	0.308154	0.521087	0.554175	0.534097	0.592652	0.000499716	0.777384	0.175985	0.939579	0.261633	0.223172	0.0967317	0.626261	0.0757552	0.14424	0.461769	0.343606	0.00266347	0.889991	0.153902	0.932201	0.199982	0.21	-0.22	-0.28	-0.13	-0.33	-0.26	-0.36	-0.02	-0.12	-0.23	0.16	-0.17	-0.16	0.1	-0.62	-0.06	0.27
PSMC5	2	0.564962	0.990917	0.54164	0.911518	0.273752	0.195408	0.38796	0.137329	0.292687	0.900989	0.903163	0.507417	0.00660991	0.674893	0.0432605	0.291639	0.411022	0.351163	0.306558	0.615038	0.998841	0.139132	0.94525	0.208258	0.238102	0.997945	0.382355	0.117883	0.719059	0.202492	0.256757	0.15	0	0.14	0.03	0.24	0.29	0.19	0.34	0.24	0.03	0.03	0.19	0.63	0.08	0.39	0.21	0.16
MYL9	2	0.467971	0.969455	0.465645	0.662063	0.295954	0.573386	0.111775	0.294745	0.388843	0.0693353	0.723654	0.910863	0.0822313	0.870097	0.251039	0.247924	0.666449	0.461736	0.302131	0.586364	0.0136158	0.183422	0.899996	0.281901	0.822433	0.791856	0.0264702	0.177378	0.677987	0.991006	0.559112	0.18	0.01	0.16	-0.1	0.23	0.13	0.35	0.24	0.2	0.4	0.09	0.03	0.43	0.03	0.23	0.23	0.09
RGS7BP	2	0.614299	0.862211	0.518878	0.743822	0.760397	0.778411	0.795087	0.998806	0.791875	0.732693	0.622511	0.854107	0.477154	0.697991	0.765775	0.98673	0.690219	0.451338	0.425809	0.913391	0.543778	0.731297	0.687251	0.00979332	0.0345792	0.727104	0.896845	0.870667	0.945802	0.311741	0.0793665	0.13	-0.04	-0.15	0.07	-0.07	-0.06	-0.06	0	-0.06	-0.08	0.12	0.05	-0.19	-0.07	-0.06	0	-0.08
TRPV2	2	0.716865	0.921871	0.428196	0.627938	0.591837	0.412717	0.7667	0.331685	0.716861	0.988211	0.2572	0.870521	0.406981	0.951936	0.0871094	0.365305	0.140951	0.873521	0.0868784	0.249577	0.216947	0.162106	0.67149	0.135779	0.0310409	0.483285	0.148394	0.171248	0.285196	0.70654	0.0393071	-0.09	-0.02	0.18	-0.11	0.12	0.18	0.07	0.22	0.08	0	0.27	-0.05	0.22	0.01	0.34	0.18	0.29
SYT4	2	0.898728	0.70803	0.318397	0.896753	0.126647	0.132209	0.179136	0.103866	0.195025	0.121503	0.912486	0.115522	0.30752	0.223835	0.0666962	0.862162	0.617026	0.654454	0.164578	0.732241	0.0060695	0.576522	0.903323	0.19529	0.941124	0.356392	0.00737336	0.641519	0.900405	0.938432	0.375491	0.03	-0.08	-0.22	0.03	-0.34	-0.33	-0.3	-0.36	-0.29	-0.35	-0.03	0.42	-0.26	0.22	-0.36	0.04	0.1
VDAC1	1	0.499475	0.260195	0.842368	0.0337543	0.493646	0.64613	0.404689	0.528005	0.488066	0.539217	0.34937	0.306195	0.480656	0.23904	0.259402	0.862192	0.252271	0.889789	0.785967	0.186402	0.687361	0.813004	0.901993	0.161896	0.893701	0.180414	0.793983	0.919664	0.498356	0.811113	0.838706	-0.17	0.25	-0.05	0.45	0.15	0.1	0.19	0.15	0.16	0.14	0.23	0.28	0.18	-0.22	-0.22	-0.04	-0.23
KLC1	1	0.809898	0.33978	0.509658	0.297796	0.344601	0.967164	0.028904	0.560372	0.949548	0.0734118	0.162844	0.200187	0.458889	0.0833591	0.966318	0.953231	0.351016	0.295549	0.264775	0.150619	0.732401	0.908839	0.670521	0.812557	0.428381	0.0852914	0.998622	0.748072	0.577287	0.332823	0.218514	0.06	-0.21	-0.15	-0.23	-0.21	-0.01	-0.47	-0.13	-0.01	-0.4	-0.33	-0.35	-0.19	0.32	0.01	-0.01	0.19
CACNA1B	1	0.15572	0.227006	0.377163	0.407014	0.519197	0.424238	0.604931	0.0926664	0.36464	0.412103	0.937812	0.729531	0.0720291	0.443203	0.0262197	0.397683	0.334757	0.343272	0.701697	0.690912	0.531157	0.0875404	0.394082	0.726499	0.278127	0.705161	0.086245	0.218579	0.49318	0.443793	0.400399	0.35	0.27	0.2	0.19	-0.15	-0.18	-0.12	-0.38	-0.21	-0.19	0.02	-0.1	-0.45	-0.14	0.43	-0.17	-0.19
SCN9A	1	0.0533858	0.729981	0.599023	0.987012	0.645518	0.72633	0.552288	0.628839	0.768483	0.290064	0.484745	0.43534	0.732955	0.631408	0.367885	0.40935	0.169253	0.744948	0.81823	0.0609781	0.957049	0.10723	0.0487398	0.130798	0.438367	0.262036	0.886256	0.296531	0.109445	0.894004	0.417423	0.46	-0.08	-0.12	0	-0.1	-0.08	-0.13	-0.11	-0.07	-0.24	0.17	-0.22	-0.09	0.09	0.18	0.17	0.27
EGR2	1	0.0463353	0.752556	0.990471	0.696896	0.338158	0.496771	0.229664	0.45103	0.731987	0.150685	0.16507	0.4854	0.189688	0.724848	0.676777	0.977685	0.952011	0.0771436	0.566764	0.123624	0.496702	0.832596	0.563631	0.324353	0.374561	0.70724	0.831125	0.940744	0.7642	0.123579	0.808536	-0.48	-0.07	0	-0.09	0.21	0.15	0.27	0.17	0.08	0.32	0.33	0.2	0.33	0.07	-0.08	-0.01	0.01
PPP2R2B	1	0.853861	0.341933	0.364099	0.478959	0.743981	0.772675	0.312664	0.735002	0.842522	0.182529	0.545639	0.867796	0.421581	0.862362	0.432538	0.0413024	0.788788	0.912807	0.609227	0.460253	0.89594	0.163019	0.536053	0.659157	0.764264	0.782924	0.966459	0.120126	0.61398	0.939976	0.862696	-0.05	-0.21	-0.2	-0.16	-0.07	0.07	-0.23	-0.08	0.05	-0.3	-0.15	0.05	-0.21	-0.03	-0.16	-0.4	-0.05
S100A10	1	0.0220223	0.253495	0.649528	0.0587406	0.79048	0.859965	0.687248	0.977813	0.803298	0.421078	0.362321	0.0697678	0.0937784	0.595839	0.11683	0.0876825	0.157183	0.405232	0.589282	0.15538	0.212414	0.458342	0.433315	0.993789	0.849517	0.430354	0.981445	0.259488	0.217665	0.468098	0.654163	-0.54	-0.25	-0.1	-0.41	-0.06	-0.04	-0.09	-0.01	-0.06	0.19	0.22	-0.48	-0.42	-0.1	-0.31	-0.33	-0.28
STX18	1	0.561193	0.517899	0.501576	0.498847	0.814153	0.980284	0.529972	0.591682	0.78469	0.629744	0.184012	0.540522	0.218917	0.998005	0.108085	0.241456	0.871935	0.58659	0.110994	0.34023	0.0482489	0.104531	0.982636	0.840731	0.532943	0.580241	0.0894677	0.115409	0.871496	0.788785	0.234722	0.15	0.15	0.15	0.15	0.05	-0.01	0.14	0.12	-0.06	0.11	0.32	-0.17	0.31	0	0.32	0.23	-0.03
PRKCE	1	0.855217	0.514964	0.555473	0.699415	0.129955	0.404745	0.0565316	0.693073	0.482257	0.0298944	0.89535	0.471679	0.236416	0.549582	0.147929	0.622981	0.423013	0.725313	0.525303	0.465783	0.869295	0.873879	0.243946	0.58787	0.396151	0.909318	0.524223	0.865891	0.306398	0.640438	0.355941	-0.05	-0.15	-0.13	-0.09	-0.33	-0.19	-0.41	-0.09	-0.16	-0.47	-0.03	-0.2	-0.3	0.11	-0.29	-0.1	-0.16
EGR1	1	0.0212253	0.196805	0.65464	0.0770588	0.977749	0.934768	0.927892	0.804566	0.843749	0.654029	0.882916	0.465165	0.474353	0.761992	0.507646	0.175177	0.140542	0.391777	0.421051	0.090454	0.409731	0.251867	0.37989	0.629241	0.924278	0.674511	0.687224	0.247791	0.221336	0.447927	0.671141	-0.54	-0.29	-0.1	-0.38	-0.01	0.02	-0.02	0.06	-0.05	0.1	0.04	-0.2	-0.19	0.06	-0.13	-0.27	-0.29
PLXNA4	1	0.532532	0.973404	0.548173	0.416927	0.577909	0.787223	0.309973	0.355262	0.570997	0.594865	0.458405	0.905382	0.0180734	0.695943	0.943745	0.339723	0.960228	0.269415	0.827226	0.676834	0.806054	0.364928	0.889762	0.534968	0.91803	0.757291	0.660405	0.323259	0.868701	0.148071	0.935396	0.16	-0.01	0.14	-0.18	-0.13	-0.06	-0.23	-0.21	-0.13	-0.12	-0.18	-0.03	-0.57	0.07	-0.01	-0.19	-0.01
FLNB	1	0.905948	0.83295	0.920668	0.969685	0.919222	0.683213	0.971174	0.0667144	0.491913	0.670012	0.343845	0.93097	0.418847	0.794114	0.0130176	0.665938	0.612657	0.691785	0.880793	0.156632	0.940697	0.871053	0.724258	0.981903	0.349307	0.455226	0.306186	0.877871	0.747943	0.66255	0.512817	-0.03	0.05	-0.02	0.01	-0.02	-0.09	0.01	-0.41	-0.16	-0.1	0.23	-0.02	-0.21	0.05	0.47	0.09	-0.1
CAMK2G	1	0.308022	0.135972	0.222329	0.397708	0.298104	0.27093	0.273874	0.0541025	0.218	0.490347	0.329929	0.919126	0.00312591	0.784618	0.615434	0.174628	0.185436	0.527536	0.84782	0.789245	0.518955	0.102497	0.422926	0.957505	0.150184	0.949798	0.43337	0.121397	0.267375	0.518374	0.383073	0.25	0.33	0.27	0.19	-0.23	-0.25	-0.24	-0.43	-0.28	-0.16	-0.24	0.03	-0.67	-0.05	0.1	-0.27	-0.26
KCNA4	1	0.378895	0.207099	0.862124	0.0995538	0.367002	0.254717	0.418392	0.0193885	0.201508	0.372413	0.898629	0.870676	0.378917	0.1957	0.499359	0.336105	0.800558	0.67119	0.889786	0.488613	0.323037	0.120687	0.620873	0.37542	0.334435	0.286659	0.605155	0.13748	0.769295	0.44374	0.499903	0.22	-0.28	0.04	-0.36	0.2	0.25	0.18	0.51	0.29	0.21	0.03	0.05	0.23	-0.24	-0.14	-0.19	-0.05
PRKCD	1	0.0635661	0.0503499	0.199437	0.0304231	0.911795	0.751511	0.887853	0.762583	0.670958	0.865445	0.230505	0.447023	0.987098	0.719104	0.978147	0.561738	0.316493	0.725818	0.62439	0.75618	0.769121	0.713431	0.195457	0.871007	0.969577	0.391456	0.812485	0.698023	0.165402	0.928509	0.688796	-0.45	-0.42	-0.28	-0.46	0.03	0.07	-0.03	0.07	0.1	0.04	-0.29	-0.21	0	0.07	0.01	-0.12	-0.2
RPH3A	1	0.616366	0.501386	0.731902	0.118355	0.699286	0.817568	0.170756	0.874931	0.928505	0.908434	0.00506828	0.794256	0.538285	0.153391	0.17731	0.301339	0.550228	0.934294	0.299839	0.21891	0.947547	0.300848	0.796635	0.52073	0.33731	0.151828	0.608455	0.304321	0.536532	0.858307	0.273634	0.13	-0.15	0.08	-0.34	-0.09	0.05	-0.3	-0.04	0.02	-0.03	-0.62	-0.07	-0.16	0.26	-0.27	-0.21	-0.12
TTBK2	1	0.675652	0.663596	0.829156	0.376522	0.200267	0.280147	0.133178	0.170637	0.224951	0.469198	0.175983	0.69867	0.143601	0.844621	0.0182896	0.274786	0.94237	0.865919	0.244236	0.269208	0.551699	0.894455	0.900047	0.313092	0.345773	0.804369	0.269683	0.541318	0.833547	0.965614	0.289863	0.11	-0.1	-0.05	-0.2	-0.28	-0.24	-0.33	-0.31	-0.28	-0.17	0.32	-0.11	-0.37	0.04	0.45	0.22	0.01
SYBU	1	0.10127	0.960176	0.534291	0.590969	0.542567	0.828395	0.28269	0.837968	0.858781	0.845946	0.520204	0.865606	0.499079	0.452679	0.571277	0.382103	0.456689	0.113319	0.3776	0.0996469	0.570547	0.594757	0.801069	0.815388	0.0470762	0.262085	0.604989	0.487552	0.600601	0.268191	0.0860084	-0.4	-0.01	-0.14	0.12	0.14	0.05	0.24	-0.05	-0.04	0.05	0.16	0.05	0.18	-0.14	0.11	-0.18	-0.15
DCTN1	0	0.822402	0.556805	0.846849	0.481987	0.606131	0.506961	0.974144	0.716874	0.414458	0.844171	0.43797	0.603083	0.876446	0.631454	0.99085	0.343779	0.824031	0.645397	0.506717	0.0979302	0.346791	0.548816	0.746121	0.755059	0.798249	0.769933	0.570288	0.544536	0.744352	0.671727	0.652353	-0.06	0.13	0.04	0.16	0.12	0.15	0.01	0.08	0.19	0.05	-0.19	-0.15	-0.04	-0.09	0	0.19	0.04
CACNA1A	0	0.161057	0.755028	0.477243	0.902075	0.615825	0.48271	0.842946	0.805957	0.864661	0.76363	0.646158	0.778091	0.846082	0.87886	0.448949	0.96668	0.691249	0.557484	0.335002	0.201492	0.729587	0.43293	0.111891	0.4264	0.994811	0.607668	0.637808	0.59102	0.34479	0.283469	0.663509	-0.34	0.07	0.16	-0.03	0.11	0.16	0.04	0.06	0.04	0.07	0.11	0.08	0.05	-0.03	0.15	-0.01	-0.08
STXBP1	0	0.774671	0.601063	0.272427	0.882266	0.966382	0.848801	0.800784	0.672705	0.852695	0.865412	0.126796	0.943034	0.188208	0.482637	0.966031	0.498443	0.801062	0.605101	0.472592	0.947728	0.716035	0.345007	0.565348	0.872707	0.586228	0.753581	0.638569	0.400134	0.850084	0.655671	0.516797	0.07	0.12	0.24	-0.03	0.01	0.04	-0.06	-0.1	-0.04	-0.04	-0.36	0.02	-0.34	0.13	0.01	-0.14	-0.05
SNAP91	0	0.966363	0.568535	0.749394	0.622481	0.9262	0.582053	0.497127	0.47948	0.762814	0.266184	0.120249	0.782699	0.186145	0.76388	0.2443	0.953291	0.474855	0.667506	0.923166	0.408849	0.604621	0.874516	0.132857	0.780803	0.754729	0.656308	0.63772	0.867491	0.225963	0.595492	0.868628	-0.01	0.13	0.07	0.11	0.02	0.12	-0.15	-0.16	0.07	-0.25	-0.37	-0.08	-0.34	0.06	0.23	-0.01	-0.14
PPARA	0	0.0859641	0.98913	0.855722	0.873704	0.936331	0.936523	0.872155	0.551668	0.645105	0.775342	0.538744	0.394812	0.861777	0.85377	0.15314	0.467805	0.453749	0.925302	0.288719	0.509468	0.393061	0.997346	0.313801	0.21829	0.870286	0.846184	0.502888	0.612157	0.365664	0.774954	0.496074	0.42	0	0.04	-0.04	0.02	-0.02	0.04	-0.14	-0.11	-0.07	-0.15	-0.24	0.05	0.03	0.28	-0.15	0.15
PGAM1	0	0.632984	0.630006	0.984234	0.37955	0.376898	0.277483	0.701945	0.808851	0.288339	0.986859	0.985628	0.292395	0.741999	0.245767	0.782424	0.572088	0.445459	0.795301	0.728732	0.66693	0.288699	0.877891	0.539134	0.313229	0.426312	0.338071	0.711557	0.769301	0.4866	0.881228	0.855761	0.12	0.11	0	0.2	0.2	0.24	0.09	0.06	0.24	0	0	0.29	0.09	-0.21	-0.06	-0.11	0.15
GNG4	0	0.464227	0.345542	0.922311	0.255939	0.656526	0.84042	0.654842	0.634765	0.889712	0.671213	0.722141	0.566528	0.890693	0.834226	0.954929	0.890001	0.917627	0.268232	0.967808	0.693693	0.969877	0.563103	0.795999	0.607122	0.185666	0.784673	0.677424	0.668462	0.950791	0.457107	0.434029	-0.18	0.21	0.02	0.25	0.1	0.05	0.1	-0.11	0.03	0.1	0.09	-0.16	0.04	0.04	0.01	0.03	0.02
CNTNAP1	0	0.71461	0.608105	0.241227	0.848459	0.832339	0.780973	0.888019	0.767183	0.507553	0.84962	0.220208	0.690321	0.275485	0.965413	0.978859	0.661758	0.798238	0.246819	0.450729	0.790551	0.454264	0.273671	0.431227	0.926454	0.291838	0.788623	0.620152	0.323828	0.627446	0.357272	0.395736	0.09	0.12	0.26	-0.04	-0.05	-0.06	-0.03	-0.07	-0.15	0.04	-0.29	-0.11	-0.28	0.01	0.01	-0.09	-0.05
SCN3B	0	0.265919	0.506823	0.197294	0.935134	0.389815	0.271385	0.725316	0.669294	0.333862	0.778951	0.754897	0.458493	0.657407	0.943228	0.113248	0.325569	0.884208	0.861207	0.151134	0.543019	0.884545	0.317771	0.266845	0.396015	0.634707	0.993886	0.493525	0.253054	0.629184	0.642869	0.340557	-0.28	-0.15	-0.29	-0.02	-0.19	-0.25	-0.08	-0.1	-0.22	-0.07	0.08	-0.21	-0.12	0.01	-0.31	-0.2	0.03
KCNQ3	0	0.176701	0.403913	0.434477	0.406376	0.9398	0.850529	0.894361	0.530467	0.783371	0.911369	0.477708	0.75265	0.77642	0.553507	0.595997	0.221469	0.8615	0.249691	0.600895	0.884338	0.661761	0.202359	0.520175	0.188864	0.294139	0.472383	0.393723	0.181989	0.638134	0.362742	0.653329	0.33	0.19	0.18	0.19	0.02	0.04	-0.03	0.15	0.06	0.03	0.17	0.09	0.07	-0.11	0.11	0.24	0.04
OPTN	0	0.727368	0.969665	0.311529	0.540449	0.996578	0.611303	0.68543	0.336501	0.620181	0.710019	0.696769	0.944777	0.648273	0.711662	0.277951	0.491201	0.621134	0.842578	0.701215	0.65705	0.75326	0.436747	0.537265	0.387689	0.210414	0.448046	0.929289	0.396582	0.988885	0.966721	0.392378	-0.09	0.01	-0.23	0.14	0	-0.11	0.09	-0.22	-0.11	0.09	-0.1	-0.02	-0.12	0.07	-0.22	-0.14	-0.1
PSMC3	0	0.984762	0.957903	0.708885	0.925108	0.498404	0.623631	0.371619	0.345529	0.677088	0.223532	0.0941728	0.768231	0.155956	0.863158	0.937469	0.438933	0.238185	0.939704	0.468295	0.116933	0.290229	0.111191	0.301584	0.710425	0.185637	0.34296	0.571088	0.154197	0.289622	0.955842	0.273865	0	0.01	0.08	-0.02	0.15	0.11	0.2	0.22	0.1	0.28	0.4	-0.08	0.36	-0.03	-0.02	0.16	0.23
DPYSL5	0	0.422792	0.779331	0.78579	0.569553	0.150777	0.159256	0.182171	0.141202	0.222236	0.456941	0.0715597	0.825856	0.274118	0.858086	0.37807	0.888929	0.809872	0.991316	0.896182	0.888897	0.258152	0.357264	0.270608	0.612456	0.57796	0.759756	0.249121	0.622861	0.493208	0.872984	0.863887	-0.2	-0.06	-0.06	-0.13	-0.32	-0.31	-0.3	-0.33	-0.28	-0.17	-0.42	0.06	-0.28	0.03	-0.18	-0.03	-0.05
GABRG2	0	0.366902	0.905832	0.857012	0.996461	0.372687	0.222355	0.572789	0.197421	0.150204	0.872323	0.343173	0.501091	0.313939	0.0585403	0.348151	0.70766	0.118736	0.384742	0.646477	0.333945	0.933701	0.842934	0.365975	0.682383	0.242709	0.107722	0.415325	0.931337	0.151541	0.423224	0.426269	0.23	-0.03	0.04	0	0.2	0.27	0.13	0.29	0.33	0.04	0.23	0.19	0.26	-0.34	0.19	-0.08	0.31
RET	0	0.155818	0.3699	0.0924401	0.788885	0.933309	0.93461	0.910948	0.922477	0.819249	0.873531	0.371526	0.720549	0.630966	0.666213	0.232644	0.383301	0.888577	0.961952	0.761757	0.920211	0.307105	0.495011	0.668154	0.341225	0.818581	0.884333	0.471595	0.39384	0.985324	0.972184	0.895913	-0.35	-0.2	-0.37	-0.06	-0.02	-0.02	-0.03	-0.02	0.05	0.04	-0.22	-0.1	-0.13	-0.08	-0.24	-0.17	-0.03
GABRB3	0	0.545816	0.679892	0.342891	0.904952	0.94843	0.892366	0.92127	0.486623	0.68441	0.876115	0.955341	0.972188	0.296204	0.164986	0.127522	0.35763	0.226815	0.662556	0.253072	0.794182	0.152016	0.172826	0.506118	0.657045	0.376047	0.402175	0.334638	0.226798	0.398853	0.782435	0.249032	-0.15	-0.09	-0.21	0.03	0.01	0.03	0.02	0.16	0.09	0.04	-0.01	-0.01	-0.27	-0.26	-0.3	-0.18	-0.24
CNN1	0	0.449657	0.445221	0.85715	0.250287	0.881672	0.759601	0.994323	0.814981	0.649403	0.827801	0.732431	0.69124	0.976313	0.917006	0.317913	0.623912	0.886918	0.523747	0.260801	0.207072	0.94276	0.608672	0.318262	0.547502	0.294109	0.448906	0.986104	0.980271	0.489101	0.796273	0.205001	0.19	0.17	0.04	0.26	-0.03	-0.07	0	0.05	0.11	0.05	-0.08	0.11	0.01	0.02	-0.2	0.1	0.03
PRX	0	0.0555216	0.0549686	0.074121	0.121889	0.907148	0.949063	0.950573	0.768655	0.844998	0.971976	0.506025	0.076522	0.858589	0.0980246	0.31351	0.142392	0.495382	0.605821	0.914936	0.669141	0.608952	0.138559	0.725239	0.665907	0.356336	0.240281	0.838516	0.164427	0.772769	0.556449	0.779155	-0.46	-0.41	-0.39	-0.34	-0.03	-0.01	-0.01	0.07	0.05	-0.01	-0.16	-0.47	0.05	-0.3	-0.2	-0.29	-0.14
RAMP2	0	0.432029	0.675623	0.917863	0.493338	0.554292	0.384792	0.871689	0.549491	0.47756	0.929355	0.733831	0.299192	0.63097	0.593227	0.0507636	0.57439	0.654805	0.392141	0.984164	0.939874	0.179757	0.62066	0.314709	0.722203	0.426442	0.685113	0.0681305	0.507283	0.550463	0.600073	0.703665	-0.2	-0.09	-0.02	-0.15	-0.13	-0.19	-0.04	-0.14	-0.16	0.02	0.08	-0.29	0.13	0.1	0.38	0.11	0.09
RGS4	0	0.323141	0.526543	0.563509	0.691065	0.602389	0.521536	0.764416	0.296372	0.508752	0.397037	0.171772	0.811571	0.755885	0.572528	0.138879	0.265338	0.752374	0.932693	0.653536	0.985308	0.906948	0.381832	0.437512	0.103089	0.379206	0.910751	0.929101	0.276325	0.801221	0.848405	0.478475	0.25	-0.14	-0.13	-0.09	0.12	0.14	0.07	0.24	0.15	0.19	-0.33	0.07	0.08	-0.11	-0.29	-0.22	-0.06
ADAM23	0	0.0788805	0.736851	0.826803	0.961833	0.28127	0.516532	0.0873141	0.590256	0.679296	0.841175	0.458869	0.67712	0.327554	0.573989	0.437287	0.723897	0.678852	0.514029	0.133163	0.175923	0.30699	0.71253	0.169002	0.425847	0.101996	0.838959	0.415589	0.866185	0.364599	0.52292	0.0666468	0.42	0.08	0.05	0.01	-0.24	-0.15	-0.37	-0.12	-0.1	-0.05	-0.18	0.12	-0.25	-0.11	-0.16	0.07	0.08
GRIK2	0	0.623445	0.324964	0.451144	0.289441	0.744211	0.647956	0.955561	0.627077	0.756336	0.733637	0.250717	0.886083	0.0520263	0.161678	0.345404	0.57585	0.928543	0.877266	0.807495	0.377336	0.895744	0.395121	0.655721	0.233475	0.859086	0.25825	0.475707	0.394061	0.9893	0.658838	0.826506	-0.12	-0.22	-0.17	-0.24	-0.07	-0.1	0.01	-0.11	-0.07	-0.08	0.28	-0.04	-0.48	-0.26	0.19	-0.11	-0.02
LMOD1	0	0.837726	0.37431	0.692056	0.380052	0.576488	0.85841	0.469196	0.722927	0.732671	0.136532	0.962186	0.876208	0.645326	0.303814	0.384516	0.629038	0.957117	0.0776326	0.356291	0.792384	0.141717	0.594375	0.246978	0.978707	0.958948	0.658014	0.454991	0.609611	0.553245	0.0622045	0.527889	0.05	0.2	0.09	0.2	0.13	0.04	0.16	0.08	0.08	0.34	0.01	-0.04	-0.12	-0.19	-0.17	0.1	-0.01
TJP2	0	0.176271	0.166914	0.283543	0.24935	0.344672	0.311025	0.444862	0.117857	0.21445	0.18903	0.854049	0.787211	0.105384	0.567209	0.195274	0.21311	0.47111	0.492062	0.692677	0.702053	0.847147	0.417772	0.58602	0.119247	0.449371	0.810717	0.815198	0.226676	0.866073	0.68753	0.56951	-0.33	-0.31	-0.24	-0.26	0.21	0.23	0.17	0.35	0.28	0.3	-0.05	-0.08	0.41	-0.11	-0.26	-0.25	-0.14
SYT9	0	0.10049	0.214385	0.502203	0.0564616	0.605545	0.726237	0.392154	0.391651	0.542369	0.730483	0.641254	0.775672	0.313786	0.903039	0.0858718	0.097539	0.152751	0.0547472	0.706229	0.535288	0.690176	0.0781892	0.125251	0.372513	0.156044	0.868724	0.210285	0.0619473	0.105136	0.14438	0.227435	-0.4	-0.28	-0.15	-0.41	-0.12	-0.08	-0.19	-0.2	-0.14	0.08	-0.11	0.08	-0.26	-0.02	-0.34	-0.33	-0.28
CALCA	0	0.702671	0.839497	0.668186	0.669889	0.658845	0.630532	0.686534	0.208409	0.31155	0.69418	0.603273	0.563998	0.975756	0.736814	0.735799	0.0508274	0.847279	0.403664	0.719005	0.213857	0.740565	0.16656	0.964821	0.957009	0.613417	0.647973	0.6108	0.131888	0.949465	0.230184	0.686875	-0.1	0.05	-0.1	0.1	-0.1	-0.11	-0.09	-0.29	-0.23	-0.09	0.13	-0.16	-0.01	0.06	0.07	-0.38	0.04
CLCN2	0	0.382534	0.629562	0.75288	0.534251	0.292533	0.331982	0.3934	0.838273	0.481416	0.65092	0.213971	0.330031	0.0517037	0.765029	0.296367	0.871083	0.561345	0.736936	0.13021	0.416254	0.795284	0.612274	0.700189	0.386086	0.0585387	0.524995	0.663617	0.648916	0.513587	0.827501	0.0658287	0.22	-0.11	-0.07	-0.14	-0.23	-0.22	-0.19	-0.05	-0.16	-0.1	-0.3	-0.27	-0.48	0.06	-0.21	-0.03	0.12
[truncated: 14 more columns]

## Sheet: PFC
Gene	# Phenotypes with P < 0.05	BXD_10020	BXD_10418	BXD_10419	BXD_10420	BXD_10421	BXD_10422	BXD_10423	BXD_10424	BXD_10425	BXD_10426	BXD_10509	BXD_10897	BXD_10918	BXD_11302	BXD_11307	BXD_11308	BXD_11309	BXD_11310	BXD_11383	BXD_11559	BXD_11564	BXD_11565	BXD_11566	BXD_11567	BXD_11640	BXD_11816	BXD_11821	BXD_11822	BXD_11823	BXD_11824	BXD_11897	BXD_10020	BXD_10418	BXD_10419	BXD_10420	BXD_10421	BXD_10422	BXD_10423	BXD_10424	BXD_10425	BXD_10426	BXD_10509	BXD_10897	BXD_10918	BXD_11302	BXD_11307	BXD_11308	BXD_11309
RGS7BP	6	0.240287	0.0388629	0.026212	0.0546988	0.218993	0.288467	0.141059	0.145184	0.543923	0.572735	0.186869	0.681741	0.380369	0.485451	0.0328744	0.344567	0.256596	0.953581	0.0270728	0.184472	0.0401046	0.4194	0.252291	0.409374	0.458588	0.260242	0.0271454	0.235697	0.229243	0.818833	0.0924245	0.29	0.44	0.47	0.42	0.27	0.24	0.32	0.33	0.14	0.13	-0.32	0.11	0.23	-0.15	0.47	0.22	-0.26
LMOD1	6	0.430154	0.626842	0.538757	0.683016	0.263013	0.351322	0.21568	0.394268	0.316887	0.389207	0.723288	0.301305	0.195776	0.725539	0.0464988	0.242526	0.314201	0.271697	0.0191933	0.914705	0.299049	0.0371185	0.680539	0.143111	0.00148755	0.481469	0.145735	0.0371466	0.66704	0.821986	0.00223821	-0.2	-0.11	-0.14	-0.09	-0.25	-0.21	-0.27	-0.2	-0.23	-0.2	0.09	-0.28	-0.33	-0.07	-0.44	-0.27	-0.23
DPYSL5	4	0.689169	0.399509	0.380241	0.638683	0.524608	0.773978	0.38449	0.955202	0.905392	0.28175	0.390358	0.790539	0.290965	0.923768	0.00875174	0.483706	0.85104	0.126298	0.1579	0.257277	0.0225687	0.400187	0.54837	0.0374614	0.158006	0.604347	0.00928097	0.20868	0.8931	0.549017	0.116566	0.1	-0.19	-0.2	-0.11	-0.14	-0.06	-0.2	0.01	-0.03	-0.25	-0.21	-0.07	-0.27	0.02	-0.56	-0.16	-0.04
CNTNAP1	3	0.831165	0.627496	0.631331	0.510339	0.78937	0.826969	0.501474	0.945338	0.800453	0.104735	0.259401	0.456536	0.325626	0.322669	0.933407	0.195778	0.61981	0.362677	0.686444	0.0783078	0.0293501	0.754701	0.245935	0.843254	0.0222122	0.168748	0.0455432	0.352066	0.277489	0.650657	0.196434	0.05	0.11	0.11	0.15	-0.06	0.05	-0.15	0.02	-0.06	-0.36	-0.27	0.2	-0.25	-0.21	0.02	-0.29	-0.11
KCNQ3	3	0.959426	0.174674	0.0880853	0.347547	0.500915	0.514445	0.562006	0.449031	0.699787	0.674793	0.486161	0.46787	0.520287	0.148436	0.462032	0.741593	0.0371566	0.903219	0.117139	0.114521	0.366337	0.64494	0.004969	0.556285	0.762168	0.0694402	0.74577	0.709206	0.0089304	0.928006	0.271886	0.01	0.3	0.37	0.21	0.15	0.15	0.13	0.17	0.09	0.1	-0.17	0.2	0.17	-0.3	0.17	0.08	-0.46
AHNAK	3	0.660301	0.0971856	0.721701	0.0153307	0.961931	0.94467	0.915886	0.229255	0.406078	0.205188	0.463353	0.640359	0.463062	0.462229	0.559131	0.87354	0.0734421	0.0625462	0.750439	0.404478	0.170262	0.264031	0.0408442	0.609239	0.987094	0.34223	0.448859	0.58995	0.0478987	0.402084	0.773285	0.11	-0.36	-0.08	-0.51	-0.01	0.02	-0.02	0.27	0.19	0.29	0.18	-0.13	0.19	0.15	-0.14	0.04	0.4
PRX	3	0.30322	0.945083	0.862454	0.690277	0.714987	0.99361	0.474744	0.862393	0.790016	0.285467	0.679071	0.821911	0.946665	0.0900095	0.500441	0.671701	0.0289131	0.243058	0.692427	0.799286	0.809903	0.109825	0.0206655	0.744811	0.24229	0.15079	0.902219	0.333294	0.0276204	0.311443	0.769766	-0.26	0.02	-0.04	0.09	-0.08	0	-0.16	0.04	0.06	-0.24	0.1	-0.06	-0.02	-0.35	-0.16	-0.1	-0.48
NR4A2	3	0.968628	0.540396	0.413044	0.726163	0.568832	0.790138	0.359764	0.639953	0.939229	0.246821	0.1748	0.903	0.66838	0.757958	0.0221314	0.99978	0.0738095	0.923686	0.38342	0.142622	0.00166632	0.752239	0.744491	0.277056	0.837929	0.501966	0.000152395	0.878498	0.518494	0.519611	0.702142	0.01	0.14	0.18	0.08	0.13	0.06	0.21	0.11	-0.02	0.26	0.32	-0.03	0.11	-0.06	0.5	0	-0.4
SYT4	3	0.968135	0.491987	0.193334	0.894231	0.590524	0.815683	0.345101	0.945215	0.604275	0.895186	0.498083	0.654296	0.145239	0.758405	0.236228	0.981332	0.00651014	0.367079	0.0990156	0.838973	0.434738	0.0715058	0.0266322	0.16732	0.916094	0.754344	0.298175	0.48465	0.0106625	0.211023	0.392691	0.01	-0.15	-0.29	0.03	0.12	0.05	0.21	0.02	0.12	0.03	0.17	0.12	0.37	-0.06	-0.27	-0.01	0.57
OLFM1	3	0.202432	0.461147	0.316219	0.880956	0.375973	0.486525	0.391467	0.340169	0.288207	0.0389108	0.167023	0.5405	0.930521	0.635199	0.790425	0.504829	0.0296035	0.182014	0.232984	0.513074	0.155895	0.468651	0.113677	0.151259	0.879171	0.662376	0.098412	0.987564	0.149224	0.0350715	0.463126	0.32	-0.17	-0.22	-0.03	-0.2	-0.16	-0.19	-0.22	-0.24	-0.45	-0.33	-0.17	0.02	0.1	-0.06	-0.15	0.47
STXBP1	2	0.671338	0.645995	0.419414	0.867429	0.348876	0.570072	0.186168	0.227035	0.454989	0.114261	0.154971	0.3766	0.357092	0.361732	0.287584	0.586443	0.304325	0.826933	0.528416	0.534449	0.00503478	0.799891	0.647233	0.427307	0.275457	0.359365	0.00361168	0.871792	0.916029	0.287226	0.829763	0.11	-0.1	-0.18	-0.04	-0.21	-0.13	-0.29	-0.28	-0.17	-0.36	-0.34	0.24	-0.24	-0.19	-0.24	-0.13	0.24
GNG4	2	0.468014	0.346755	0.38692	0.460516	0.761947	0.565519	0.782818	0.791369	0.497693	0.781119	0.0366781	0.793876	0.184847	0.809923	0.0402529	0.953405	0.620331	0.365046	0.215946	0.442659	0.585905	0.777786	0.289714	0.0626681	0.652252	0.934033	0.307385	0.950206	0.428752	0.199539	0.395978	0.18	-0.21	-0.19	-0.17	0.07	0.13	-0.06	0.06	0.16	0.06	-0.48	0.07	0.34	-0.05	-0.45	-0.01	0.11
ADD2	2	0.347494	0.0232336	0.0991128	0.0223508	0.692429	0.886468	0.309019	0.954493	0.933662	0.752919	0.66007	0.906758	0.763772	0.656638	0.222948	0.348497	0.0504025	0.599835	0.146596	0.997887	0.0702967	0.881278	0.275934	0.48572	0.687358	0.659825	0.059138	0.630776	0.132076	0.179975	0.569753	-0.24	-0.48	-0.36	-0.48	-0.09	0.03	-0.23	-0.01	-0.02	-0.07	-0.11	0.03	0.08	0.09	-0.28	-0.22	0.43
GABRG2	2	0.397402	0.859736	0.381503	0.719759	0.760763	0.895315	0.583142	0.64679	0.962948	0.715074	0.0323762	0.239797	0.642076	0.265321	0.227902	0.734329	0.586965	0.11223	0.581147	0.546551	0.0324821	0.85514	0.748283	0.152745	0.539946	0.229756	0.121749	0.592361	0.870315	0.076264	0.934681	0.21	-0.04	-0.2	0.08	-0.07	-0.03	-0.12	-0.11	-0.01	-0.08	-0.49	0.31	0.12	0.23	-0.27	0.08	0.13
PPP2R2B	2	0.121493	0.650017	0.40197	0.131643	0.638958	0.365653	0.877658	0.259136	0.371892	0.337388	0.465902	0.896559	0.800575	0.922298	0.532184	0.394186	0.0789707	0.930672	0.069291	0.860788	0.558419	0.837188	0.00520493	0.424864	0.745826	0.812194	0.697369	0.807464	0.0248235	0.946484	0.37444	0.38	0.1	-0.19	0.33	-0.11	-0.2	0.03	-0.26	-0.21	-0.22	0.18	-0.04	-0.07	-0.02	-0.14	-0.2	0.39
PSMC5	2	0.0662553	0.328789	0.203488	0.382243	0.423106	0.470449	0.416265	0.144154	0.440859	0.359258	0.563272	0.335725	0.141921	0.766682	0.804336	0.033583	0.480022	0.802853	0.795393	0.645599	0.699226	0.0806807	0.461246	0.67006	0.37795	0.483932	0.834973	0.0334113	0.522317	0.651856	0.511116	0.44	0.22	0.28	0.2	0.18	0.16	0.18	0.33	0.18	0.21	-0.14	0.26	0.37	-0.06	0.06	0.47	0.16
EGR1	2	0.0342953	0.320096	0.670758	0.20526	0.827697	0.949518	0.640622	0.686345	0.728539	0.373379	0.319042	0.407529	0.631311	0.427893	0.359734	0.45147	0.0839764	0.241465	0.840461	0.0211537	0.222286	0.320363	0.538835	0.481133	0.785619	0.17777	0.113614	0.517739	0.309446	0.259685	0.979901	-0.5	-0.22	-0.1	-0.28	0.05	0.01	0.11	0.09	-0.08	0.2	0.24	-0.22	-0.13	-0.17	0.21	-0.17	-0.39
GRIK2	2	0.149782	0.294689	0.209728	0.539318	0.883606	0.959337	0.885267	0.910827	0.91263	0.757167	0.171003	0.469038	0.779283	0.380487	0.285066	0.812115	0.963205	0.493232	0.271489	0.378041	0.00859357	0.696797	0.402098	0.210543	0.542135	0.725081	0.0201645	0.872404	0.556238	0.187502	0.860763	-0.35	-0.23	-0.28	-0.14	-0.03	-0.01	-0.03	-0.03	-0.03	-0.07	-0.33	0.2	0.07	0.18	-0.24	-0.06	-0.01
TRPV2	2	0.879273	0.300035	0.773411	0.113264	0.208111	0.255696	0.266672	0.431498	0.355265	0.0492817	0.596777	0.555423	0.850935	0.485973	0.291568	0.646399	0.469579	0.207112	0.558546	0.544864	0.0573693	0.633148	0.138073	0.456921	0.600732	0.44546	0.0132871	0.902577	0.196507	0.673145	0.617219	-0.04	-0.23	-0.07	-0.35	0.28	0.25	0.25	0.18	0.21	0.43	0.13	-0.16	0.05	0.15	0.24	-0.11	0.17
TJP2	2	0.470328	0.713878	0.92683	0.693904	0.045152	0.0938734	0.0371488	0.214891	0.20081	0.0948975	0.878466	0.83726	0.818019	0.950065	0.956005	0.083428	0.536214	0.745735	0.746248	0.534001	0.0648788	0.885573	0.403071	0.545726	0.936753	0.709605	0.123696	0.30986	0.342301	0.345665	0.8738	0.18	-0.08	-0.02	-0.09	0.43	0.37	0.45	0.28	0.29	0.37	0.04	-0.06	0.06	0.01	-0.01	-0.39	0.14
PPP5C	2	0.090916	0.857873	0.840679	0.98131	0.211566	0.0916131	0.711417	0.318527	0.0911166	0.38596	0.222438	0.604822	0.714592	0.426043	0.727876	0.666547	0.0547312	0.371882	0.379828	0.585463	0.164254	0.235778	0.0198373	0.423425	0.773779	0.767776	0.488344	0.823665	0.0383787	0.950369	0.402931	0.41	-0.04	-0.05	-0.01	-0.28	-0.37	-0.08	-0.23	-0.38	-0.2	0.29	-0.14	-0.1	0.17	0.08	-0.1	0.43
SYT9	2	0.759305	0.727877	0.941506	0.490362	0.195711	0.1242	0.655929	0.655203	0.179456	0.26556	0.0144553	0.594334	0.539216	0.894565	0.716734	0.789075	0.933815	0.665125	0.208315	0.0655598	0.699866	0.366358	0.8733	0.0402323	0.16675	0.272892	0.853425	0.5685	0.961007	0.971067	0.114531	0.08	-0.08	-0.02	-0.16	0.29	0.34	0.1	0.1	0.3	0.25	-0.55	0.14	0.16	0.03	0.08	0.06	0.02
PRKCD	2	0.231301	0.524129	0.153073	0.990806	0.549748	0.459046	0.712734	0.403808	0.610255	0.736724	0.263391	0.962465	0.748076	0.350463	0.183513	0.471789	0.522813	0.00336572	0.155198	0.403355	0.575278	0.54756	0.364907	0.450355	0.699036	0.261258	0.605602	0.572845	0.378215	0.0196544	0.298347	-0.3	0.14	0.32	0	0.13	0.17	0.08	0.19	0.12	0.08	0.27	-0.01	-0.08	-0.19	0.3	0.17	-0.15
SORCS2	2	0.182117	0.192196	0.274635	0.167756	0.642496	0.821808	0.323277	0.625419	0.859739	0.98097	0.330698	0.688275	0.521865	0.357847	0.0741045	0.15239	0.741334	0.521887	0.979412	0.352916	0.135673	0.0335348	0.945639	0.12828	0.814779	0.346603	0.0614561	0.0310205	0.768952	0.321335	0.870891	0.33	0.29	0.24	0.3	0.1	0.05	0.22	0.11	0.04	0.01	0.24	-0.11	-0.17	-0.19	0.4	0.32	0.08
SYT1	1	0.632792	0.521046	0.381139	0.700602	0.94415	0.620488	0.556511	0.796235	0.703412	0.695166	0.0691884	0.148182	0.569225	0.639507	0.282581	0.55686	0.842145	0.5106	0.951182	0.890333	0.0295323	0.816074	0.251617	0.228951	0.41227	0.837086	0.059634	0.718114	0.661774	0.172254	0.626433	-0.12	-0.14	-0.2	-0.09	0.02	0.11	-0.13	-0.06	0.09	-0.09	-0.43	0.38	0.15	-0.1	-0.25	-0.14	0.05
VDAC1	1	0.501921	0.761429	0.968882	0.776094	0.357496	0.31257	0.723926	0.568379	0.588214	0.616221	0.171983	0.57693	0.486328	0.706203	0.0664297	0.985034	0.506509	0.954739	0.00884902	0.403576	0.659414	0.838719	0.151481	0.272363	0.566139	0.419857	0.232866	0.858635	0.301815	0.787473	0.076244	-0.17	0.07	-0.01	0.06	0.21	0.23	0.08	-0.13	0.13	0.12	-0.33	0.15	0.18	0.08	0.41	0	-0.15
CACNA1B	1	0.0378814	0.259303	0.587096	0.0999513	0.430121	0.448758	0.45804	0.667083	0.705521	0.697615	0.707917	0.677367	0.851485	0.244672	0.407738	0.76497	0.277697	0.713122	0.889538	0.905223	0.676921	0.239017	0.267647	0.98584	0.400568	0.329648	0.743189	0.722806	0.267942	0.696288	0.701211	0.49	0.25	0.12	0.36	0.18	0.17	0.17	0.1	0.09	-0.09	-0.09	-0.11	-0.05	-0.24	0.19	-0.07	0.25
NCAM1	1	0.041171	0.862201	0.918208	0.537423	0.508169	0.689592	0.416264	0.56073	0.767282	0.0553266	0.985301	0.886676	0.940982	0.534598	0.458817	0.755387	0.679481	0.440938	0.569607	0.419171	0.971966	0.942662	0.997462	0.377614	0.806461	0.842153	0.984164	0.87781	0.928613	0.256793	0.882147	0.49	0.04	-0.02	0.14	-0.15	-0.09	-0.18	-0.13	-0.07	-0.42	0	-0.04	0.02	-0.13	0.17	-0.07	0.1
PPARA	1	0.0834779	0.462092	0.769297	0.406496	0.491193	0.18586	0.85328	0.127116	0.108262	0.63566	0.702101	0.565022	0.517082	0.181449	0.0138424	0.318039	0.100914	0.266185	0.759647	0.796125	0.286601	0.251196	0.0747525	0.809219	0.693183	0.596218	0.115882	0.143129	0.0809919	0.387125	0.687906	0.42	0.17	0.07	0.19	-0.15	-0.29	0.04	-0.34	-0.36	-0.11	0.09	-0.16	-0.17	0.28	0.53	0.23	0.37
SCN9A	1	0.307782	0.10691	0.127808	0.13327	0.259454	0.148743	0.702517	0.316865	0.226779	0.568457	0.0788116	0.0192886	0.21559	0.907646	0.788314	0.0701202	0.616958	0.582983	0.252476	0.477843	0.510345	0.188514	0.132267	0.167365	0.375004	0.887383	0.777339	0.0887287	0.367556	0.964996	0.209882	0.25	0.35	0.33	0.33	0.25	0.32	0.09	0.23	0.28	0.13	-0.41	0.58	0.32	-0.02	0.06	0.4	-0.12
DPYSL2	1	0.154001	0.819703	0.464855	0.995715	0.263326	0.331783	0.392761	0.740385	0.288224	0.142658	0.935754	0.927685	0.155212	0.0772713	0.750371	0.523498	0.896866	0.351679	0.983674	0.0552015	0.986986	0.912526	0.67723	0.0663547	0.629679	0.0446307	0.536406	0.678402	0.793384	0.338896	0.860949	0.35	0.05	0.16	0	-0.25	-0.22	-0.19	-0.08	-0.24	-0.33	0.02	0.02	-0.36	-0.36	-0.07	-0.15	0.03
PXDN	1	0.493224	0.30023	0.64659	0.201481	0.222417	0.0856527	0.766088	0.0500038	0.0220372	0.0808264	0.700666	0.235928	0.308717	0.710925	0.112972	0.802121	0.981859	0.401911	0.880955	0.100196	0.160393	0.517922	0.46849	0.125764	0.623028	0.670886	0.496906	0.890178	0.746833	0.465688	0.870888	0.17	-0.23	-0.1	-0.28	0.27	0.37	0.07	0.43	0.5	0.39	-0.09	0.31	0.26	-0.08	-0.36	0.06	0.01
OPTN	1	0.284766	0.461831	0.310442	0.733167	0.769227	0.859439	0.624697	0.739339	0.808599	0.78577	0.433564	0.407066	0.477345	0.174824	0.842152	0.92347	0.6904	0.0292198	0.239376	0.143624	0.900605	0.585858	0.167741	0.543425	0.724289	0.111549	0.758686	0.745093	0.555515	0.0546265	0.387769	-0.27	0.17	0.23	0.08	-0.07	-0.04	-0.11	-0.08	-0.06	-0.06	0.19	0.22	-0.18	-0.28	-0.05	0.02	-0.09
EGR2	1	0.251666	0.407505	0.425307	0.476645	0.408132	0.601945	0.264996	0.711156	0.753955	0.213243	0.0897599	0.531622	0.850409	0.651613	0.509093	0.357947	0.732583	0.486619	0.491897	0.230113	0.153934	0.979552	0.169087	0.710247	0.958132	0.527336	0.0382597	0.905448	0.299324	0.350115	0.651794	-0.28	-0.19	-0.18	-0.16	0.19	0.12	0.25	0.09	0.07	0.28	0.4	-0.17	-0.05	-0.09	0.15	-0.21	0.08
PSMC3	1	0.452463	0.817044	0.316447	0.641679	0.605605	0.966168	0.220766	0.792575	0.71221	0.209141	0.666462	0.789079	0.627375	0.992327	0.314846	0.949776	0.68864	0.555222	0.733612	0.0240565	0.469494	0.988433	0.568359	0.173322	0.230993	0.27542	0.237219	0.786801	0.477222	0.235831	0.415498	0.19	0.05	0.22	-0.11	0.12	-0.01	0.27	0.06	-0.09	0.29	0.11	0.07	-0.13	0	0.23	0.01	0.09
TAC1	1	0.739362	0.103879	0.162622	0.0941498	0.543343	0.42535	0.761788	0.558547	0.456037	0.847687	0.749608	0.0208213	0.897216	0.294441	0.64121	0.755054	0.637518	0.195951	0.518035	0.22398	0.373763	0.323968	0.0635596	0.659251	0.29274	0.141793	0.466239	0.501174	0.242781	0.251949	0.318516	-0.08	-0.36	-0.31	-0.37	-0.14	-0.18	-0.07	-0.14	-0.17	0.04	-0.08	-0.57	-0.03	0.22	0.11	-0.07	0.11
SYT2	1	0.552655	0.710598	0.93704	0.678122	0.408519	0.208816	0.821647	0.228595	0.213314	0.64164	0.24503	0.0371085	0.0702309	0.714234	0.596844	0.63868	0.260392	0.340642	0.0639211	0.334113	0.61134	0.435156	0.617056	0.268606	0.221162	0.360487	0.887286	0.553027	0.701913	0.262317	0.100764	0.15	-0.08	0.02	-0.09	0.19	0.28	0.05	0.27	0.28	0.11	-0.28	0.52	0.45	0.08	0.12	0.11	0.26
S100A10	1	0.856283	0.341213	0.924242	0.209057	0.568876	0.824632	0.476042	0.267249	0.908983	0.54234	0.285973	0.270947	0.724915	0.885371	0.212619	0.691766	0.277698	0.142052	0.685608	0.460117	0.495172	0.123073	0.326463	0.309263	0.340525	0.799264	0.912031	0.267071	0.771369	0.0461891	0.42394	0.05	-0.21	0.02	-0.28	-0.13	-0.05	-0.16	0.25	0.03	-0.14	0.26	-0.29	-0.09	0.03	-0.28	-0.09	-0.25
SHANK2	1	0.194591	0.0826739	0.250856	0.131367	0.990214	0.854059	0.865332	0.577607	0.753033	0.877343	0.504827	0.518697	0.216912	0.438733	0.761203	0.733619	0.3337	0.0796168	0.42351	0.478209	0.969394	0.601311	0.0465966	0.409264	0.87154	0.478503	0.792129	0.392962	0.203151	0.134232	0.7531	0.32	-0.38	-0.26	-0.33	0	0.04	-0.04	0.13	0.07	-0.04	-0.16	-0.17	0.32	0.16	-0.07	0.08	0.22
GNAO1	1	0.558486	0.995953	0.856944	0.639379	0.535753	0.593358	0.701899	0.748012	0.494612	0.115341	0.566883	0.64035	0.906276	0.071902	0.738281	0.938464	0.377748	0.782897	0.257155	0.149749	0.712095	0.140519	0.752395	0.880583	0.717638	0.043011	0.385262	0.498411	0.70545	0.582443	0.443263	0.15	0	-0.04	0.11	-0.14	-0.12	-0.09	-0.07	-0.16	-0.35	0.14	-0.13	-0.03	-0.37	0.08	0.02	0.2
CNN1	1	0.737838	0.989712	0.606794	0.503765	0.988593	0.83172	0.844467	0.857812	0.92292	0.324354	0.795082	0.474363	0.417896	0.246104	0.445007	0.63239	0.430363	0.0116104	0.346008	0.89836	0.283722	0.333356	0.672614	0.42727	0.100937	0.278713	0.277047	0.341596	0.505852	0.130472	0.183723	-0.08	0	-0.12	0.15	0	0.05	-0.04	0.04	-0.02	-0.23	-0.06	-0.19	-0.21	-0.24	-0.18	-0.11	-0.18
ADAM23	1	0.179273	0.2468	0.434666	0.250539	0.417314	0.286189	0.887101	0.900532	0.343596	0.937184	0.123888	0.0449346	0.481721	0.563463	0.234798	0.385772	0.977423	0.188293	0.122744	0.735332	0.707841	0.141694	0.122047	0.407777	0.0862574	0.977303	0.991139	0.161588	0.409083	0.139776	0.0715404	0.33	0.26	0.18	0.26	0.18	0.24	0.03	-0.03	0.22	0.02	-0.37	0.51	0.18	-0.12	0.27	0.2	-0.01
PLXNA4	1	0.858123	0.976678	0.604405	0.452741	0.14112	0.311216	0.0414438	0.0845041	0.214042	0.229021	0.155661	0.871061	0.120853	0.808071	0.710511	0.782784	0.55548	0.605228	0.498141	0.943595	0.685763	0.227104	0.683153	0.778012	0.870734	0.850841	0.349826	0.519203	0.87013	0.794111	0.703633	0.05	0.01	0.12	-0.17	-0.32	-0.23	-0.44	-0.39	-0.28	-0.27	-0.34	-0.04	-0.39	-0.05	-0.09	0.06	0.14
KCNA4	1	0.687147	0.583481	0.451584	0.84596	0.890953	0.530364	0.662528	0.832744	0.625568	0.565089	0.0506199	0.376199	0.937229	0.4239	0.545185	0.759576	0.181006	0.935473	0.988003	0.79232	0.013334	0.548592	0.0704908	0.156612	0.444998	0.66146	0.104808	0.737097	0.081454	0.357338	0.589443	-0.1	-0.12	-0.17	-0.04	0.03	0.14	-0.1	0.05	0.11	-0.13	-0.45	0.24	-0.02	-0.17	-0.14	-0.07	-0.3
KALRN	1	0.290133	0.533722	0.450975	0.71544	0.565337	0.545168	0.734859	0.979874	0.767817	0.696462	0.0416162	0.135012	0.72375	0.809539	0.777975	0.886054	0.679905	0.354023	0.405912	0.4049	0.983373	0.626113	0.326468	0.867933	0.149034	0.699626	0.897218	0.591204	0.985166	0.456879	0.203584	0.26	0.14	0.17	0.08	0.13	0.14	0.08	-0.01	0.07	0.09	-0.47	0.39	0.09	-0.05	0.07	0.03	0.1
RPH3A	1	0.192484	0.195259	0.13969	0.28409	0.684604	0.725603	0.732144	0.900596	0.503987	0.411367	0.907359	0.96289	0.674539	0.0536478	0.173131	0.274159	0.884611	0.74689	0.600201	0.147756	0.720638	0.119997	0.863271	0.833796	0.663735	0.0215494	0.967334	0.201075	0.630262	0.908792	0.63972	0.32	0.29	0.33	0.24	-0.09	-0.08	-0.08	-0.03	-0.15	-0.19	-0.03	0.01	-0.11	-0.39	0.31	0.25	-0.03
CD44	0	0.953877	0.73984	0.603717	0.996489	0.412762	0.639915	0.219211	0.446974	0.326786	0.30222	0.0579742	0.708295	0.24751	0.349607	0.738506	0.893835	0.126679	0.289027	0.648147	0.893767	0.136955	0.532404	0.0780531	0.946053	0.669188	0.415074	0.142988	0.553141	0.0674354	0.495554	0.642711	-0.01	-0.08	-0.12	0	0.18	0.11	0.27	0.18	0.23	0.24	0.44	-0.1	0.3	-0.2	-0.08	0.03	0.34
VAMP2	0	0.465527	0.528131	0.401937	0.637768	0.469828	0.451563	0.681661	0.660705	0.354086	0.29334	0.46612	0.357084	0.389123	0.62022	0.158926	0.608123	0.632316	0.611951	0.68426	0.475967	0.40371	0.328097	0.532346	0.455151	0.656246	0.426744	0.730836	0.547716	0.701133	0.74985	0.595758	0.18	0.14	0.19	0.11	-0.16	-0.17	-0.09	-0.1	-0.21	-0.24	0.18	-0.25	-0.22	-0.1	0.32	0.12	0.11
DCTN1	0	0.724157	0.292242	0.20669	0.452228	0.621836	0.34626	0.752782	0.867774	0.333372	0.892643	0.0847524	0.523463	0.354462	0.623988	0.131643	0.334595	0.220976	0.24727	0.756387	0.120972	0.351103	0.787073	0.696072	0.300652	0.855405	0.266656	0.439672	0.537687	0.331674	0.285579	0.929701	-0.09	-0.24	-0.28	-0.17	0.11	0.21	-0.07	0.04	0.22	0.03	-0.41	0.17	0.24	0.1	-0.34	-0.22	0.28
DCTN2	0	0.436071	0.718523	0.825153	0.495256	0.35436	0.285006	0.727259	0.567381	0.192236	0.0971146	0.391611	0.387172	0.416052	0.774813	0.256974	0.890401	0.482939	0.128387	0.605518	0.353478	0.983456	0.5347	0.463142	0.379324	0.96905	0.496275	0.690856	0.928727	0.659536	0.240419	0.697392	0.2	0.08	0.05	0.15	-0.21	-0.24	-0.08	-0.13	-0.3	-0.37	0.21	-0.23	-0.21	-0.06	0.26	-0.03	0.16
KLC1	0	0.618253	0.443641	0.3076	0.541959	0.884297	0.973963	0.708138	0.54371	0.827562	0.673215	0.247207	0.13806	0.321235	0.223003	0.111506	0.637608	0.44735	0.765956	0.781948	0.109442	0.761767	0.792699	0.136248	0.989154	0.912121	0.118239	0.397293	0.851928	0.298827	0.948312	0.835981	-0.13	-0.17	-0.23	-0.14	-0.03	-0.01	-0.08	-0.14	-0.05	-0.1	0.28	-0.39	-0.26	0.25	0.36	-0.11	0.18
ERBB2	0	0.539116	0.801772	0.513502	0.595815	0.934171	0.801816	0.86873	0.335288	0.88337	0.642795	0.501874	0.772028	0.880502	0.496418	0.540888	0.878177	0.976254	0.130806	0.979961	0.725807	0.787344	0.358836	0.60582	0.416874	0.593663	0.401133	0.594734	0.574325	0.997481	0.329533	0.763836	-0.16	-0.06	0.15	-0.12	0.02	0.06	0.04	0.22	0.03	-0.11	-0.16	-0.08	-0.04	-0.14	-0.14	0.04	0.01
CACNA1A	0	0.223487	0.566897	0.427022	0.864966	0.782299	0.842944	0.649289	0.930583	0.739007	0.606279	0.734713	0.983568	0.867515	0.96654	0.0869712	0.587405	0.809727	0.74416	0.99148	0.203208	0.578348	0.254644	0.233005	0.754135	0.796861	0.669325	0.420162	0.342398	0.558618	0.402389	0.953909	-0.3	0.13	0.18	0.04	0.06	0.04	0.1	0.02	-0.08	0.12	0.08	-0.01	-0.04	0.01	0.38	0.13	-0.06
ENO2	0	0.631373	0.728707	0.81377	0.942123	0.401495	0.492331	0.531673	0.815344	0.386967	0.140292	0.481297	0.342185	0.855415	0.642001	0.395677	0.673807	0.25513	0.875852	0.479966	0.633043	0.940786	0.458473	0.281923	0.892621	0.545091	0.544067	0.614556	0.944192	0.453387	0.698665	0.440468	0.12	-0.08	-0.05	-0.02	-0.19	-0.15	-0.14	-0.05	-0.2	-0.33	0.17	-0.25	-0.05	-0.1	0.2	-0.1	0.26
SCN1B	0	0.466587	0.460255	0.280991	0.59724	0.77212	0.781467	0.923567	0.98063	0.585016	0.416157	0.705553	0.515225	0.663555	0.544041	0.110369	0.546443	0.938114	0.469872	0.862204	0.641087	0.317894	0.294789	0.900067	0.336506	0.724194	0.455607	0.60001	0.496426	0.897543	0.476364	0.866555	0.18	0.17	0.24	0.12	-0.07	-0.06	-0.02	0.01	-0.13	-0.19	0.09	-0.18	-0.11	-0.13	0.36	0.14	0.02
COL1A1	0	0.922173	0.232126	0.759997	0.100514	0.917414	0.491879	0.534924	0.555669	0.535031	0.556806	0.566315	0.110564	0.411405	0.535745	0.928631	0.197798	0.657616	0.893595	0.731089	0.0539928	0.870443	0.0588984	0.994971	0.523803	0.28715	0.968889	0.947757	0.0707163	0.7135	0.89556	0.701881	-0.02	-0.27	-0.07	-0.36	0.02	0.15	-0.14	0.14	0.14	-0.14	-0.14	-0.41	-0.21	-0.13	-0.02	-0.29	-0.1
NFASC	0	0.431392	0.749724	0.618662	0.922747	0.462138	0.827176	0.234738	0.73176	0.592693	0.136785	0.95663	0.786475	0.82002	0.472645	0.868073	0.727561	0.421624	0.854788	0.344163	0.424802	0.17289	0.472338	0.45616	0.147362	0.827359	0.412554	0.237174	0.83028	0.677044	0.264793	0.653662	0.2	-0.07	-0.11	0.02	-0.17	-0.05	-0.26	-0.08	-0.12	-0.34	-0.01	0.07	-0.06	-0.15	0.04	-0.08	0.19
SPTAN1	0	0.964141	0.875205	0.874742	0.824064	0.709633	0.710892	0.762673	0.701775	0.868569	0.889509	0.103107	0.582003	0.888499	0.58868	0.896687	0.11254	0.444356	0.724166	0.82924	0.215264	0.795857	0.924777	0.889075	0.867507	0.148216	0.51667	0.88454	0.413208	0.612674	0.722791	0.37128	0.01	-0.04	-0.04	-0.05	0.08	0.08	0.07	-0.09	-0.04	0.03	-0.39	0.15	-0.04	-0.11	-0.03	-0.36	0.18
EPB41	0	0.693739	0.451071	0.177004	0.879399	0.733507	0.791034	0.766088	0.763867	0.737414	0.963313	0.234848	0.783591	0.72803	0.59633	0.895725	0.751179	0.865869	0.591836	0.802647	0.233488	0.929432	0.647681	0.859659	0.515548	0.368414	0.248442	0.410843	0.912458	0.942419	0.52196	0.790873	0.1	0.17	0.3	0.03	0.08	0.06	0.07	-0.07	-0.08	-0.01	-0.29	0.07	0.09	-0.11	0.03	-0.07	0.04
SNAP91	0	0.397891	0.961758	0.949174	0.816028	0.308612	0.229711	0.708748	0.932129	0.377486	0.462376	0.0895887	0.798838	0.894993	0.522538	0.607131	0.659983	0.767293	0.530001	0.443909	0.159313	0.462315	0.825663	0.976176	0.889831	0.692255	0.86062	0.20624	0.940231	0.94782	0.587533	0.472951	0.21	0.01	0.01	-0.05	0.23	0.27	0.08	-0.02	0.2	0.17	-0.4	-0.07	-0.03	-0.13	0.12	-0.1	-0.07
MBP	0	0.0881085	0.552401	0.715216	0.267551	0.405038	0.311813	0.505747	0.125505	0.455287	0.31516	0.274929	0.962098	0.683965	0.618434	0.197958	0.481285	0.0904625	0.266278	0.40486	0.106851	0.772375	0.0750291	0.341575	0.797366	0.457219	0.444627	0.888529	0.166263	0.142124	0.46138	0.416177	-0.41	-0.13	0.08	-0.25	0.19	0.23	0.15	0.35	0.17	0.23	0.26	0.01	0.11	-0.1	0.29	-0.16	-0.38
PFKM	0	0.593392	0.577244	0.398255	0.900986	0.704654	0.694112	0.863248	0.447912	0.343035	0.245585	0.861813	0.782213	0.544219	0.854545	0.732782	0.447877	0.540547	0.896107	0.7178	0.0674048	0.450026	0.641551	0.104301	0.66879	0.748728	0.405988	0.509543	0.977805	0.224168	0.905229	0.977325	-0.13	-0.13	-0.19	-0.03	-0.09	-0.09	-0.04	-0.18	-0.22	-0.27	0.04	0.08	-0.16	-0.04	0.08	-0.18	-0.14
PGAM1	0	0.501756	0.752677	0.702728	0.440917	0.470535	0.349102	0.71135	0.0793384	0.129222	0.14474	0.834181	0.974742	0.204928	0.306398	0.454687	0.700928	0.688333	0.0713689	0.473952	0.816618	0.339275	0.763218	0.25497	0.945951	0.554554	0.315122	0.649814	0.806533	0.567688	0.216697	0.887771	0.17	0.07	-0.09	0.17	-0.16	-0.21	-0.08	-0.39	-0.34	-0.33	0.05	-0.01	-0.32	0.21	0.17	-0.09	0.09
KCND3	0	0.747412	0.255978	0.332662	0.218498	0.943933	0.809419	0.541485	0.456818	0.964381	0.798911	0.287543	0.813744	0.648579	0.596948	0.638679	0.263421	0.387556	0.684535	0.752454	0.869248	0.985585	0.299687	0.690262	0.483917	0.535125	0.7168	0.854915	0.982086	0.51526	0.598139	0.849083	0.08	-0.25	-0.22	-0.27	-0.02	0.05	-0.14	-0.17	-0.01	-0.06	-0.26	-0.06	-0.12	-0.11	-0.11	-0.26	0.2
CACNA2D1	0	0.532334	0.842808	0.54456	0.886269	0.966111	0.702678	0.581456	0.686347	0.645562	0.672892	0.0924538	0.145461	0.370889	0.616293	0.617631	0.917681	0.253583	0.219475	0.777774	0.788455	0.251557	0.416445	0.758143	0.177321	0.338345	0.866934	0.365771	0.514452	0.597018	0.0756309	0.457922	0.16	-0.04	-0.14	0.03	0.01	0.09	-0.12	-0.09	0.11	-0.1	-0.4	0.38	0.23	-0.11	-0.12	0.02	0.26
SCN3B	0	0.678178	0.172912	0.159702	0.220208	0.356168	0.237173	0.660872	0.201571	0.183565	0.469286	0.64048	0.110508	0.0728524	0.989942	0.577162	0.0911263	0.274576	0.616579	0.444477	0.447769	0.844578	0.425402	0.106318	0.63165	0.354103	0.916422	0.666833	0.524208	0.254658	0.323177	0.997633	-0.11	-0.3	-0.31	-0.27	-0.21	-0.26	-0.1	-0.29	-0.3	-0.17	0.11	-0.41	-0.45	0	-0.13	-0.38	0.25
RAPGEF4	0	0.513245	0.804128	0.918888	0.470243	0.964368	0.903691	0.687454	0.444403	0.741127	0.743454	0.842295	0.499885	0.203502	0.733453	0.07356	0.326147	0.764235	0.697734	0.539036	0.548743	0.568633	0.810306	0.543847	0.915512	0.444742	0.820849	0.383952	0.589368	0.705202	0.537303	0.457848	-0.16	-0.06	-0.02	-0.16	-0.01	0.03	-0.09	-0.18	-0.08	0.08	-0.05	-0.18	-0.32	-0.07	0.4	-0.23	-0.07
AGT	0	0.413973	0.618691	0.519276	0.743429	0.629115	0.729225	0.518566	0.884826	0.701104	0.996938	0.329721	0.924483	0.989019	0.665642	0.686015	0.667687	0.520688	0.333917	0.870551	0.72618	0.919917	0.844098	0.677326	0.66698	0.582981	0.850138	0.82875	0.859544	0.521427	0.581768	0.660765	-0.21	0.11	0.15	0.07	0.11	0.08	0.15	0.03	0.09	0	0.24	0.03	0	-0.09	0.09	0.1	-0.15
RET	0	0.928536	0.78282	0.890204	0.450328	0.298809	0.413129	0.311101	0.708802	0.358429	0.155181	0.871792	0.927868	0.863874	0.829909	0.613199	0.811089	0.191856	0.0837626	0.702879	0.504725	0.302543	0.748216	0.389423	0.861613	0.79254	0.623872	0.260229	0.766933	0.25785	0.268584	0.695856	0.02	0.06	-0.03	0.17	-0.23	-0.18	-0.23	-0.09	-0.21	-0.32	-0.04	-0.02	0.04	0.05	-0.12	0.06	0.3
CACNB1	0	0.302751	0.704224	0.521904	0.799224	0.497764	0.361827	0.916366	0.569306	0.195275	0.310712	0.479852	0.309493	0.384048	0.770973	0.19657	0.54275	0.896778	0.244311	0.944973	0.24803	0.392619	0.527097	0.360544	0.502443	0.830822	0.384398	0.83786	0.83315	0.922552	0.337034	0.81754	0.26	0.09	0.14	0.06	-0.15	-0.2	-0.02	-0.13	-0.29	-0.23	0.17	-0.27	-0.23	-0.06	0.29	-0.14	0.03
NAPB	0	0.445757	0.940555	0.721458	0.605403	0.569642	0.433691	0.957662	0.332819	0.253154	0.139177	0.286627	0.14139	0.326721	0.483758	0.173323	0.241423	0.476355	0.641857	0.795317	0.455668	0.400923	0.479897	0.37146	0.570007	0.303237	0.520034	0.598793	0.770161	0.507592	0.546233	0.537855	0.19	0.02	-0.08	0.12	-0.13	-0.18	-0.01	-0.22	-0.26	-0.33	0.26	-0.38	-0.25	-0.15	0.31	-0.27	0.16
TMOD1	0	0.660283	0.343772	0.958643	0.17737	0.871206	0.980029	0.794408	0.816176	0.941359	0.960802	0.888736	0.965353	0.133485	0.938447	0.386462	0.968613	0.86846	0.175553	0.2198	0.79303	0.593181	0.666815	0.766113	0.590434	0.283423	0.958305	0.803474	0.797199	0.969118	0.0886117	0.199665	0.11	-0.21	-0.01	-0.3	-0.04	-0.01	-0.06	0.05	-0.02	0.01	0.03	0.01	0.38	-0.02	0.2	-0.01	0.04
ACTA2	0	0.949028	0.521113	0.632472	0.489276	0.33208	0.372102	0.364462	0.23363	0.25432	0.407986	0.850493	0.268934	0.739068	0.830712	0.493023	0.205108	0.246923	0.645146	0.426523	0.253682	0.36159	0.887546	0.462466	0.243312	0.734061	0.862064	0.318941	0.385953	0.320186	0.304886	0.734675	-0.02	0.14	0.11	0.16	0.22	0.2	0.2	0.27	0.26	0.19	0.05	-0.29	0.09	-0.05	0.16	0.29	-0.26
STX18	0	0.991559	0.910835	0.960185	0.954462	0.705588	0.969966	0.431978	0.602524	0.899566	0.387592	0.321135	0.555355	0.300579	0.479052	0.835916	0.950923	0.434533	0.674701	0.87847	0.690735	0.426871	0.408981	0.247961	0.961744	0.988759	0.521792	0.487068	0.70508	0.986763	0.438418	0.93308	0	-0.03	-0.01	-0.01	0.09	-0.01	0.18	0.12	0.03	0.2	0.24	-0.16	0.27	0.15	0.05	0.01	-0.18
GABRB3	0	0.764006	0.409884	0.4236	0.53687	0.47879	0.31445	0.800267	0.633577	0.409816	0.756992	0.100138	0.393663	0.750518	0.90335	0.529423	0.501826	0.506567	0.330618	0.750735	0.70271	0.220912	0.817385	0.755684	0.385021	0.224738	0.974043	0.377978	0.917176	0.72821	0.212144	0.611589	0.08	-0.18	-0.18	-0.14	0.16	0.22	0.06	0.11	0.19	0.07	-0.39	0.23	0.08	-0.03	-0.15	-0.16	0.15
PRKCE	0	0.882091	0.737508	0.692399	0.571839	0.905516	0.836401	0.870473	0.505017	0.769967	0.792972	0.575542	0.260289	0.0723719	0.147664	0.133292	0.296237	0.578853	0.568929	0.569581	0.717784	0.42078	0.430042	0.690896	0.678438	0.676658	0.298304	0.158388	0.465113	0.819884	0.69795	0.57764	-0.04	-0.08	-0.09	-0.13	0.03	0.05	-0.04	-0.15	-0.07	0.06	0.14	-0.3	-0.45	-0.3	0.34	-0.24	-0.13
MYL9	0	0.641424	0.704824	0.417937	0.948484	0.756149	0.964437	0.437718	0.449015	0.65102	0.26866	0.176359	0.481832	0.983671	0.677594	0.991489	0.568375	0.544067	0.740109	0.775219	0.976035	0.063884	0.585954	0.923848	0.0701829	0.561958	0.842149	0.166232	0.571609	0.837934	0.323793	0.627323	0.12	0.09	0.18	-0.01	0.07	-0.01	0.17	0.17	0.1	0.25	0.32	-0.19	-0.01	0.09	0	0.13	-0.14
RAMP2	0	0.737683	0.84936	0.796355	0.579266	0.533017	0.333582	0.944311	0.82204	0.491545	0.879828	0.122868	0.379304	0.613576	0.896262	0.66779	0.599255	0.414779	0.754344	0.895114	0.86163	0.192765	0.356336	0.0799982	0.236521	0.985742	0.965429	0.566614	0.561958	0.29523	0.335499	0.842516	0.08	-0.04	0.06	-0.13	-0.14	-0.22	-0.02	-0.05	-0.16	0.04	0.37	-0.24	-0.13	0.03	0.1	0.12	0.19
RGS4	0	0.1096	0.597484	0.954555	0.370985	0.299164	0.307477	0.45872	0.561571	0.32408	0.252293	0.100509	0.102002	0.276358	0.603335	0.581124	0.0819026	0.991569	0.21815	0.287125	0.983985	0.331746	0.496671	0.580371	0.17671	0.2326	0.796832	0.985733	0.0764595	0.820819	0.124891	0.170801	0.39	0.12	-0.01	0.2	0.23	0.23	0.17	0.13	0.23	0.26	-0.39	0.42	0.28	-0.11	0.13	0.39	0
APBA1	0	0.317952	0.872841	0.842341	0.70539	0.308823	0.418784	0.303092	0.199639	0.14352	0.0559444	0.753002	0.553822	0.142683	0.325165	0.307789	0.19136	0.592706	0.835145	0.935131	0.197815	0.911711	0.776064	0.916342	0.249151	0.475871	0.177333	0.69578	0.386263	0.857569	0.993951	0.826827	0.25	-0.04	0.05	-0.09	-0.23	-0.18	-0.23	-0.29	-0.33	-0.42	0.08	-0.16	-0.37	-0.21	0.23	-0.3	0.12
FLNB	0	0.730988	0.593354	0.765575	0.282352	0.177673	0.432939	0.0611989	0.741771	0.533054	0.288148	0.545424	0.994601	0.755762	0.830003	0.957978	0.933646	0.206204	0.669536	0.272722	0.83902	0.861727	0.240422	0.42792	0.908603	0.583421	0.9178	0.912226	0.576936	0.203667	0.771726	0.804591	0.09	0.12	-0.07	0.24	0.3	0.18	0.41	0.08	0.14	0.24	-0.15	0	0.08	0.05	0.01	-0.02	0.29
CAMK2G	0	0.149631	0.0767854	0.0607825	0.163356	0.737795	0.560665	0.894995	0.93276	0.784842	0.445094	0.182858	0.438972	0.470461	0.470614	0.673483	0.847989	0.602728	0.720642	0.868071	0.919878	0.787824	0.472587	0.295164	0.462268	0.837505	0.539809	0.80718	0.825728	0.369054	0.484317	0.929982	0.35	0.39	0.41	0.31	0.08	0.13	-0.03	-0.02	0.06	-0.18	-0.32	0.21	-0.19	-0.15	0.1	0.04	-0.12
CALCA	0	0.170099	0.228548	0.202302	0.373978	0.227871	0.269571	0.289053	0.386352	0.171592	0.240806	0.883482	0.145355	0.297383	0.894434	0.659921	0.230598	0.314232	0.24613	0.557297	0.965695	0.622011	0.0912972	0.889303	0.787602	0.164019	0.96938	0.32089	0.254784	0.608805	0.458425	0.309776	-0.34	0.27	0.28	0.2	0.27	0.25	0.24	0.2	0.31	0.27	-0.04	0.38	0.27	-0.03	-0.1	0.27	0.23
TRPM3	0	0.953586	0.410158	0.396279	0.381854	0.569587	0.696276	0.533699	0.983613	0.987925	0.265069	0.722118	0.310515	0.422468	0.883806	0.53662	0.0747708	0.864967	0.830969	0.376568	0.645135	0.81814	0.965268	0.131643	0.666438	0.628831	0.84934	0.991732	0.318536	0.538729	0.881246	0.808135	-0.01	0.18	0.19	0.2	-0.13	-0.09	-0.14	0	0	-0.25	0.09	0.27	0.21	0.03	0.14	0.4	-0.04
CLCN2	0	0.0975089	0.636849	0.318909	0.88698	0.388897	0.382281	0.586615	0.708829	0.28599	0.325374	0.821104	0.756726	0.586532	0.942532	0.439224	0.693717	0.239474	0.890655	0.88614	0.238444	0.847049	0.0692288	0.540228	0.577804	0.0990719	0.610872	0.407461	0.407695	0.591521	0.917936	0.446031	0.4	0.11	0.22	0.03	-0.19	-0.2	-0.12	-0.09	-0.24	-0.23	-0.06	0.08	-0.14	-0.02	0.18	0.09	0.27
TTBK2	0	0.212116	0.732023	0.756773	0.824707	0.792303	0.485734	0.656231	0.923173	0.490023	0.93048	0.144787	0.142237	0.204413	0.845374	0.453599	0.854462	0.231459	0.125477	0.772536	0.341513	0.665238	0.91863	0.370299	0.185062	0.726879	0.550985	0.971735	0.887276	0.243507	0.0890455	0.992878	0.31	-0.08	-0.07	-0.05	0.06	0.16	-0.1	0.02	0.16	-0.02	-0.35	0.38	0.32	0.04	-0.17	-0.04	0.27
PIEZO2	0	0.454314	0.984475	0.50336	0.719007	0.759007	0.986658	0.605199	0.980621	0.517557	0.464159	0.570763	0.769823	0.834622	0.280046	0.210586	0.372339	0.364975	0.808445	0.394843	0.896863	0.988486	0.724168	0.0867126	0.356803	0.365917	0.702503	0.858343	0.645195	0.180131	0.592821	0.89856	-0.19	0	0.15	-0.08	-0.07	0	-0.12	-0.01	-0.15	-0.17	-0.14	-0.08	-0.05	0.22	0.28	0.21	-0.21
SYBU	0	0.50542	0.295063	0.0979335	0.586139	0.990727	0.922445	0.707467	0.57941	0.887889	0.994067	0.800543	0.961832	0.829277	0.517254	0.127005	0.176356	0.467175	0.72804	0.502203	0.166804	0.391956	0.0568825	0.896139	0.131224	0.477849	0.257036	0.67804	0.131463	0.858036	0.519819	0.497498	-0.17	-0.23	-0.36	-0.12	0	0.02	-0.08	-0.13	0.03	0	-0.06	0.01	0.06	0.14	-0.34	-0.31	-0.17
[truncated: 14 more columns]

## Sheet: Neocortex
Gene	# Phenotypes with P < 0.05	BXD_10020	BXD_10418	BXD_10419	BXD_10420	BXD_10421	BXD_10422	BXD_10423	BXD_10424	BXD_10425	BXD_10426	BXD_10509	BXD_10897	BXD_10918	BXD_11302	BXD_11307	BXD_11308	BXD_11309	BXD_11310	BXD_11383	BXD_11559	BXD_11564	BXD_11565	BXD_11566	BXD_11567	BXD_11640	BXD_11816	BXD_11821	BXD_11822	BXD_11823	BXD_11824	BXD_11897	BXD_10020	BXD_10418	BXD_10419	BXD_10420	BXD_10421	BXD_10422	BXD_10423	BXD_10424	BXD_10425	BXD_10426	BXD_10509	BXD_10897	BXD_10918	BXD_11302	BXD_11307	BXD_11308	BXD_11309
TRPM3	11	0.115118	0.0017565	0.00134864	0.00988828	0.0162226	0.0234059	0.0364916	0.0219296	0.0278988	0.0375161	0.22753	0.110459	0.41864	0.00981317	0.748846	0.716143	0.629979	0.00464827	0.312739	0.517767	0.308015	0.0733703	0.82718	0.643264	0.16467	0.0642428	0.243831	0.216913	0.646931	0.0635474	0.1922	-0.38	-0.64	-0.65	-0.55	-0.52	-0.49	-0.46	-0.51	-0.49	-0.47	0.3	-0.41	-0.22	0.37	0.05	0.06	-0.07
STX18	8	0.221985	0.0348633	0.020379	0.0666584	0.0245328	0.0443479	0.0308168	0.00549077	0.0112292	0.0350432	0.733185	0.0759386	0.110252	0.324506	0.808612	0.839544	0.113426	0.372856	0.716805	0.877471	0.789921	0.200075	0.308582	0.649321	0.779741	0.654959	0.953697	0.566734	0.117631	0.404809	0.818174	0.3	0.46	0.5	0.41	0.49	0.44	0.47	0.6	0.55	0.47	-0.09	0.46	0.41	-0.15	-0.04	0.03	-0.24
APBA1	8	0.036774	0.0174776	0.0277379	0.0327275	0.103125	0.114487	0.147527	0.16656	0.142467	0.232972	0.00454989	0.00346252	0.848642	0.239509	0.562768	0.974387	0.977402	0.027613	0.250077	0.275524	0.174839	0.189563	0.367721	0.275183	0.16998	0.209099	0.846845	0.330118	0.634284	0.032022	0.143249	-0.49	-0.51	-0.48	-0.47	-0.37	-0.35	-0.33	-0.32	-0.34	-0.28	0.64	-0.68	-0.05	0.17	-0.09	0	0
ADAM23	7	0.034742	0.00829607	0.00694598	0.038083	0.3705	0.830822	0.0810341	0.504345	0.983966	0.148219	0.547254	0.185887	0.661128	0.648511	0.0267653	0.490989	0.114592	0.0826878	0.393187	0.288938	0.0492689	0.273299	0.249356	0.235079	0.362393	0.416988	0.0222202	0.962758	0.185521	0.0533624	0.430502	-0.5	-0.56	-0.57	-0.46	-0.21	-0.05	-0.39	-0.16	0	-0.34	-0.15	-0.35	-0.12	0.07	-0.33	-0.1	0.24
ENO2	5	0.212877	0.027294	0.00754425	0.228713	0.752869	0.987174	0.572274	0.813504	0.99493	0.163611	0.727392	0.0581432	0.862454	0.303609	0.951354	0.324194	0.0143399	0.208981	0.327732	0.00255748	0.738298	0.621041	0.303758	0.766611	0.463795	0.0169451	0.868721	0.675468	0.0553474	0.285077	0.770673	-0.31	-0.48	-0.57	-0.27	-0.07	0	-0.13	-0.06	0	-0.32	-0.09	-0.48	0.05	0.15	0.01	-0.15	0.36
DPYSL2	5	0.292036	0.505597	0.197452	0.976436	0.0399712	0.0459194	0.0734419	0.047317	0.0599859	0.0136633	0.378027	0.194644	0.565393	0.941841	0.223314	0.893609	0.657445	0.757221	0.655784	0.713033	0.253661	0.461522	0.78479	0.472665	0.0251906	0.814828	0.0786818	0.76133	0.802513	0.249224	0.257165	-0.26	-0.15	-0.29	0.01	-0.45	-0.44	-0.4	-0.45	-0.43	-0.54	-0.22	-0.34	-0.16	0.01	-0.18	-0.02	0.07
SCN3B	5	0.697195	0.720787	0.844378	0.546845	0.450167	0.819507	0.13104	0.726089	0.74275	0.704225	0.400157	0.634646	0.978706	0.577528	0.701843	0.144905	0.607692	0.00798673	0.846631	0.819623	0.875681	0.0423163	0.191508	0.00646367	0.193206	0.928826	0.363982	0.0390643	0.259231	0.00727174	0.781204	-0.1	-0.08	-0.05	-0.14	-0.17	-0.05	-0.34	-0.08	0.08	-0.09	-0.21	0.13	0.01	0.08	-0.06	0.22	-0.08
GNAO1	5	0.404844	0.0277657	0.0808778	0.0291091	0.0843258	0.266749	0.0239007	0.143396	0.394748	0.0220396	0.661078	0.111032	0.174571	0.625588	0.404583	0.362665	0.837339	0.970867	0.555073	0.353703	0.0735286	0.193311	0.247864	0.340179	0.821984	0.338133	0.0245038	0.200615	0.374182	0.971823	0.913158	0.21	0.48	0.39	0.48	0.39	0.25	0.49	0.34	0.2	0.51	0.11	0.41	0.36	-0.07	0.13	0.14	0.03
PPP5C	5	0.546305	0.189965	0.322009	0.171767	0.0244438	0.0252573	0.0608613	0.0170014	0.0150649	0.0198754	0.444825	0.352901	0.0870535	0.6684	0.1694	0.641159	0.529994	0.850392	0.123452	0.749171	0.219593	0.264356	0.522598	0.778917	0.310014	0.442628	0.0725966	0.332456	0.497539	0.845636	0.198041	-0.15	0.3	0.23	0.31	0.49	0.49	0.42	0.53	0.54	0.52	0.19	0.25	0.44	-0.06	0.21	0.07	-0.1
CD44	4	0.870638	0.535916	0.897123	0.179187	0.18067	0.143507	0.331554	0.265463	0.204681	0.663443	0.169308	0.41022	0.861252	0.0397055	0.656697	0.126069	0.0756925	0.0137129	0.723888	0.699711	0.178871	0.0510423	0.391907	0.979243	0.320882	0.519332	0.17389	0.0405291	0.0451345	0.0603952	0.29019	-0.04	-0.14	0.03	-0.3	-0.3	-0.33	-0.22	-0.26	-0.3	-0.1	0.34	-0.22	-0.05	0.3	0.07	0.23	0.26
COL1A1	4	0.0369416	0.0381005	0.0139989	0.171603	0.393108	0.467922	0.434053	0.350696	0.437379	0.14755	0.700812	0.0268255	0.475848	0.846183	0.820089	0.878064	0.691497	0.853396	0.50433	0.483941	0.535842	0.578228	0.730522	0.818539	0.0739701	0.746006	0.30404	0.563603	0.655882	0.797115	0.352811	0.49	0.46	0.53	0.31	0.2	0.17	0.18	0.22	0.18	0.34	-0.1	0.55	0.19	0.03	0.03	0.02	0.06
SNAP91	4	0.483869	0.0941202	0.012877	0.545936	0.111206	0.148177	0.149154	0.163406	0.215108	0.0321257	0.80275	0.463311	0.727783	0.274452	0.87443	0.545428	0.370014	0.826524	0.841674	0.341138	0.0133874	0.250419	0.790493	0.958165	0.666843	0.227857	0.0424535	0.506349	0.93676	0.672346	0.99274	0.18	0.37	0.53	0.14	0.36	0.33	0.33	0.32	0.29	0.48	-0.06	0.2	-0.09	-0.16	0.02	-0.09	-0.14
PPARA	4	0.410986	0.651407	0.872063	0.267019	0.933458	0.889607	0.949287	0.78053	0.746679	0.822601	0.426341	0.445696	0.00699885	0.00351326	0.318493	0.376288	0.772145	0.606408	0.0257945	0.215097	0.444326	0.828779	0.806385	0.875182	0.528732	0.015697	0.694511	0.651954	0.999975	0.62805	0.0676194	-0.21	-0.1	0.04	-0.25	0.02	0.03	-0.01	-0.07	-0.08	0.05	0.2	-0.21	-0.64	-0.41	-0.15	-0.13	0.04
PFKM	4	0.155127	0.0246916	0.0187913	0.0607223	0.316557	0.28083	0.514037	0.581258	0.518825	0.780067	0.0318285	0.129429	0.691554	0.402818	0.620715	0.0527755	0.0200667	0.0928466	0.668199	0.274586	0.206355	0.307525	0.535968	0.946532	0.890606	0.208653	0.526891	0.134846	0.0609526	0.293395	0.861584	-0.35	-0.49	-0.51	-0.42	-0.23	-0.25	-0.15	-0.13	-0.15	-0.07	0.51	-0.4	-0.11	0.12	0.07	0.29	0.34
CNTNAP1	4	0.389478	0.082813	0.226781	0.0149513	0.119496	0.141891	0.118615	0.129935	0.12029	0.761975	0.930718	0.0220219	0.00550233	0.00910382	0.689113	0.394651	0.863609	0.746833	0.471654	0.542977	0.9617	0.968849	0.290712	0.794775	0.695102	0.0557348	0.697338	0.653258	0.666296	0.968251	0.911357	0.22	0.39	0.28	0.52	0.35	0.33	0.35	0.35	0.36	0.07	-0.02	0.57	0.66	-0.37	-0.06	0.13	-0.03
RAPGEF4	4	0.0096344	0.0361124	0.0136422	0.159623	0.1311	0.113753	0.338876	0.124762	0.107583	0.0666873	0.156466	0.00757146	0.244181	0.575509	0.779677	0.252677	0.383502	0.13212	0.896821	0.40139	0.970435	0.813761	0.900103	0.918443	0.3939	0.593909	0.862596	0.414072	0.575929	0.177939	0.736106	0.59	0.46	0.53	0.32	0.34	0.36	0.22	0.35	0.37	0.42	-0.35	0.64	0.31	0.08	0.04	0.17	-0.13
CNN1	4	0.998979	0.889447	0.646392	0.562075	0.0759104	0.0194654	0.390492	0.106165	0.0328614	0.290505	0.559431	0.877843	0.712422	0.673685	0.770151	0.831556	0.760409	0.866963	0.0233447	0.229246	0.991226	0.916621	0.479924	0.686227	0.0681434	0.704021	0.774276	0.930695	0.529779	0.797083	0.0266293	0	0.03	-0.11	0.13	-0.4	-0.51	-0.2	-0.37	-0.48	-0.25	0.15	-0.04	0.1	0.06	0.04	-0.03	-0.05
PRX	4	0.294697	0.31062	0.29345	0.466574	0.137936	0.226656	0.124478	0.0435089	0.0907651	0.00610329	0.412214	0.344156	0.141657	0.317215	0.247356	0.429884	0.167942	0.198646	0.947362	0.214836	0.018027	0.490007	0.0202986	0.517886	0.852465	0.737783	0.141678	0.416315	0.0525211	0.308011	0.722972	-0.26	-0.23	-0.24	-0.17	-0.33	-0.28	-0.35	-0.46	-0.39	-0.59	-0.21	-0.25	-0.38	-0.15	0.17	-0.12	-0.21
KCNA4	4	0.619391	0.0945985	0.0361028	0.386825	0.062841	0.0800822	0.0902998	0.0471206	0.0521962	0.0156616	0.246921	0.0630326	0.558238	0.440569	0.391678	0.0449102	0.584975	0.532901	0.592163	0.807876	0.937147	0.623556	0.462716	0.970188	0.058471	0.512674	0.363271	0.338197	0.79768	0.345264	0.283969	-0.13	-0.37	-0.46	-0.2	-0.41	-0.39	-0.38	-0.45	-0.44	-0.53	-0.29	-0.47	-0.16	0.11	-0.13	-0.3	0.08
OLFM1	4	0.363821	0.429305	0.362352	0.527354	0.82371	0.957016	0.725776	0.946784	0.749005	0.896634	0.491742	0.454253	0.415988	0.298515	0.141566	0.165376	0.45779	0.661835	0.0509766	0.40931	0.0262008	0.938738	0.858087	0.688249	0.0285783	0.282906	0.0348773	0.434881	0.691778	0.985843	0.0185189	0.23	0.18	0.21	0.15	0.05	0.01	0.08	-0.02	-0.08	0.03	0.17	0.2	0.22	-0.15	0.22	0.21	-0.11
VDAC1	3	0.32709	0.0600498	0.0237825	0.158675	0.246301	0.157804	0.584524	0.199988	0.113185	0.363959	0.634872	0.00248875	0.0330478	0.100912	0.55996	0.848652	0.63635	0.152745	0.968378	0.469198	0.65129	0.53402	0.75048	0.48794	0.601393	0.154341	0.975492	0.681585	0.583705	0.609088	0.644004	-0.25	-0.42	-0.49	-0.32	-0.26	-0.32	-0.13	-0.3	-0.37	-0.21	0.12	-0.7	-0.53	0.24	0.09	0.03	0.07
DCTN2	3	0.168508	0.0723811	0.0101297	0.405993	0.952415	0.858328	0.97667	0.996754	0.911605	0.582166	0.961546	0.0612813	0.416297	0.805013	0.785416	0.440303	0.00739793	0.863738	0.991034	0.13334	0.56328	0.859686	0.400112	0.473122	0.640495	0.27456	0.657768	0.585125	0.0259076	0.791455	0.933003	-0.34	-0.4	-0.55	-0.19	0.01	0.04	-0.01	0	0.03	-0.13	-0.01	-0.48	-0.22	0.04	-0.04	-0.12	0.39
ERBB2	3	0.574833	0.291394	0.382536	0.207064	0.30863	0.510157	0.175746	0.330662	0.582942	0.379955	0.782944	0.101037	0.338024	0.178882	0.938275	0.655956	0.732274	0.952463	0.100693	0.00784068	0.791098	0.125655	0.842141	0.745367	0.000959226	0.487607	0.627558	0.249386	0.856148	0.797993	0.000912384	0.14	0.24	0.2	0.29	0.23	0.15	0.31	0.23	0.13	0.21	-0.07	0.42	0.26	0.2	-0.01	0.07	-0.05
SCN1B	3	0.883013	0.380735	0.593796	0.56051	0.104513	0.0390034	0.361945	0.0900327	0.0449816	0.869881	0.958487	0.977041	0.290315	0.0753175	0.971933	0.618392	0.270136	0.0658142	0.953911	0.0426795	0.919239	0.23969	0.198962	0.803578	0.72811	0.775207	0.949658	0.323663	0.17891	0.135036	0.666858	0.04	-0.2	-0.12	-0.13	0.36	0.45	0.21	0.39	0.45	0.04	-0.01	0.01	0.28	-0.26	0.01	-0.08	0.17
EPB41	3	0.0866396	0.395422	0.706753	0.319574	0.889904	0.93229	0.76301	0.989269	0.850803	0.660399	0.75374	0.978461	0.631395	0.869532	0.231727	0.967324	0.00977545	0.262039	0.95906	0.442006	0.41409	0.330419	0.00829792	0.397446	0.739258	0.732362	0.312176	0.793138	0.00313594	0.90562	0.748518	0.42	0.2	0.09	0.23	0.03	-0.02	0.07	0	-0.04	0.1	0.08	-0.01	-0.13	0.02	-0.18	-0.01	0.38
KCND3	3	0.0323483	0.183792	0.259982	0.208024	0.845326	0.548586	0.720617	0.832464	0.562302	0.754844	0.473335	0.444584	0.739585	0.732354	0.21095	0.0773548	0.398207	0.0094957	0.196666	0.0821805	0.0845976	0.0635869	0.744667	0.433885	0.157942	0.198917	0.0610625	0.0329329	0.277448	0.0976263	0.0716365	0.51	0.3	0.26	0.29	-0.05	-0.14	0.08	-0.05	-0.14	0.07	0.18	0.21	0.09	-0.05	0.19	0.26	0.13
ADD2	3	0.47749	0.018901	0.0194641	0.0702375	0.384848	0.407677	0.489143	0.407386	0.40425	0.392705	0.784407	0.0900932	0.32363	0.993893	0.965236	0.0238109	0.871105	0.605094	0.392674	0.560805	0.406143	0.545057	0.925279	0.748299	0.19772	0.60177	0.610447	0.129585	0.807991	0.839675	0.206826	-0.18	-0.51	-0.51	-0.4	-0.2	-0.19	-0.16	-0.2	-0.2	-0.2	0.07	-0.44	-0.26	0	-0.01	-0.33	0.02
ACTA2	3	0.603791	0.0931845	0.0838677	0.0925269	0.0687216	0.108042	0.0665018	0.0339796	0.0477734	0.182017	0.808671	0.00321031	0.180876	0.071685	0.629286	0.658638	0.287307	0.100532	0.431971	0.637344	0.390328	0.986139	0.54271	0.905094	0.524715	0.227939	0.558255	0.902016	0.305467	0.240432	0.42831	0.13	0.38	0.39	0.38	0.4	0.36	0.41	0.48	0.45	0.31	-0.06	0.69	0.35	-0.26	-0.07	-0.07	0.16
RAMP2	3	0.295087	0.624016	0.429415	0.780304	0.0555417	0.184204	0.0129987	0.0362546	0.156409	0.00764126	0.466722	0.240367	0.814203	0.865864	0.343779	0.532944	0.0964494	0.453744	0.0608949	0.730053	0.516351	0.748006	0.506118	0.868087	0.707251	0.787261	0.866595	0.565099	0.210998	0.534596	0.116198	-0.26	0.11	0.18	0.06	0.42	0.3	0.53	0.47	0.33	0.58	0.18	0.31	0.06	-0.03	0.14	0.09	0.25
RGS7BP	3	0.24871	0.973615	0.686104	0.689648	0.429057	0.47339	0.409622	0.281119	0.289014	0.510838	0.816848	0.874294	0.353976	0.549294	0.426569	0.769503	0.0542079	0.944497	0.0398949	0.794403	0.789487	0.166396	0.131528	0.816625	0.0292263	0.623621	0.592584	0.321096	0.0567612	0.688563	0.0408718	-0.29	-0.01	-0.09	0.09	0.18	0.17	0.19	0.25	0.25	0.16	0.06	0.04	0.25	0.09	-0.12	0.04	0.29
KALRN	3	0.612606	0.18502	0.470705	0.104798	0.822585	0.885077	0.763021	0.481879	0.420831	0.653024	0.620159	0.373635	0.304793	0.859779	0.999572	0.123336	0.126989	0.65286	0.0473259	0.512426	0.767604	0.0300698	0.226164	0.746921	0.0574488	0.711676	0.689562	0.0460973	0.147543	0.559776	0.0575413	0.13	0.3	0.17	0.36	0.05	0.03	0.07	0.17	0.19	0.11	-0.13	0.24	0.27	0.03	0	0.23	0.23
SYT4	3	0.687286	0.481095	0.512882	0.50132	0.174216	0.283167	0.143531	0.16244	0.312845	0.0724393	0.0852121	0.375362	0.791279	0.0867995	0.0712389	0.320363	0.022473	0.0478282	0.319372	0.263181	0.140297	0.0510252	0.995887	0.524952	0.392617	0.0961507	0.0133595	0.136363	0.406764	0.0639936	0.387388	0.1	-0.16	-0.15	-0.16	-0.31	-0.25	-0.33	-0.32	-0.24	-0.41	-0.42	-0.24	0.07	0.25	-0.27	0.15	0.34
RPH3A	3	0.640295	0.100074	0.11697	0.137478	0.567543	0.648787	0.516968	0.633332	0.692429	0.856509	0.991859	0.626575	0.131517	0.28437	0.812653	0.674459	0.708092	0.0916037	0.0123058	0.440672	0.772343	0.811795	0.932867	0.452008	0.0295956	0.782805	0.72889	0.591668	0.800854	0.357925	0.0145328	0.12	0.37	0.35	0.34	0.13	0.11	0.15	0.11	0.09	0.04	0	0.13	0.39	-0.16	0.04	0.06	-0.06
CACNA1B	2	0.20333	0.0165441	0.0746831	0.00837407	0.442001	0.563432	0.370436	0.720717	0.804104	0.91009	0.852931	0.887737	0.893912	0.210257	0.136907	0.404751	0.516381	0.384893	0.50808	0.495466	0.219386	0.132464	0.387349	0.798328	0.841039	0.529744	0.0879654	0.206485	0.302957	0.394765	0.723983	0.31	0.52	0.4	0.56	0.18	0.13	0.21	0.09	0.06	-0.03	-0.05	-0.04	-0.04	-0.18	0.22	0.13	0.1
STXBP1	2	0.346683	0.432457	0.217046	0.839969	0.464246	0.394546	0.773459	0.818362	0.819309	0.527776	0.904917	0.0904161	0.855205	0.875151	0.536396	0.983989	0.0630306	0.477265	0.2278	0.116512	0.908864	0.402081	0.148746	0.797678	0.0339619	0.259442	0.967612	0.630152	0.0336985	0.547963	0.0819482	-0.24	-0.18	-0.28	-0.05	-0.17	-0.2	-0.07	-0.05	-0.05	-0.15	0.03	-0.44	-0.05	0.02	-0.09	0	0.28
NCAM1	2	0.598707	0.942627	0.543865	0.943654	0.0714805	0.0666731	0.110823	0.038207	0.0442696	0.241265	0.474245	0.591007	0.137249	0.434904	0.58271	0.217303	0.967963	0.258494	0.577617	0.665662	0.974398	0.0566099	0.720699	0.811279	0.967578	0.912814	0.767793	0.0859294	0.825111	0.364344	0.825483	-0.13	-0.02	-0.14	0.02	-0.4	-0.41	-0.36	-0.47	-0.45	-0.27	-0.18	-0.15	-0.39	0.12	0.08	0.19	0.01
PGAM1	2	0.629632	0.905961	0.733629	0.82695	0.500315	0.265262	0.981761	0.501281	0.288269	0.792032	0.226222	0.176759	0.427546	0.75439	0.521083	0.281191	0.916596	0.0217463	0.353164	0.0494273	0.17355	0.31742	0.920851	0.395757	0.449074	0.113422	0.547576	0.200158	0.832969	0.0780892	0.439426	0.12	-0.03	-0.08	0.05	0.16	0.25	-0.01	0.16	0.25	0.06	-0.3	0.36	0.21	0.05	0.1	-0.16	-0.02
PSMC3	2	0.294035	0.732357	0.941213	0.430129	0.424597	0.601996	0.243405	0.542407	0.801233	0.204796	0.33759	0.583366	0.235622	0.892782	0.487679	0.431227	0.0477028	0.511312	0.563793	0.351891	0.988683	0.979009	0.330009	0.0983564	0.0644198	0.606745	0.438561	0.720719	0.0435763	0.329054	0.147436	-0.26	-0.08	0.02	-0.18	0.18	0.12	0.27	0.14	0.06	0.3	0.24	-0.15	-0.31	0.02	0.1	0.12	0.29
SHANK2	2	0.0241842	0.360583	0.696212	0.318201	0.501922	0.346174	0.81099	0.405647	0.289955	0.900785	0.13125	0.945042	0.0827321	0.0392559	0.10011	0.264584	0.337619	0.412666	0.762845	0.299789	0.950785	0.687093	0.225214	0.269238	0.502417	0.0818533	0.784504	0.471604	0.283337	0.773727	0.919416	-0.53	-0.21	-0.09	-0.23	0.16	0.22	0.06	0.2	0.25	0.03	0.37	-0.02	0.45	-0.3	-0.25	-0.17	0.14
PRKCE	2	0.184318	0.147612	0.399416	0.05699	0.237281	0.363669	0.140079	0.257503	0.342897	0.359177	0.333777	0.00970344	0.0571793	0.994755	0.540244	0.287093	0.930731	0.972301	0.597603	0.186262	0.0419503	0.274906	0.388693	0.179655	0.64366	0.44263	0.202316	0.990399	0.72813	0.448098	0.748846	-0.33	-0.33	-0.19	-0.42	-0.27	-0.21	-0.33	-0.27	-0.22	-0.22	0.24	-0.62	-0.48	0	0.09	-0.16	-0.01
MYL9	2	0.440341	0.435595	0.425034	0.329679	0.285331	0.516123	0.0979451	0.0813485	0.186956	0.179101	0.3299	0.0215117	0.22476	0.0579076	0.50775	0.272855	0.504814	0.0287802	0.578991	0.193548	0.742273	0.207473	0.907449	0.522495	0.85732	0.124073	0.986968	0.227909	0.528215	0.0837845	0.634639	0.19	0.18	0.18	0.22	0.24	0.15	0.37	0.4	0.31	0.31	0.24	0.57	0.32	-0.28	-0.1	-0.17	0.1
PLXNA4	2	0.700685	0.387267	0.615701	0.225498	0.88874	0.775048	0.969744	0.854788	0.627408	0.52079	0.0654449	0.151287	0.764104	0.165796	0.234351	0.0825001	0.788525	0.668038	0.28677	0.756325	0.0218465	0.823297	0.74956	0.901653	0.727014	0.667945	0.0214008	0.36164	0.459558	0.947255	0.41855	-0.1	-0.2	-0.12	-0.28	-0.03	-0.07	-0.01	-0.04	-0.12	0.15	0.44	-0.38	-0.08	0.2	0.18	-0.26	0.04
TJP2	2	0.734359	0.142192	0.148047	0.221145	0.211587	0.0760717	0.769625	0.124624	0.0236976	0.323892	0.00534534	0.157902	0.438275	0.515144	0.711459	0.387254	0.752049	0.093227	0.672146	0.410162	0.527664	0.783215	0.478734	0.425457	0.518097	0.845078	0.877023	0.376024	0.754311	0.136271	0.970325	-0.09	-0.33	-0.33	-0.28	-0.28	-0.4	-0.07	-0.35	-0.5	-0.23	0.63	-0.37	-0.21	0.1	-0.06	0.13	-0.05
CAMK2G	2	0.273154	0.112306	0.283031	0.117331	0.846346	0.47583	0.622543	0.745309	0.403637	0.441627	0.782164	0.734245	0.278025	0.981619	0.0980157	0.263543	0.577919	0.245676	0.700073	0.036115	0.131979	0.724326	0.943977	0.656809	0.742064	0.151852	0.0437236	0.538372	0.78487	0.580393	0.986155	-0.27	-0.36	-0.25	-0.35	0.05	0.16	-0.11	0.08	0.2	-0.18	-0.07	-0.09	0.29	0	-0.25	-0.17	0.08
NR4A2	2	0.931903	0.077945	0.339996	0.0196293	0.858173	0.994916	0.716307	0.613777	0.690156	0.605447	0.937975	0.089403	0.0483515	0.889587	0.370306	0.659321	0.600422	0.575413	0.96804	0.658901	0.938491	0.424449	0.792557	0.78372	0.397431	0.900519	0.526086	0.501502	0.762198	0.83918	0.810072	-0.02	0.39	0.22	0.5	0.04	0	0.08	0.12	0.1	0.12	0.02	0.44	0.5	-0.02	-0.14	0.07	0.08
PIEZO2	2	0.746858	0.786738	0.835158	0.396152	0.258216	0.0989601	0.740239	0.289787	0.0930582	0.800833	0.177551	0.162483	0.824104	0.643303	0.866201	0.515257	0.935642	0.68944	0.0360054	0.602531	0.00871494	0.572833	0.714399	0.0570117	0.110396	0.93569	0.139771	0.509745	0.743599	0.350589	0.0671566	0.08	-0.06	0.05	-0.2	-0.26	-0.37	-0.08	-0.25	-0.39	0.06	0.33	-0.37	-0.06	0.07	0.03	0.1	-0.01
VAMP2	1	0.89262	0.773661	0.887352	0.367031	0.964059	0.984399	0.847344	0.775169	0.723399	0.586667	0.590194	0.556202	0.083155	0.654703	0.308627	0.774635	0.0648735	0.403575	0.472503	0.359507	0.757394	0.965079	0.176609	0.66574	0.0417686	0.708776	0.375901	0.863738	0.0897853	0.996827	0.223624	0.03	0.07	-0.03	0.21	-0.01	0	-0.04	0.07	0.08	-0.13	-0.14	0.16	0.45	-0.07	-0.15	-0.04	0.27
DCTN1	1	0.158682	0.344843	0.140821	0.548668	0.387388	0.356761	0.501245	0.276498	0.243483	0.514146	0.374887	0.00274138	0.120486	0.400886	0.154221	0.841274	0.924372	0.752798	0.338135	0.415583	0.993726	0.500651	0.90896	0.401674	0.365467	0.45103	0.324568	0.70613	0.919332	0.939296	0.428958	-0.35	-0.22	-0.33	-0.14	-0.2	-0.21	-0.16	-0.26	-0.27	-0.15	0.22	-0.7	-0.4	0.12	0.21	0.03	-0.01
CACNA1A	1	0.735728	0.129843	0.10778	0.152208	0.0758621	0.113972	0.0810479	0.0627609	0.0981749	0.140908	0.17847	0.285237	0.00385561	0.0783356	0.851943	0.680928	0.821897	0.799939	0.392471	0.847472	0.104782	0.174673	0.492974	0.982848	0.261044	0.277705	0.200462	0.239461	0.485604	0.915241	0.327667	0.09	0.34	0.36	0.32	0.4	0.36	0.39	0.42	0.38	0.34	0.33	0.28	0.68	-0.26	0.03	0.06	0.03
NFASC	1	0.145549	0.774872	0.834402	0.975009	0.118333	0.0384142	0.474206	0.141957	0.0531287	0.603318	0.0529015	0.165448	0.200977	0.888768	0.949494	0.500562	0.959024	0.254109	0.224693	0.254534	0.200775	0.284183	0.773539	0.499932	0.182285	0.407721	0.272277	0.302255	0.846061	0.449546	0.256183	-0.36	0.07	0.05	0.01	-0.35	-0.45	-0.17	-0.34	-0.44	-0.12	0.46	-0.36	-0.34	-0.02	0.01	0.1	0.01
MBP	1	0.0824013	0.0573944	0.0519748	0.140262	0.421906	0.302191	0.822237	0.373938	0.230213	0.412975	0.0324215	0.0944228	0.607135	0.621587	0.0621652	0.485009	0.95814	0.438266	0.26547	0.876747	0.630397	0.263349	0.540524	0.24967	0.961287	0.936549	0.283678	0.240224	0.796484	0.219803	0.412936	-0.42	-0.42	-0.43	-0.33	-0.19	-0.24	-0.05	-0.21	-0.28	-0.19	0.51	-0.43	-0.14	-0.07	0.28	-0.11	-0.01
GNG4	1	0.760166	0.772818	0.885749	0.758601	0.251103	0.235689	0.325848	0.150074	0.154026	0.40756	0.546477	0.0591212	0.348212	0.193808	0.871175	0.650028	0.791665	0.144951	0.359283	0.208841	0.357041	0.0233064	0.809849	0.940587	0.578448	0.782755	0.760895	0.109478	0.803097	0.211105	0.904427	-0.08	0.07	-0.03	0.07	-0.26	-0.27	-0.23	-0.33	-0.33	-0.2	-0.15	-0.48	-0.25	0.19	0.02	0.07	0.04
CACNA2D1	1	0.0493102	0.540131	0.197664	0.869805	0.395645	0.334081	0.606183	0.66159	0.630116	0.471234	0.335758	0.707051	0.87694	0.869673	0.746003	0.389542	0.589214	0.291646	0.228224	0.575113	0.520897	0.518419	0.545246	0.449166	0.153046	0.763757	0.759302	0.295464	0.494537	0.27677	0.180985	-0.47	-0.14	-0.29	0.04	-0.2	-0.22	-0.12	-0.1	-0.11	-0.17	0.24	-0.1	-0.04	0.02	-0.05	0.13	-0.08
AGT	1	0.340593	0.215132	0.201052	0.19479	0.137659	0.182033	0.159054	0.094048	0.144831	0.227434	0.924799	0.046097	0.0696792	0.233835	0.20286	0.882028	0.787373	0.0657099	0.17944	0.510207	0.910584	0.138428	0.455959	0.966839	0.350129	0.783853	0.641488	0.46311	0.547477	0.232056	0.145695	-0.24	-0.28	-0.29	-0.29	-0.34	-0.3	-0.32	-0.38	-0.34	-0.28	-0.02	-0.5	-0.46	0.18	0.19	0.02	-0.04
TAC1	1	0.519071	0.277699	0.236307	0.29089	0.316455	0.151084	0.812842	0.315758	0.150876	0.892921	0.623559	0.360792	0.149374	0.208442	0.815286	0.7235	0.936657	0.0213937	0.821392	0.246515	0.647843	0.159102	0.988043	0.921438	0.23579	0.949485	0.537349	0.601191	0.968073	0.219247	0.605268	0.16	-0.25	-0.27	-0.24	-0.23	-0.32	-0.05	-0.24	-0.33	0.03	0.12	-0.24	-0.38	0.18	0.04	-0.05	-0.01
DPYSL5	1	0.102444	0.528326	0.0573473	0.653519	0.247965	0.14804	0.586873	0.177868	0.111033	0.331235	0.950607	0.419884	0.574339	0.466892	0.961218	0.368184	0.742279	0.0920989	0.690941	0.256318	0.657365	0.115647	0.926216	0.146862	0.430849	0.90118	0.820673	0.664708	0.750069	0.0323388	0.640583	-0.4	-0.15	-0.42	0.1	-0.26	-0.33	-0.13	-0.31	-0.37	-0.23	-0.02	-0.22	-0.15	0.11	-0.01	-0.14	0.05
SYT2	1	0.566617	0.885829	0.47224	0.765369	0.70111	0.846468	0.459195	0.601931	0.662638	0.438863	0.793675	0.774473	0.242854	0.4472	0.134247	0.773418	0.309513	0.0743184	0.547606	0.0288913	0.670146	0.404843	0.83025	0.327923	0.413156	0.0677055	0.353623	0.521363	0.623496	0.0685056	0.876757	-0.14	-0.03	-0.17	0.07	0.09	0.04	0.17	0.12	0.1	0.18	0.07	0.08	-0.31	-0.11	-0.22	0.04	0.15
GABRG2	1	0.75285	0.561904	0.504539	0.697488	0.953761	0.696869	0.669414	0.620912	0.304996	0.985221	0.108558	0.749711	0.938627	0.432943	0.0467488	0.695395	0.822075	0.580853	0.136777	0.351822	0.830698	0.901483	0.901925	0.885224	0.433549	0.95025	0.193392	0.821869	0.979559	0.718654	0.148473	0.08	0.13	0.15	0.09	0.01	0.09	-0.1	0.12	0.24	0	-0.39	0.09	0.02	-0.12	-0.29	0.06	0.03
CACNB1	1	0.108602	0.205508	0.495623	0.0861541	0.969909	0.97597	0.913538	0.772613	0.718059	0.45183	0.6862	0.501968	0.362115	0.791226	0.179273	0.649254	0.851398	0.01972	0.494508	0.635698	0.93772	0.395285	0.985762	0.401467	0.849881	0.98913	0.567508	0.774345	0.917396	0.0503863	0.631558	0.39	0.29	0.16	0.38	0.01	-0.01	0.03	-0.07	-0.09	-0.18	0.1	0.18	0.24	-0.04	0.2	0.07	0.03
NAPB	1	0.453002	0.249093	0.483819	0.095704	0.573393	0.782936	0.288124	0.407369	0.526102	0.974648	0.45025	0.549028	0.307004	0.319619	0.135547	0.361572	0.519604	0.243774	0.0693107	0.800787	0.648174	0.475331	0.819851	0.945359	0.190956	0.727077	0.377025	0.384028	0.671595	0.581593	0.0495104	-0.19	-0.26	-0.16	-0.37	-0.13	-0.06	-0.24	-0.2	-0.15	0.01	0.19	-0.16	-0.27	0.15	0.22	0.14	-0.1
TMOD1	1	0.616478	0.391003	0.290438	0.40692	0.438088	0.504446	0.377619	0.3488	0.397316	0.879836	0.707071	0.0693277	0.0155616	0.635607	0.438346	0.977633	0.691474	0.118776	0.930009	0.121235	0.144964	0.31841	0.73985	0.621015	0.646182	0.193249	0.158584	0.619397	0.867996	0.636761	0.679988	-0.13	0.2	0.24	0.19	0.18	0.15	0.2	0.22	0.2	0.04	0.1	0.47	0.59	0.07	-0.12	0	0.06
GRIK2	1	0.298425	0.387287	0.203712	0.585445	0.0641358	0.115069	0.0310879	0.0970971	0.159768	0.288279	0.513827	0.943653	0.621162	0.149042	0.350565	0.63803	0.267414	0.123751	0.410762	0.926895	0.551853	0.583583	0.998302	0.430239	0.643261	0.438963	0.300455	0.979824	0.381529	0.212886	0.887774	0.26	-0.2	-0.29	-0.13	-0.41	-0.35	-0.47	-0.38	-0.33	-0.25	-0.16	0.02	-0.13	0.21	-0.14	-0.07	-0.17
SYT9	1	0.327809	0.0683064	0.0981173	0.0470758	0.602951	0.64499	0.580922	0.480611	0.47471	0.917512	0.893402	0.155101	0.0696635	0.166582	0.383033	0.931344	0.961826	0.135737	0.968127	0.344354	0.792691	0.239886	0.768543	0.853275	0.634364	0.872383	0.59037	0.569664	0.952334	0.377601	0.584187	-0.24	-0.41	-0.37	-0.44	-0.12	-0.11	-0.13	-0.17	-0.17	0.02	-0.03	-0.37	-0.46	0.2	0.13	-0.01	0.01
SYBU	1	0.466657	0.1442	0.122007	0.281893	0.446446	0.612441	0.339862	0.785916	0.996025	0.681094	0.181001	0.867324	0.457105	0.833757	0.215451	0.218472	0.67059	0.330821	0.267054	0.548911	0.354627	0.534813	0.563409	0.43376	0.0295416	0.409216	0.285097	0.364839	0.528957	0.994385	0.104763	-0.18	-0.33	-0.35	-0.25	-0.18	-0.12	-0.22	-0.06	0	-0.1	-0.33	-0.05	0.2	0.03	-0.19	-0.18	-0.06
SYT1	0	0.998595	0.580915	0.705256	0.503316	0.641746	0.623207	0.593098	0.638465	0.527227	0.913767	0.501486	0.902561	0.535968	0.466283	0.485056	0.513227	0.705748	0.764944	0.752892	0.938586	0.207556	0.977803	0.361504	0.62883	0.429596	0.671845	0.479297	0.746454	0.851332	0.524809	0.388817	0	-0.13	-0.09	-0.15	-0.11	-0.11	-0.12	-0.11	-0.15	0.03	0.17	0.03	-0.17	-0.11	0.11	0.1	-0.06
KLC1	0	0.886929	0.233213	0.626771	0.129526	0.598383	0.557238	0.769609	0.784469	0.748031	0.752817	0.773759	0.727466	0.182629	0.0792387	0.7929	0.221617	0.496826	0.0886388	0.546208	0.334145	0.715795	0.607881	0.141454	0.245191	0.329581	0.0948257	0.94993	0.250494	0.222199	0.058037	0.5677	0.04	0.27	0.11	0.34	0.12	0.14	0.07	0.07	0.08	0.08	-0.07	0.09	-0.35	0.26	0.04	-0.18	0.1
SPTAN1	0	0.945423	0.595463	0.841814	0.608986	0.950876	0.868607	0.804575	0.616901	0.398646	0.683152	0.886365	0.582312	0.331836	0.717932	0.0735189	0.0944223	0.754115	0.872032	0.534495	0.977359	0.527394	0.247545	0.740899	0.29911	0.789541	0.903813	0.173753	0.0986427	0.930748	0.864416	0.830689	-0.02	0.12	0.05	0.12	0.01	-0.04	0.06	-0.12	-0.2	0.1	0.04	-0.15	-0.26	0.05	0.27	0.25	-0.05
SCN9A	0	0.411458	0.273038	0.423101	0.296766	0.323519	0.228616	0.535381	0.312696	0.247193	0.724845	0.528904	0.511026	0.432685	0.355207	0.870116	0.165888	0.773856	0.509638	0.110621	0.353824	0.308871	0.115331	0.775305	0.798168	0.744054	0.398998	0.33452	0.0731704	0.951956	0.724617	0.3253	-0.21	-0.25	-0.18	-0.24	0.23	0.27	0.14	0.24	0.27	0.08	0.16	-0.18	0.21	0.14	-0.02	-0.21	0.04
PXDN	0	0.125789	0.672661	0.875432	0.508744	0.945222	0.828758	0.771683	0.645013	0.592277	0.420292	0.978197	0.46125	0.73493	0.913613	0.849776	0.342867	0.260681	0.564909	0.818429	0.0934869	0.920352	0.682535	0.14286	0.177286	0.981047	0.36029	0.665047	0.419069	0.136776	0.202337	0.839711	0.37	-0.1	-0.04	-0.15	0.02	0.05	-0.07	0.11	0.13	0.19	0.01	0.2	-0.09	0.02	0.03	-0.14	0.17
KCNQ3	0	0.713533	0.749642	0.92396	0.693308	0.882868	0.428808	0.4185	0.741002	0.302781	0.457927	0.499569	0.175412	0.886611	0.469011	0.944945	0.293388	0.267814	0.755326	0.138227	0.102723	0.841787	0.528659	0.916444	0.588128	0.357187	0.755567	0.89789	0.414073	0.747597	0.462137	0.217346	0.09	0.07	0.02	0.09	-0.03	-0.18	0.19	-0.08	-0.24	0.18	0.17	0.36	-0.04	0.11	0.01	0.16	0.17
OPTN	0	0.231055	0.536414	0.775527	0.17932	0.684595	0.39562	0.744267	0.58337	0.338925	0.944115	0.956431	0.880999	0.892347	0.132147	0.691012	0.0957118	0.208606	0.172772	0.586509	0.651013	0.19837	0.169644	0.304964	0.152243	0.0706757	0.250568	0.529924	0.071234	0.240497	0.326934	0.19595	0.3	-0.14	0.07	-0.3	0.09	0.2	-0.08	0.13	0.23	0.02	0.01	-0.04	-0.04	-0.22	-0.06	0.25	-0.19
EGR2	0	0.866272	0.359191	0.450921	0.327646	0.654253	0.5278	0.932345	0.672536	0.526642	0.747618	0.856422	0.879849	0.446019	0.938197	0.47562	0.859595	0.392044	0.822096	0.912708	0.584133	0.124763	0.561055	0.73142	0.76013	0.648938	0.856951	0.400227	0.823428	0.562001	0.570417	0.765203	-0.04	0.21	0.17	0.22	-0.1	-0.15	-0.02	-0.1	-0.15	-0.08	0.05	-0.04	0.21	-0.01	0.11	-0.03	-0.13
RET	0	0.749379	0.519085	0.344069	0.921483	0.114389	0.144162	0.138276	0.194774	0.21594	0.0804189	0.482772	0.713103	0.532494	0.460536	0.177395	0.676678	0.89467	0.162843	0.276581	0.85205	0.722578	0.286664	0.640295	0.366106	0.74552	0.943775	0.260033	0.845644	0.768582	0.745757	0.325925	0.08	0.15	0.22	0.02	0.35	0.33	0.33	0.3	0.29	0.4	-0.18	-0.1	-0.17	0.11	0.2	-0.06	-0.02
PPP2R2B	0	0.953489	0.733094	0.629667	0.765618	0.20752	0.243645	0.265026	0.145351	0.197507	0.127813	0.513389	0.162538	0.254648	0.127355	0.510112	0.992159	0.638525	0.826885	0.308616	0.227078	0.214203	0.235612	0.896418	0.978568	0.385122	0.168271	0.19812	0.508434	0.728481	0.951532	0.200713	0.01	-0.08	-0.11	-0.07	-0.29	-0.27	-0.25	-0.34	-0.3	-0.35	-0.16	-0.37	-0.3	0.22	-0.1	0	0.07
PSMC5	0	0.378548	0.774307	0.638369	0.990748	0.710719	0.610626	0.944317	0.577742	0.51487	0.666583	0.574969	0.433756	0.550993	0.31385	0.947528	0.875232	0.631088	0.719077	0.511696	0.469548	0.882156	0.304605	0.644173	0.406858	0.53621	0.429809	0.836641	0.488275	0.711937	0.696055	0.244092	0.22	0.07	0.11	0	-0.09	-0.12	-0.02	-0.13	-0.15	-0.1	-0.14	-0.21	-0.16	0.15	-0.01	-0.02	-0.07
S100A10	0	0.869446	0.827369	0.855509	0.621869	0.700306	0.792898	0.647072	0.951979	0.954823	0.636584	0.549965	0.596829	0.241946	0.741774	0.143528	0.141622	0.479327	0.316019	0.973067	0.442274	0.734216	0.226343	0.0760308	0.801406	0.182966	0.846786	0.792758	0.0813505	0.239645	0.561085	0.301306	-0.04	-0.05	0.04	-0.11	-0.09	-0.06	-0.11	-0.01	0.01	-0.11	0.15	-0.14	-0.31	-0.05	-0.22	-0.22	0.11
AHNAK	0	0.443697	0.573374	0.547231	0.544784	0.342027	0.32965	0.526637	0.357764	0.358925	0.160295	0.704632	0.444502	0.440546	0.545151	0.428586	0.662268	0.694798	0.478976	0.182496	0.17228	0.745588	0.79934	0.65182	0.568013	0.268532	0.240077	0.391797	0.828613	0.61271	0.689589	0.220255	0.19	-0.13	-0.14	-0.14	0.22	0.22	0.15	0.22	0.22	0.33	-0.1	-0.21	-0.21	0.09	0.12	0.07	0.06
GABRB3	0	0.705629	0.765515	0.824436	0.570997	0.378024	0.468297	0.215828	0.242358	0.263539	0.880727	0.657299	0.966611	0.608856	0.964235	0.502469	0.0589198	0.521659	0.269772	0.866958	0.243183	0.443726	0.494133	0.642672	0.351949	0.114581	0.296523	0.847126	0.127668	0.755782	0.212578	0.371976	0.1	-0.07	-0.05	-0.13	-0.2	-0.17	-0.28	-0.27	-0.26	-0.04	0.11	-0.01	-0.14	0.01	-0.1	0.28	-0.1
EGR1	0	0.67168	0.347607	0.542894	0.245251	0.883892	0.758232	0.905275	0.988611	0.85721	0.981938	0.757182	0.911387	0.630018	0.68877	0.401969	0.774434	0.204554	0.48489	0.496987	0.840544	0.104009	0.460445	0.753107	0.700736	0.261153	0.955741	0.317907	0.981182	0.377685	0.849263	0.352931	0.11	0.22	0.14	0.27	-0.03	-0.07	0.03	0	-0.04	0.01	-0.08	0.03	0.13	-0.06	0.13	0.04	-0.19
RGS4	0	0.255738	0.396643	0.169038	0.882127	0.062933	0.0620092	0.111862	0.0941615	0.0940694	0.0932667	0.0875862	0.631053	0.810068	0.148476	0.190413	0.443602	0.569841	0.433735	0.400252	0.529887	0.414749	0.489346	0.72958	0.23202	0.476926	0.160569	0.109619	0.901838	0.74705	0.33644	0.7272	0.28	-0.2	-0.31	-0.03	-0.41	-0.41	-0.36	-0.38	-0.38	-0.39	-0.41	-0.13	0.07	0.21	-0.2	0.12	0.09
LMOD1	0	0.20687	0.151971	0.350342	0.0848324	0.791301	0.859137	0.767847	0.893989	0.926267	0.649535	0.333609	0.932968	0.938311	0.625254	0.149031	0.987478	0.619974	0.670467	0.555143	0.911641	0.614095	0.110065	0.922289	0.371147	0.587236	0.561225	0.494353	0.469384	0.729542	0.675291	0.795456	-0.31	-0.32	-0.21	-0.38	-0.06	-0.04	-0.07	-0.03	-0.02	0.11	-0.24	0.02	0.02	0.07	-0.22	0	-0.08
TRPV2	0	0.324961	0.573995	0.422406	0.800357	0.528461	0.655765	0.480593	0.351349	0.461719	0.243199	0.0957925	0.686506	0.4703	0.725152	0.218451	0.118176	0.714708	0.535359	0.452055	0.664468	0.725138	0.977712	0.948837	0.609165	0.537964	0.930333	0.644257	0.24221	0.570222	0.825401	0.520041	0.25	0.13	0.18	0.06	-0.15	-0.1	-0.16	-0.22	-0.17	-0.27	-0.4	-0.11	-0.19	-0.05	0.18	0.23	0.06
FLNB	0	0.107543	0.71709	0.549322	0.992157	0.225098	0.235224	0.280011	0.209395	0.224237	0.327744	0.818596	0.897733	0.316741	0.423138	0.337163	0.834428	0.0938222	0.98331	0.806928	0.266099	0.999228	0.860981	0.405003	0.447519	0.280723	0.24564	0.658374	0.928717	0.0738231	0.813331	0.444854	0.39	0.08	0.14	0	-0.28	-0.27	-0.25	-0.29	-0.28	-0.23	-0.06	-0.03	-0.27	0.12	-0.14	-0.03	0.25
PRKCD	0	0.328224	0.794864	0.921676	0.869708	0.973815	0.794124	0.703225	0.938619	0.743595	0.393599	0.796035	0.727451	0.65461	0.230242	0.328922	0.968383	0.442756	0.23636	0.46209	0.203904	0.427186	0.496139	0.856179	0.797626	0.295888	0.928645	0.34653	0.65342	0.850643	0.593798	0.209709	0.24	0.06	0.02	0.04	0.01	-0.06	0.09	-0.02	-0.08	0.2	-0.07	0.09	-0.12	0.18	0.15	0.01	-0.12
CALCA	0	0.899313	0.868433	0.845825	0.640043	0.260625	0.290437	0.246897	0.30694	0.329853	0.266625	0.943187	0.873833	0.41451	0.448625	0.170562	0.67822	0.583625	0.202318	0.87379	0.626586	0.692989	0.0575745	0.955637	0.411892	0.68289	0.418002	0.317776	0.457241	0.589495	0.444443	0.766052	0.03	-0.04	0.05	-0.11	0.26	0.24	0.26	0.24	0.23	0.26	0.02	0.04	0.22	0.11	0.21	-0.06	0.08
CLCN2	0	0.889345	0.560956	0.697854	0.678392	0.509292	0.324103	0.813011	0.703305	0.492831	0.548639	0.368143	0.719192	0.639519	0.159902	0.261494	0.372613	0.0513759	0.794062	0.216865	0.488278	0.141155	0.533085	0.365414	0.512346	0.471647	0.622716	0.0750109	0.908019	0.1196	0.811569	0.294195	-0.04	-0.13	-0.09	-0.1	0.15	0.23	0.05	0.09	0.16	-0.14	-0.23	0.1	0.13	-0.21	-0.17	-0.13	0.29
TTBK2	0	0.563901	0.913526	0.98099	0.804099	0.699316	0.482626	0.904361	0.657197	0.442856	0.90237	0.719861	0.464629	0.86086	0.156896	0.239466	0.129687	0.592757	0.288467	0.210557	0.77185	0.789654	0.177667	0.560247	0.304517	0.167631	0.498248	0.736199	0.11471	0.404605	0.387019	0.221971	0.15	0.03	0.01	0.06	0.09	0.16	-0.03	0.11	0.18	0.03	-0.09	0.2	0.05	-0.21	-0.18	-0.23	0.08
SORCS2	0	0.980842	0.124172	0.119327	0.216971	0.254849	0.416268	0.106028	0.360851	0.513274	0.367717	0.952946	0.871091	0.663936	0.460149	0.267229	0.222968	0.918284	0.806274	0.861832	0.276067	0.366976	0.244549	0.432014	0.0528381	0.796029	0.281949	0.139131	0.196977	0.87312	0.561097	0.986794	-0.01	0.35	0.35	0.28	0.26	0.19	0.36	0.22	0.16	0.21	-0.01	0.04	-0.12	-0.11	0.17	0.18	0.02
[truncated: 14 more columns]

## Sheet: VTA
Gene	# Phenotypes with P < 0.05	BXD_10020	BXD_10418	BXD_10419	BXD_10420	BXD_10421	BXD_10422	BXD_10423	BXD_10424	BXD_10425	BXD_10426	BXD_10509	BXD_10897	BXD_10918	BXD_11302	BXD_11307	BXD_11308	BXD_11309	BXD_11310	BXD_11383	BXD_11559	BXD_11564	BXD_11565	BXD_11566	BXD_11567	BXD_11640	BXD_11816	BXD_11821	BXD_11822	BXD_11823	BXD_11824	BXD_11897	BXD_10020	BXD_10418	BXD_10419	BXD_10420	BXD_10421	BXD_10422	BXD_10423	BXD_10424	BXD_10425	BXD_10426	BXD_10509	BXD_10897	BXD_10918	BXD_11302	BXD_11307	BXD_11308	BXD_11309
PFKM	12	0.765891	0.014027	0.0432316	0.0245231	0.00829491	0.0152837	0.0211712	0.102039	0.0370115	0.0523935	0.286556	0.209744	0.422606	0.108972	0.143857	0.673821	0.104578	0.483028	0.010755	0.188346	0.580337	0.966773	0.00360317	0.966141	0.0472088	0.0914156	0.390435	0.814549	0.0193765	0.46697	0.010236	-0.08	-0.52	-0.43	-0.48	-0.55	-0.51	-0.49	-0.37	-0.46	-0.43	0.26	-0.33	-0.21	0.29	-0.28	0.08	0.31
SCN1B	10	0.345862	0.146696	0.238382	0.183452	0.000807229	0.00443719	0.000751504	0.0197764	0.00755261	0.00057101	0.517965	0.246555	0.328335	0.015007	0.763271	0.180395	0.688638	0.833033	0.405352	0.0101343	0.864979	0.298082	0.474438	0.801913	0.0206406	0.0106161	0.726983	0.180825	0.694963	0.873815	0.102002	0.24	-0.32	-0.26	-0.29	-0.66	-0.58	-0.66	-0.5	-0.57	-0.69	-0.16	-0.31	-0.25	0.43	-0.06	0.26	0.08
CNTNAP1	10	0.0837253	0.0845798	0.168905	0.0986791	0.00318801	0.0124902	0.00224934	0.0304993	0.0107877	0.00377623	0.608296	0.165044	0.109863	0.040879	0.993009	0.269527	0.261339	0.904053	0.392379	0.0335035	0.804819	0.470405	0.254794	0.735073	0.049891	0.0393247	0.892527	0.255645	0.261283	0.784945	0.130797	0.42	-0.38	-0.3	-0.36	-0.6	-0.52	-0.62	-0.47	-0.54	-0.6	-0.13	-0.36	-0.4	0.36	0	0.22	0.22
KLC1	9	0.898809	0.490528	0.663822	0.352478	0.001969	0.0131853	0.000793501	0.00340015	0.00167385	0.000141403	0.849517	0.0630368	0.00557726	0.0122414	0.251458	0.556808	0.589421	0.968312	0.444578	0.155583	0.332517	0.334016	0.476334	0.26425	0.0564621	0.028916	0.252557	0.573562	0.524742	0.831373	0.12382	0.03	-0.16	-0.1	-0.21	-0.62	-0.52	-0.66	-0.61	-0.64	-0.74	-0.05	-0.47	-0.64	0.44	0.22	-0.12	-0.11
RAMP2	9	0.390238	0.347422	0.325102	0.388418	0.000903658	0.000600664	0.00826112	0.00477037	0.000936599	0.0291715	0.198976	0.836706	0.758977	0.0373612	0.613724	0.0359154	0.43456	0.799079	0.27041	0.300541	0.722878	0.0746696	0.309908	0.415607	0.249417	0.120729	0.758403	0.0363157	0.401562	0.57017	0.249773	0.22	-0.21	-0.22	-0.19	-0.66	-0.67	-0.55	-0.59	-0.67	-0.48	0.31	-0.06	-0.08	0.37	0.1	0.4	0.15
COL1A1	8	0.92787	0.00177977	0.0173155	0.00530426	0.00646852	0.0486274	0.00200622	0.233807	0.124615	0.00369831	0.892515	0.114686	0.576163	0.744701	0.279792	0.738935	0.386224	0.715188	0.531352	0.0278039	0.581495	0.330568	0.329462	0.405974	0.133085	0.230258	0.343411	0.812401	0.328022	0.780495	0.263017	-0.02	-0.63	-0.5	-0.57	-0.56	-0.43	-0.62	-0.27	-0.35	-0.6	0.03	-0.41	-0.15	0.06	-0.21	0.07	0.17
SCN9A	8	0.434654	0.601539	0.250387	0.95407	0.00117435	0.00148709	0.0144122	0.0196858	0.000647791	0.00274212	0.214808	0.0926371	0.0465119	0.629458	0.961367	0.452809	0.0764826	0.959979	0.983289	0.349313	0.522707	0.232343	0.211166	0.764347	0.0118616	0.970212	0.454994	0.421367	0.119358	0.738205	0.203625	0.2	0.12	0.26	-0.01	0.65	0.64	0.51	0.5	0.68	0.62	-0.3	0.43	0.49	-0.09	-0.01	0.15	0.34
CACNB1	8	0.904931	0.692162	0.327067	0.964552	0.000311194	0.000302435	0.00469227	0.00638916	0.00034306	0.00655529	0.288273	0.254452	0.0324334	0.635222	0.487508	0.574985	0.830556	0.575101	0.420974	0.726755	0.936025	0.498777	0.652334	0.742436	0.0384413	0.904997	0.510013	0.464694	0.643818	0.688717	0.122603	-0.03	-0.09	-0.22	-0.01	-0.7	-0.7	-0.58	-0.58	-0.71	-0.57	0.26	-0.3	-0.52	0.09	-0.14	0.11	-0.04
APBA1	8	0.470622	0.0737548	0.302247	0.0427242	0.00120391	0.00474238	0.00257454	0.0259028	0.00323773	0.00257069	0.624107	0.0753269	0.227851	0.0218782	0.953028	0.237112	0.627947	0.599125	0.984326	0.167616	0.428075	0.327417	0.8944	0.420638	0.126503	0.0643383	0.841667	0.17241	0.840831	0.735037	0.380454	0.18	-0.39	-0.23	-0.44	-0.64	-0.58	-0.61	-0.48	-0.61	-0.62	0.12	-0.46	-0.31	0.4	0.01	0.23	0.1
VAMP2	7	0.59707	0.719515	0.610905	0.952266	0.000530437	0.00108044	0.00467895	0.022581	0.00173269	0.000866773	0.91339	0.289713	0.293323	0.214211	0.77044	0.0952532	0.753359	0.483088	0.928157	0.257334	0.209579	0.237258	0.851873	0.722317	0.0334791	0.225086	0.421363	0.0957196	0.749782	0.592756	0.344383	0.13	-0.08	-0.11	-0.01	-0.68	-0.65	-0.58	-0.49	-0.64	-0.67	0.03	-0.28	-0.27	0.23	0.06	0.32	-0.06
TMOD1	7	0.891767	0.330116	0.477739	0.374176	0.010559	0.0227701	0.0232833	0.234945	0.0454932	0.018301	0.25579	0.754008	0.193533	0.129975	0.000906062	0.3829	0.58025	0.541591	0.971442	0.849615	0.52416	0.865371	0.957925	0.745157	0.770351	0.388567	0.0121366	0.71458	0.887468	0.663845	0.986616	0.03	-0.22	-0.16	-0.2	-0.53	-0.48	-0.48	-0.27	-0.44	-0.51	0.27	-0.09	-0.33	0.27	-0.59	-0.17	0.11
RPH3A	7	0.38737	0.0796962	0.472181	0.0247551	0.00468971	0.0145629	0.00666386	0.0675368	0.0136068	0.0124071	0.813173	0.104928	0.233818	0.107198	0.993202	0.48452	0.78888	0.793688	0.8788	0.265766	0.149116	0.523199	0.834514	0.571532	0.0425395	0.18811	0.489651	0.396626	0.871975	0.972813	0.247853	0.22	-0.38	-0.16	-0.48	-0.58	-0.51	-0.56	-0.41	-0.53	-0.54	-0.06	-0.42	-0.31	0.29	0	0.14	0.05
SORCS2	7	0.714681	0.409376	0.740879	0.26157	0.00913756	0.0225998	0.00911131	0.0207491	0.00785284	0.0121869	0.711212	0.464469	0.203311	0.879731	0.781432	0.951581	0.34069	0.743909	0.700959	0.982089	0.160433	0.709494	0.464036	0.489607	0.0102139	0.854125	0.45429	0.860375	0.404927	0.852853	0.155238	0.09	-0.19	-0.07	-0.25	-0.54	-0.48	-0.54	-0.5	-0.56	-0.54	-0.09	-0.2	-0.32	0.03	-0.05	-0.01	-0.19
DCTN2	6	0.498623	0.120962	0.221755	0.183577	0.000208359	0.00251157	0.000404635	0.0266788	0.00304632	5.09359e-05	0.881706	0.256693	0.140798	0.147437	0.577697	0.408472	0.613608	0.96322	0.597074	0.271217	0.574207	0.37081	0.983725	0.740934	0.070981	0.186343	0.926207	0.294415	0.761036	0.98292	0.204094	0.17	-0.34	-0.27	-0.29	-0.71	-0.61	-0.69	-0.48	-0.61	-0.77	0.04	-0.3	-0.37	0.26	-0.11	0.16	0.1
STXBP1	6	0.705237	0.070293	0.223307	0.10521	0.0366931	0.128631	0.0208454	0.275993	0.133073	0.0023905	0.537551	0.0264037	0.185573	0.365668	0.706134	0.55682	0.919084	0.879032	0.664176	0.0339957	0.579713	0.717225	0.477213	0.975929	0.0257295	0.159965	0.411588	0.691387	0.706021	0.856952	0.15872	0.1	-0.39	-0.27	-0.35	-0.45	-0.33	-0.49	-0.25	-0.34	-0.63	-0.15	-0.55	-0.34	0.17	0.07	0.12	0.02
TRPV2	6	0.264808	0.355568	0.499743	0.552993	0.0446327	0.135801	0.0202814	0.33939	0.169859	0.00572689	0.301583	0.73154	0.967855	0.0951991	0.298676	0.210824	0.90831	0.582217	0.469583	0.00581957	0.857711	0.716348	0.728352	0.647088	0.0359684	0.0270521	0.351626	0.408962	0.963691	0.91169	0.152476	-0.28	0.21	0.15	0.13	0.43	0.33	0.49	0.22	0.31	0.58	0.25	0.09	-0.01	-0.3	0.2	-0.24	0.02
KCNA4	6	0.7642	0.16665	0.775511	0.0348694	0.0157452	0.0312551	0.0262283	0.141147	0.034985	0.107044	0.28186	0.175987	0.408899	0.277906	0.74696	0.883365	0.93847	0.679006	0.672082	0.965697	0.0152927	0.927472	0.89523	0.189214	0.333345	0.59215	0.13738	0.830564	0.989105	0.900097	0.79227	-0.08	0.31	0.06	0.45	0.51	0.46	0.47	0.33	0.46	0.36	-0.26	0.36	0.21	-0.2	-0.06	-0.03	0.02
CLCN2	6	0.20392	0.35165	0.540833	0.351306	0.00242638	0.00865857	0.00597298	0.116278	0.0133912	0.00499145	0.357249	0.353632	0.221014	0.584821	0.17331	0.828637	0.144064	0.701152	0.40791	0.855933	0.38479	0.474435	0.503188	0.362451	0.0413204	0.953766	0.776907	0.626894	0.251261	0.969522	0.112886	0.31	-0.21	-0.14	-0.21	-0.61	-0.55	-0.57	-0.35	-0.53	-0.59	0.22	-0.25	-0.31	0.1	-0.26	0.04	0.28
ENO2	5	0.256484	0.128711	0.302297	0.208161	0.0266095	0.0929041	0.018434	0.276457	0.145395	0.00307921	0.603104	0.169662	0.723268	0.164038	0.948464	0.186058	0.551432	0.482765	0.512377	0.023153	0.261149	0.404314	0.366067	0.890657	0.0202679	0.076759	0.331715	0.192894	0.441105	0.662055	0.114134	0.28	-0.33	-0.23	-0.28	-0.47	-0.37	-0.5	-0.25	-0.33	-0.61	-0.13	-0.36	-0.09	0.25	0.01	0.26	0.12
ADD2	5	0.679117	0.901969	0.893252	0.94243	0.00242454	0.00896671	0.00735553	0.094843	0.00937431	0.00274895	0.968786	0.104759	0.06607	0.894191	0.585922	0.976631	0.624487	0.475279	0.926804	0.744642	0.238037	0.729973	0.611996	0.21606	0.152508	0.878117	0.241717	0.987755	0.980576	0.137468	0.36003	-0.1	-0.03	-0.03	-0.02	-0.61	-0.54	-0.55	-0.37	-0.55	-0.62	0.01	-0.42	-0.46	-0.02	-0.11	-0.01	0.1
GNAO1	5	0.614803	0.727368	0.97033	0.572581	0.00562843	0.0130478	0.0118182	0.0624559	0.0087265	0.00993337	0.678885	0.40169	0.0885905	0.692838	0.789933	0.419799	0.361433	0.516879	0.870153	0.857006	0.0894154	0.434994	0.260793	0.276563	0.0591767	0.884826	0.442664	0.31807	0.295926	0.418936	0.393006	0.13	-0.08	0.01	-0.13	-0.57	-0.52	-0.53	-0.41	-0.56	-0.55	0.1	-0.23	-0.43	0.07	-0.05	0.16	-0.18
PRX	5	0.402106	0.196251	0.0519859	0.6344	0.0264628	0.0548052	0.0266553	0.108808	0.0650684	0.006853	0.363703	0.0848007	0.973055	0.0790304	0.680509	0.0420086	0.15732	0.349823	0.734996	0.12621	0.751645	0.0695289	0.841148	0.393519	0.190527	0.0330367	0.410571	0.0580384	0.259563	0.97646	0.539871	-0.21	-0.29	-0.42	-0.11	-0.47	-0.41	-0.47	-0.36	-0.41	-0.57	-0.22	-0.44	-0.01	0.32	-0.08	-0.39	-0.27
PPP5C	5	0.708579	0.466324	0.234986	0.848508	0.0571533	0.0415108	0.177798	0.107955	0.0693002	0.186609	0.0287569	0.925529	0.751867	0.2474	0.815656	0.302587	0.0317587	0.887286	0.189877	0.647736	0.698448	0.243246	0.00714525	0.911205	0.137716	0.386934	0.817933	0.284397	0.0118894	0.978299	0.132292	0.09	-0.16	-0.26	-0.04	-0.41	-0.44	-0.3	-0.36	-0.4	-0.3	0.5	0.03	0.08	0.21	-0.05	0.2	0.41
FLNB	5	0.203721	0.719888	0.881756	0.70427	0.0202211	0.00730033	0.0852033	0.0297503	0.00988112	0.361047	0.0470039	0.602132	0.216983	0.461027	0.504378	0.918607	0.715127	0.68397	0.173528	0.82362	0.720354	0.568327	0.666813	0.742265	0.916089	0.70748	0.43719	0.880813	0.662192	0.778306	0.454586	-0.31	-0.08	0.03	-0.09	0.49	0.56	0.38	0.47	0.55	0.21	-0.46	-0.14	0.32	-0.14	-0.13	0.02	-0.07
SYT4	5	0.844042	0.212105	0.425991	0.151255	0.0241898	0.0168396	0.126274	0.0846738	0.0113363	0.110711	0.0162263	0.18251	0.179429	0.875002	0.998454	0.311637	0.625473	0.714472	0.276714	0.524093	0.200204	0.450179	0.547204	0.336626	0.0466809	0.604221	0.469999	0.330037	0.491064	0.667556	0.0919648	0.05	0.28	0.18	0.32	0.48	0.5	0.34	0.39	0.54	0.36	-0.54	0.35	0.34	-0.03	0	0.2	-0.1
DCTN1	4	0.812144	0.0758733	0.719833	0.0249099	0.0762715	0.287352	0.0319213	0.572183	0.180228	0.00429321	0.234861	0.0602969	0.298872	0.915156	0.896435	0.194989	0.759687	0.642671	0.887073	0.367879	0.794783	0.0186747	0.969935	0.751094	0.232364	0.496244	0.933063	0.0888703	0.779919	0.544718	0.565476	-0.06	-0.39	-0.08	-0.48	-0.39	-0.24	-0.46	-0.13	-0.3	-0.6	-0.29	-0.48	-0.27	0.02	-0.03	-0.25	-0.06
SPTAN1	4	0.384727	0.237185	0.594778	0.154791	0.0313533	0.0603881	0.0498383	0.0831477	0.0081316	0.00783198	0.903362	0.146021	0.106055	0.973157	0.652747	0.623606	0.941347	0.967983	0.866166	0.803909	0.436185	0.254927	0.963299	0.0981798	0.28707	0.901333	0.546028	0.543043	0.981928	0.997255	0.499003	-0.22	-0.26	-0.12	-0.31	-0.46	-0.41	-0.42	-0.39	-0.56	-0.56	-0.03	-0.38	-0.41	0.01	0.09	-0.1	0.01
TAC1	4	0.0629585	0.2057	0.212394	0.28904	0.160791	0.2149	0.218543	0.477803	0.252765	0.133626	0.895091	0.00285086	0.203161	0.972627	0.495854	0.00545973	0.15713	0.311513	0.431494	0.888112	0.936575	0.000582565	0.428345	0.577052	0.348449	0.896308	0.635551	0.00150922	0.279268	0.450208	0.385524	0.45	0.28	0.28	0.24	0.31	0.28	0.27	0.16	0.26	0.34	-0.03	0.69	0.32	-0.01	0.13	0.51	0.27
CNN1	4	0.328394	0.931279	0.967053	0.959955	0.193463	0.512017	0.0357755	0.332284	0.387921	0.01047	0.0378669	0.836835	0.354335	0.21628	0.0786225	0.868244	0.675682	0.0664351	0.986931	0.0413346	0.466982	0.499462	0.46795	0.67021	0.963346	0.112059	0.0971236	0.794853	0.612169	0.146705	0.950226	0.24	-0.02	-0.01	0.01	-0.29	-0.15	-0.45	-0.22	-0.2	-0.55	-0.48	-0.06	-0.24	0.22	-0.34	0.03	0.08
PRKCD	4	0.521183	0.771646	0.79569	0.664339	0.0260169	0.042614	0.0470871	0.209171	0.0652272	0.136349	0.0550058	0.216959	0.0158638	0.305534	0.404386	0.328028	0.638737	0.96427	0.817504	0.0788742	0.856921	0.123073	0.907852	0.966701	0.758339	0.0990059	0.717294	0.253485	0.760361	0.939873	0.868061	0.16	0.07	0.06	0.1	0.47	0.44	0.43	0.29	0.41	0.34	-0.45	0.33	0.57	0.19	0.16	0.19	0.09
CACNA1B	3	0.131213	0.908698	0.735187	0.603407	0.872059	0.708848	0.919416	0.840715	0.968637	0.263267	0.637183	0.0754957	0.994387	0.311917	0.270418	0.0601249	0.0458786	0.894192	0.958546	0.716161	0.567815	0.0186942	0.19956	0.966369	0.164681	0.67986	0.340195	0.0316154	0.0584031	0.621186	0.512941	-0.37	0.03	-0.08	0.12	0.04	0.08	-0.02	-0.05	0.01	-0.26	-0.12	-0.46	0	-0.18	0.22	-0.36	-0.38
NFASC	3	0.960559	0.0377341	0.23976	0.0313889	0.202895	0.359518	0.13969	0.308313	0.250021	0.0474435	0.951441	0.064779	0.72172	0.268688	0.563789	0.263902	0.867915	0.715979	0.734729	0.302608	0.697845	0.319297	0.864725	0.690392	0.260699	0.182777	0.790622	0.301814	0.83629	0.935134	0.414867	0.01	-0.45	-0.26	-0.46	-0.28	-0.21	-0.33	-0.23	-0.26	-0.44	-0.01	-0.47	-0.09	0.2	-0.11	-0.22	-0.03
PGAM1	3	0.535472	0.488534	0.309379	0.904715	0.584036	0.83857	0.419155	0.892171	0.992144	0.242948	0.0254974	0.831663	0.872498	0.196425	0.675739	0.921506	0.877966	0.441924	0.0918088	0.0460834	0.165257	0.653716	0.585674	0.15589	0.224868	0.0238157	0.457688	0.953745	0.689195	0.412817	0.0914065	0.16	-0.16	-0.23	-0.03	-0.12	-0.05	-0.18	-0.03	0	-0.27	-0.51	-0.06	-0.04	0.23	-0.08	0.02	0.03
SCN3B	3	0.582448	0.683704	0.985976	0.576975	0.050133	0.0468951	0.127721	0.151058	0.035399	0.0955869	0.491722	0.55976	0.0338794	0.277977	0.376431	0.874882	0.248747	0.217645	0.587487	0.146894	0.962108	0.904077	0.192014	0.211729	0.324835	0.106069	0.579834	0.918827	0.17057	0.263159	0.426709	-0.14	0.09	0	0.13	-0.42	-0.43	-0.33	-0.32	-0.46	-0.37	0.17	-0.16	-0.52	-0.2	-0.17	0.03	-0.23
SYBU	3	0.976126	0.0703666	0.558156	0.0144366	0.0469508	0.0890655	0.0498948	0.179558	0.0712548	0.0825535	0.74981	0.168928	0.640022	0.152458	0.822255	0.753898	0.966011	0.583169	0.798144	0.662926	0.0734233	0.547278	0.929478	0.194856	0.485709	0.336041	0.599295	0.626997	0.894157	0.379778	0.850135	0.01	0.39	0.13	0.51	0.43	0.37	0.42	0.3	0.4	0.39	-0.08	0.36	0.12	-0.26	0.04	-0.06	0.01
EPB41	2	0.191422	0.432582	0.866023	0.109204	0.685133	0.728126	0.568791	0.709732	0.805335	0.674925	0.936111	0.472137	0.722516	0.644445	0.669983	0.933495	0.0101172	0.0520243	0.974075	0.823923	0.723936	0.653759	0.106623	0.428054	0.263468	0.721835	0.940991	0.749489	0.0253924	0.193594	0.656418	0.32	-0.18	0.04	-0.35	-0.09	-0.08	-0.13	-0.09	-0.06	0.1	0.02	0.19	0.09	0.08	-0.08	0.02	0.48
SNAP91	2	0.904159	0.0318276	0.0866746	0.0324543	0.0585271	0.0522222	0.130553	0.192884	0.0973386	0.448894	0.0502524	0.551061	0.891959	0.501811	0.191725	0.89762	0.230148	0.525447	0.136522	0.589342	0.593958	0.522568	0.0998015	0.170452	0.508105	0.991757	0.462671	0.868724	0.17281	0.32145	0.282247	-0.03	0.46	0.37	0.46	0.41	0.42	0.33	0.3	0.37	0.17	-0.46	0.16	0.04	-0.12	0.25	-0.03	-0.23
MBP	2	0.908239	0.214702	0.584477	0.185255	0.421641	0.791811	0.181685	0.688219	0.686823	0.0923061	0.102652	0.287336	0.851882	0.201815	0.225106	0.732529	0.17501	0.730691	0.345828	0.0257882	0.203363	0.148068	0.847659	0.941811	0.431901	0.0238481	0.0977765	0.455282	0.359101	0.766471	0.824315	-0.03	-0.28	-0.12	-0.29	-0.18	-0.06	-0.3	-0.09	-0.09	-0.38	-0.39	-0.28	-0.05	0.23	0.24	-0.07	-0.26
SYT2	2	0.460553	0.123177	0.734325	0.017639	0.536709	0.692392	0.370435	0.75568	0.835786	0.936361	0.860693	0.266253	0.685734	0.211123	0.8221	0.788599	0.121617	0.0459698	0.433876	0.131105	0.304603	0.529117	0.254305	0.570765	0.984274	0.170355	0.524224	0.619991	0.141388	0.137982	0.750517	0.19	-0.34	-0.08	-0.5	-0.14	-0.09	-0.2	-0.07	-0.05	-0.02	-0.04	-0.3	0.11	0.23	0.04	0.05	0.3
GABRG2	2	0.610587	0.299574	0.976379	0.0820296	0.0496381	0.127136	0.0276305	0.133271	0.0614019	0.0504267	0.909667	0.296487	0.326333	0.34526	0.971684	0.919316	0.191247	0.471148	0.396361	0.906714	0.0937898	0.909613	0.10083	0.178875	0.571048	0.618569	0.598462	0.972764	0.0945824	0.368652	0.837934	0.13	0.23	0.01	0.38	0.42	0.34	0.47	0.34	0.41	0.43	0.03	0.28	0.25	-0.17	-0.01	0.02	0.25
PPP2R2B	2	0.976025	0.153051	0.879718	0.0162195	0.624393	0.838499	0.480117	0.983237	0.702813	0.649162	0.877553	0.324175	0.95932	0.709664	0.62192	0.801499	0.764983	0.712343	0.193711	0.912268	0.027062	0.993785	0.543228	0.328245	0.981268	0.798515	0.182016	0.874403	0.612926	0.935395	0.463732	0.01	0.32	-0.03	0.51	0.11	0.05	0.16	0	0.09	0.11	0.04	0.26	-0.01	-0.07	-0.1	0.05	0.06
NAPB	2	0.448804	0.926424	0.581198	0.499641	0.0226594	0.0831481	0.0106104	0.295066	0.0706136	0.125284	0.913141	0.640124	0.0768443	0.929735	0.318366	0.859635	0.393245	0.905166	0.232531	0.580595	0.140601	0.952108	0.315412	0.571223	0.521704	0.759682	0.525398	0.785134	0.344476	0.676302	0.79241	0.19	-0.02	0.12	-0.15	-0.48	-0.38	-0.53	-0.24	-0.4	-0.35	-0.03	-0.13	-0.44	-0.02	-0.2	0.04	-0.17
GRIK2	2	0.919706	0.252862	0.972896	0.0523526	0.0886152	0.228987	0.0378687	0.224664	0.129703	0.0690094	0.655583	0.142786	0.268925	0.262564	0.520847	0.963909	0.226622	0.83556	0.330168	0.495778	0.0284743	0.96853	0.260804	0.239331	0.562842	0.367497	0.166121	0.983501	0.186883	0.491647	0.80315	-0.03	0.25	-0.01	0.42	0.37	0.27	0.45	0.28	0.34	0.4	0.11	0.38	0.28	-0.2	-0.13	0.01	0.24
PLXNA4	2	0.441799	0.432674	0.375855	0.617703	0.948761	0.961956	0.834802	0.814626	0.894074	0.784427	0.714052	0.671917	0.851495	0.428658	0.96867	0.472136	0.110225	0.782747	0.0870991	0.310657	0.929313	0.354987	0.0415575	0.887101	0.208662	0.410276	0.700081	0.407293	0.0420695	0.823001	0.142287	0.19	-0.18	-0.2	-0.11	0.01	-0.01	0.05	0.05	0.03	0.06	-0.09	-0.11	-0.05	0.14	-0.01	0.14	0.31
LMOD1	2	0.469422	0.410113	0.28794	0.53723	0.913631	0.858591	0.651158	0.852091	0.778708	0.271907	0.315182	0.638168	0.776433	0.0392134	0.0545094	0.223852	0.104297	0.866484	0.205881	0.102527	0.440509	0.982026	0.152633	0.966643	0.517989	0.0230123	0.117948	0.362302	0.103689	0.914736	0.712073	-0.18	0.18	0.24	0.14	-0.02	0.04	-0.1	-0.04	-0.07	-0.25	-0.24	-0.13	0.07	0.37	0.37	0.24	-0.31
NR4A2	2	0.438148	0.237056	0.670625	0.122893	0.743126	0.607449	0.970775	0.802359	0.536182	0.87555	0.343221	0.191887	0.611003	0.154168	0.599041	0.795954	0.309484	0.368928	0.843769	0.0170797	0.651238	0.813719	0.0564437	0.669157	0.812358	0.033424	0.471459	0.976704	0.106503	0.601195	0.795616	-0.19	0.26	0.1	0.34	-0.07	-0.12	0.01	-0.06	-0.14	-0.04	0.23	0.34	-0.13	-0.26	-0.1	-0.05	-0.2
TRPM3	2	0.720689	0.20596	0.424481	0.222429	0.469045	0.555299	0.453718	0.644339	0.686338	0.276462	0.430552	0.809874	0.713867	0.297731	0.38346	0.916838	0.43711	0.035006	0.158799	0.732015	0.525385	0.475013	0.597213	0.120537	0.642708	0.413113	0.173786	0.570009	0.910111	0.047684	0.430469	0.09	-0.28	-0.18	-0.27	-0.16	-0.13	-0.17	-0.11	-0.09	-0.25	-0.19	-0.07	0.1	0.19	-0.17	0.02	0.15
PIEZO2	2	0.985615	0.528985	0.754213	0.489365	0.0611106	0.0462457	0.187503	0.224469	0.0448979	0.160204	0.184602	0.356534	0.395917	0.827728	0.504238	0.868537	0.921583	0.761925	0.999562	0.194944	0.780546	0.437082	0.438867	0.493889	0.463906	0.352149	0.506585	0.647598	0.72563	0.780959	0.626651	0	-0.14	-0.07	-0.16	0.41	0.43	0.29	0.28	0.44	0.32	-0.32	0.25	0.22	0.04	0.13	-0.03	-0.02
CD44	1	0.551703	0.7338	0.84867	0.581737	0.847237	0.701152	0.281331	0.790928	0.978609	0.625333	0.0235664	0.510279	0.381983	0.310201	0.204115	0.211263	0.387357	0.946302	0.465239	0.587189	0.0698052	0.597503	0.133266	0.28166	0.46512	0.287479	0.0993198	0.327763	0.174161	0.824657	0.409331	-0.15	0.08	0.04	0.12	0.04	-0.09	0.24	0.06	-0.01	0.11	0.52	-0.18	0.23	-0.19	0.25	0.24	0.17
VDAC1	1	0.594863	0.232548	0.706792	0.145781	0.424243	0.829239	0.145732	0.710506	0.593478	0.125671	0.0197322	0.445537	0.736238	0.393241	0.937212	0.413651	0.170748	0.742745	0.397807	0.100499	0.48011	0.0808603	0.631354	0.60673	0.498384	0.0886851	0.48506	0.258027	0.264238	0.632633	0.900881	-0.13	-0.27	-0.09	-0.32	-0.18	-0.05	-0.32	-0.09	-0.12	-0.34	-0.53	-0.21	-0.09	0.16	0.02	-0.16	-0.27
NCAM1	1	0.679585	0.66336	0.830125	0.368769	0.0856508	0.0831714	0.185713	0.135169	0.0214543	0.179564	0.78953	0.509585	0.253556	0.672348	0.601181	0.35938	0.922147	0.751501	0.795072	0.265495	0.0619245	0.26526	0.706742	0.241758	0.145861	0.275233	0.220033	0.216634	0.783492	0.836633	0.575217	0.1	-0.1	0.05	-0.2	-0.37	-0.38	-0.29	-0.34	-0.5	-0.3	0.07	-0.18	-0.29	-0.08	0.1	0.18	-0.02
PPARA	1	0.017066	0.668576	0.537713	0.783125	0.211117	0.148301	0.378892	0.192002	0.17744	0.434706	0.515633	0.426593	0.983788	0.342122	0.742636	0.916723	0.0864951	0.340507	0.987002	0.413067	0.996678	0.898587	0.0680857	0.254931	0.486726	0.493084	0.8595	0.859836	0.0746545	0.282403	0.801499	0.55	-0.1	-0.14	-0.06	-0.28	-0.32	-0.2	-0.3	-0.31	-0.18	-0.16	-0.21	0.01	0.17	0.06	-0.02	0.33
CACNA2D1	1	0.385112	0.238167	0.638952	0.0930053	0.256533	0.183951	0.452585	0.264072	0.196997	0.699525	0.573018	0.175549	0.777541	0.0570232	0.252886	0.634419	0.925107	0.681341	0.600696	0.759866	0.029022	0.734026	0.457227	0.308105	0.819156	0.160626	0.0707832	0.715668	0.790587	0.785937	0.628924	-0.22	0.26	0.11	0.37	0.25	0.29	0.17	0.26	0.29	0.09	-0.14	0.36	0.07	-0.34	-0.22	0.09	0.02
PXDN	1	0.536685	0.903307	0.824372	0.967508	0.128396	0.118225	0.271109	0.0920398	0.0655918	0.0434782	0.920806	0.221723	0.558792	0.698939	0.797285	0.544257	0.279892	0.492027	0.514023	0.835035	0.752487	0.901156	0.785303	0.724207	0.368087	0.836724	0.707519	0.745871	0.542242	0.274378	0.319698	-0.16	-0.03	-0.05	0.01	-0.33	-0.34	-0.25	-0.38	-0.41	-0.44	0.02	-0.32	-0.15	0.07	0.05	-0.12	0.21
OPTN	1	0.688184	0.429751	0.696337	0.0951474	0.437805	0.798184	0.157215	0.517677	0.518309	0.214839	0.403672	0.0883278	0.352245	0.29869	0.643431	0.629186	0.247956	0.967932	0.988051	0.331994	0.0455621	0.605922	0.320618	0.151807	0.278228	0.458492	0.233423	0.642806	0.237711	0.540128	0.540991	0.1	-0.18	0.09	-0.36	-0.17	-0.06	-0.31	-0.15	-0.15	-0.28	-0.2	-0.44	-0.24	0.19	0.09	-0.1	-0.23
EGR2	1	0.0371258	0.67002	0.814499	0.343384	0.825259	0.777023	0.915126	0.952932	0.614323	0.523959	0.4893	0.751751	0.468442	0.629215	0.757477	0.364675	0.0511312	0.22123	0.362676	0.657029	0.251864	0.159093	0.168765	0.780838	0.650682	0.757806	0.347661	0.213405	0.0634367	0.496715	0.451879	-0.49	0.1	-0.05	0.21	-0.05	-0.06	0.02	-0.01	-0.12	-0.15	0.17	-0.09	-0.19	0.09	-0.06	-0.18	-0.37
PSMC3	1	0.120064	0.858868	0.981282	0.649119	0.862186	0.724434	0.977893	0.580794	0.766428	0.753436	0.000395981	0.940647	0.987621	0.550589	0.998233	0.804755	0.574275	0.786784	0.34994	0.399835	0.382633	0.484829	0.583322	0.165504	0.418145	0.287928	0.404922	0.590662	0.930411	0.510533	0.299833	-0.38	-0.04	-0.01	-0.1	-0.04	-0.08	-0.01	-0.13	-0.07	0.07	0.73	0.02	0	-0.11	0	-0.05	-0.11
PSMC5	1	0.30083	0.897791	0.379556	0.481335	0.0816321	0.0531991	0.188962	0.132449	0.0798729	0.37191	0.900886	0.631828	0.223788	0.886293	0.0400782	0.686947	0.626748	0.460098	0.384436	0.704133	0.297501	0.515279	0.74387	0.855147	0.547314	0.873503	0.0968589	0.568866	0.715118	0.548634	0.417369	-0.26	-0.03	0.2	-0.16	0.38	0.42	0.29	0.34	0.39	0.21	-0.03	-0.13	0.31	-0.03	0.39	-0.08	-0.1
ACTA2	1	0.326327	0.794748	0.31967	0.915752	0.262478	0.431377	0.22235	0.927066	0.62694	0.147559	0.450546	0.492688	0.544382	0.694661	0.503476	0.025074	0.599009	0.246823	0.268111	0.472538	0.78131	0.452106	0.519816	0.239552	0.235815	0.611614	0.842207	0.113002	0.62443	0.168913	0.139457	0.25	0.06	0.22	-0.02	-0.25	-0.18	-0.27	-0.02	-0.11	-0.33	-0.18	0.19	-0.16	0.07	0.13	0.42	-0.1
STX18	1	0.731117	0.187968	0.761266	0.0407643	0.137526	0.173193	0.152253	0.198605	0.105309	0.28458	0.247005	0.128635	0.466446	0.626727	0.948787	0.389323	0.63969	0.60095	0.997479	0.657513	0.0892558	0.720641	0.914391	0.498797	0.343387	0.8326	0.519	0.468061	0.695975	0.90411	0.551585	-0.09	-0.29	-0.07	-0.44	-0.33	-0.3	-0.32	-0.29	-0.36	-0.24	0.28	-0.4	-0.19	0.09	-0.01	-0.17	-0.09
SHANK2	1	0.758848	0.823661	0.828353	0.852348	0.503905	0.392163	0.788968	0.290734	0.118162	0.301339	0.558338	0.366571	0.380272	0.88075	0.506233	0.947714	0.980633	0.765509	0.846864	0.980705	0.177643	0.93564	0.44272	0.0310667	0.702702	0.965624	0.329029	0.895446	0.66926	0.645042	0.968712	-0.08	0.05	0.05	0.04	-0.15	-0.19	-0.06	-0.24	-0.35	-0.24	-0.14	-0.24	-0.23	0.03	0.13	0.01	0
GABRB3	1	0.471859	0.346015	0.840644	0.161625	0.687415	0.716091	0.765526	0.928724	0.699819	0.606992	0.697082	0.172948	0.524889	0.0814956	0.322155	0.800782	0.473672	0.92585	0.97241	0.0966943	0.058906	0.91061	0.0953976	0.468989	0.996536	0.046399	0.117567	0.758531	0.227008	0.572616	0.98665	-0.18	0.21	0.05	0.31	-0.09	-0.08	-0.07	-0.02	-0.09	-0.12	0.1	0.36	-0.17	-0.31	-0.19	0.05	-0.14
EGR1	1	0.166652	0.397394	0.810527	0.220644	0.372394	0.271231	0.771583	0.574694	0.197922	0.428791	0.100293	0.950261	0.56369	0.508011	0.48729	0.898364	0.218158	0.84498	0.654499	0.0425014	0.867191	0.924483	0.0622589	0.933915	0.66877	0.173223	0.76508	0.980732	0.110316	0.832484	0.967471	-0.34	0.19	0.05	0.27	-0.2	-0.25	-0.07	-0.13	-0.29	-0.18	0.39	-0.02	-0.15	-0.12	0.14	-0.03	-0.24
RGS7BP	1	0.951694	0.348524	0.568413	0.221884	0.156343	0.146411	0.267272	0.44117	0.273222	0.611272	0.0022861	0.369158	0.167079	0.296548	0.844455	0.428341	0.391327	0.502502	0.982606	0.29539	0.621458	0.565482	0.288092	0.931304	0.947022	0.165998	0.894953	0.468515	0.241544	0.772379	0.803274	0.02	0.21	0.13	0.27	0.31	0.32	0.25	0.18	0.25	0.12	-0.66	0.24	0.35	0.19	0.04	0.16	-0.17
ADAM23	1	0.446311	0.229919	0.801241	0.0384736	0.566541	0.242775	0.785969	0.264175	0.183449	0.617343	0.281783	0.681108	0.214878	0.358981	0.876561	0.614307	0.225118	0.0944409	0.318796	0.443834	0.908853	0.577931	0.424259	0.753243	0.293012	0.744086	0.990028	0.543064	0.299171	0.153671	0.287333	0.19	-0.27	0.06	-0.44	0.13	0.26	-0.06	0.26	0.3	0.12	-0.26	0.11	0.32	-0.17	-0.03	-0.1	0.24
CAMK2G	1	0.205048	0.140705	0.489047	0.0794846	0.124893	0.29859	0.06475	0.576159	0.543648	0.127113	0.621502	0.819366	0.523939	0.187859	0.527372	0.426773	0.314136	0.181386	0.425098	0.0494469	0.314976	0.950594	0.346578	0.304493	0.261395	0.136674	0.84543	0.544864	0.301342	0.130243	0.239438	0.31	-0.32	-0.16	-0.38	-0.34	-0.23	-0.4	-0.13	-0.14	-0.34	-0.12	-0.06	-0.17	0.24	0.12	0.16	0.2
CALCA	1	0.0132819	0.740224	0.944663	0.616033	0.822875	0.8401	0.560886	0.909764	0.926212	0.49895	0.989842	0.613033	0.298484	0.556355	0.692668	0.855968	0.161685	0.184042	0.565479	0.791674	0.575454	0.764919	0.156861	0.66155	0.255237	0.964111	0.700696	0.914512	0.178023	0.443429	0.442481	0.57	0.07	0.02	0.11	0.05	-0.05	0.13	-0.03	-0.02	0.16	0	0.14	0.27	0.11	0.08	-0.04	0.27
OLFM1	1	0.790811	0.0558531	0.328373	0.0149813	0.455988	0.444361	0.646225	0.718333	0.472722	0.25988	0.639688	0.470058	0.478935	0.569193	0.957003	0.403093	0.762313	0.244733	0.44577	0.68293	0.7598	0.542158	0.523668	0.494285	0.519665	0.52496	0.728057	0.413527	0.616103	0.406446	0.409216	-0.07	0.41	0.22	0.51	-0.17	-0.17	-0.1	-0.08	-0.17	-0.26	0.11	0.19	-0.18	-0.1	-0.01	0.16	-0.06
SYT1	0	0.16741	0.704999	0.825088	0.312238	0.946566	0.896153	0.872193	0.890267	0.824953	0.365728	0.56243	0.859259	0.616113	0.22687	0.77922	0.52306	0.492971	0.446241	0.48417	0.529452	0.302652	0.237505	0.540364	0.980114	0.530631	0.381228	0.595584	0.39975	0.505023	0.983598	0.506208	-0.34	0.09	-0.05	0.23	0.02	0.03	0.04	0.03	-0.05	-0.21	-0.14	-0.05	-0.13	-0.22	-0.06	-0.13	-0.14
ERBB2	0	0.705963	0.763734	0.819305	0.951852	0.259733	0.563193	0.131193	0.965683	0.524459	0.0544947	0.86045	0.506438	0.618716	0.993167	0.939181	0.845516	0.288115	0.40813	0.561931	0.784548	0.604771	0.613075	0.253225	0.574489	0.359628	0.973273	0.570734	0.78735	0.194549	0.456097	0.964185	-0.1	-0.07	-0.05	0.01	-0.25	-0.13	-0.33	-0.01	-0.15	-0.43	0.04	-0.18	0.13	0	-0.02	-0.04	-0.21
CACNA1A	0	0.197223	0.860892	0.435236	0.756726	0.845646	0.722011	0.90005	0.716588	0.924626	0.923391	0.899794	0.914006	0.986699	0.925684	0.476047	0.468957	0.814203	0.781902	0.4191	0.177722	0.333699	0.0778333	0.171209	0.826811	0.976041	0.670848	0.567744	0.169611	0.629408	0.59692	0.688072	-0.32	0.04	0.18	-0.07	0.04	0.08	0.03	0.08	-0.02	0.02	0.03	-0.03	0	-0.02	0.14	0.14	0.05
DPYSL2	0	0.484849	0.935245	0.656616	0.681479	0.748529	0.536905	0.827764	0.886599	0.37042	0.783111	0.773931	0.583047	0.961081	0.305715	0.116418	0.357776	0.834752	0.356683	0.263534	0.3377	0.326234	0.379004	0.73346	0.87618	0.60318	0.685485	0.133692	0.237373	0.915132	0.436753	0.327394	0.18	-0.02	0.1	-0.09	-0.07	-0.14	0.05	-0.03	-0.21	0.06	-0.07	0.15	-0.01	0.19	0.3	0.18	0.04
KCND3	0	0.669498	0.392156	0.341474	0.598147	0.294805	0.299867	0.500125	0.893009	0.573378	0.363547	0.067748	0.19018	0.287956	0.0908016	0.839922	0.480316	0.314143	0.973607	0.428625	0.302108	0.494715	0.37213	0.100421	0.400495	0.906565	0.0987968	0.554081	0.455263	0.11989	0.462982	0.527329	-0.11	0.19	0.21	0.12	0.23	0.23	0.15	0.03	0.13	0.21	-0.43	0.35	0.27	-0.3	0.04	0.14	-0.2
GNG4	0	0.666578	0.844341	0.965445	0.745833	0.247863	0.332938	0.208134	0.149395	0.195862	0.0965939	0.786159	0.634123	0.159921	0.158512	0.978964	0.894975	0.870833	0.472363	0.958805	0.292423	0.990942	0.965896	0.654797	0.832878	0.527668	0.0770882	0.773948	0.998801	0.758181	0.456402	0.697816	-0.11	-0.04	-0.01	-0.07	-0.26	-0.22	-0.28	-0.33	-0.29	-0.37	0.07	-0.13	-0.36	-0.26	0.01	-0.03	0.03
KCNQ3	0	0.224037	0.766435	0.983317	0.552835	0.772257	0.832238	0.664941	0.872808	0.785293	0.79613	0.869111	0.9683	0.761993	0.704004	0.773283	0.632752	0.185648	0.187	0.753602	0.561931	0.913542	0.941963	0.063289	0.304118	0.951467	0.656015	0.916045	0.730951	0.0826527	0.302305	0.893622	-0.3	0.07	0	0.13	0.07	0.05	0.1	0.04	-0.06	-0.06	-0.04	-0.01	-0.08	-0.07	0.06	-0.09	-0.26
RAPGEF4	0	0.690132	0.310446	0.908654	0.107733	0.650124	0.814692	0.494116	0.677047	0.656353	0.351865	0.695789	0.612395	0.910638	0.153522	0.735849	0.575868	0.438008	0.705596	0.856893	0.184131	0.509511	0.780211	0.319116	0.135838	0.853518	0.131775	0.842723	0.624917	0.487059	0.4786	0.997668	-0.1	0.23	-0.03	0.35	0.1	0.05	0.15	0.1	0.1	0.21	0.1	0.14	0.03	-0.26	-0.07	-0.11	-0.15
AGT	0	0.217126	0.761146	0.717965	0.449749	0.323449	0.389599	0.419038	0.529478	0.283275	0.191603	0.251657	0.255071	0.153391	0.880478	0.76932	0.446598	0.563529	0.337483	0.691587	0.164585	0.825633	0.730074	0.156865	0.63935	0.844849	0.446774	0.515044	0.866425	0.245225	0.440325	0.657161	0.31	-0.07	0.08	-0.17	0.22	0.19	0.18	0.15	0.25	0.3	-0.28	0.3	0.36	0.03	0.06	0.15	0.11
DPYSL5	0	0.51522	0.365544	0.664876	0.318895	0.0851645	0.170083	0.0521102	0.255935	0.23251	0.0513302	0.688254	0.273072	0.996873	0.220157	0.866617	0.272943	0.87715	0.457046	0.414588	0.0573081	0.0840354	0.420735	0.921285	0.881885	0.0719925	0.185781	0.316459	0.257262	0.835273	0.686756	0.661647	0.16	-0.2	-0.1	-0.22	-0.38	-0.3	-0.42	-0.26	-0.27	-0.43	-0.1	-0.29	0	0.22	-0.03	0.21	-0.03
RET	0	0.530958	0.167337	0.63557	0.0758986	0.305697	0.274949	0.479861	0.398616	0.308157	0.30061	0.323084	0.879085	0.224003	0.757451	0.612243	0.709061	0.768655	0.330838	0.86111	0.356171	0.62043	0.902005	0.583423	0.941131	0.522574	0.499418	0.675213	0.711763	0.737913	0.506121	0.631063	0.16	-0.31	-0.11	-0.39	0.23	0.24	0.16	0.19	0.23	0.24	-0.24	-0.04	0.31	0.06	0.1	-0.07	0.06
S100A10	0	0.930317	0.698806	0.851091	0.510494	0.140879	0.28744	0.105699	0.918981	0.612946	0.200862	0.0907296	0.664832	0.502668	0.830475	0.100484	0.217405	0.421373	0.485557	0.507785	0.90749	0.567789	0.0650968	0.989561	0.624783	0.98966	0.97923	0.744145	0.0919173	0.73893	0.325151	0.748258	-0.02	-0.09	0.04	-0.15	-0.32	-0.24	-0.35	0.02	-0.12	-0.29	0.4	-0.12	-0.17	-0.04	-0.32	-0.24	-0.16
AHNAK	0	0.950608	0.0939348	0.344884	0.0946027	0.225222	0.245684	0.410342	0.618562	0.629224	0.657969	0.114446	0.633006	0.38614	0.836043	0.574328	0.98087	0.13077	0.195486	0.996212	0.526556	0.820724	0.791916	0.153295	0.813284	0.993907	0.628751	0.656059	0.940494	0.195205	0.34143	0.992292	0.02	-0.37	-0.21	-0.37	-0.27	-0.26	-0.18	0.12	-0.11	-0.1	0.37	-0.13	0.22	-0.04	-0.11	0	0.29
PRKCE	0	0.582673	0.1829	0.763949	0.0541215	0.381686	0.320183	0.636164	0.564751	0.349085	0.435229	0.649512	0.0564318	0.507825	0.419113	0.794758	0.50535	0.46073	0.610483	0.842721	0.0788501	0.252118	0.582414	0.113327	0.986485	0.763205	0.16455	0.400662	0.440718	0.216081	0.97431	0.80738	-0.14	0.29	0.07	0.42	-0.2	-0.22	-0.11	-0.13	-0.22	-0.18	0.11	0.49	-0.17	-0.15	-0.05	0.13	-0.15
MYL9	0	0.447841	0.576641	0.699303	0.645105	0.17141	0.0905643	0.476802	0.349356	0.252076	0.768672	0.188103	0.594645	0.874946	0.821433	0.83098	0.0913781	0.437762	0.631895	0.424413	0.724894	0.963326	0.243626	0.644665	0.254429	0.720296	0.797611	0.857485	0.156314	0.363699	0.994763	0.603936	0.19	0.13	0.09	0.1	-0.3	-0.37	-0.16	-0.21	-0.26	-0.07	0.32	0.14	0.04	0.04	0.04	0.33	0.15
RGS4	0	0.585373	0.771077	0.958415	0.468473	0.386614	0.368844	0.477377	0.590881	0.562075	0.965616	0.18448	0.393366	0.22957	0.574899	0.729004	0.710226	0.804344	0.216864	0.724545	0.620352	0.672773	0.709759	0.420938	0.685877	0.71206	0.337042	0.651693	0.86656	0.497419	0.35949	0.931748	-0.14	0.07	-0.01	0.16	0.19	0.2	0.16	0.12	0.13	-0.01	-0.32	0.23	0.31	0.1	0.07	-0.07	-0.05
TJP2	0	0.870493	0.316344	0.742067	0.080872	0.685342	0.473628	0.961849	0.551893	0.654505	0.752262	0.295335	0.982758	0.560044	0.69673	0.419352	0.480172	0.46567	0.623416	0.916123	0.436773	0.160046	0.944935	0.892143	0.87231	0.969259	0.493876	0.810076	0.55122	0.700368	0.585684	0.975236	0.04	-0.22	0.07	-0.38	0.09	0.16	-0.01	0.14	0.1	0.07	-0.25	0.01	0.15	-0.07	-0.16	-0.14	-0.14
SYT9	0	0.92776	0.71204	0.639668	0.296767	0.205161	0.194409	0.426607	0.734794	0.398522	0.282284	0.0518477	0.833892	0.301199	0.347116	0.803085	0.581371	0.680068	0.854419	0.445591	0.216189	0.170252	0.155074	0.514473	0.82719	0.876419	0.205046	0.570838	0.37241	0.522506	0.758484	0.559081	0.02	-0.08	0.11	-0.23	0.28	0.29	0.18	0.08	0.19	0.25	-0.45	0.06	0.27	0.17	0.05	0.11	-0.08
KALRN	0	0.582366	0.19234	0.447242	0.122749	0.193198	0.19129	0.362723	0.51298	0.174967	0.231114	0.312869	0.393861	0.514904	0.559266	0.643508	0.321502	0.661764	0.599001	0.76203	0.110012	0.426588	0.614351	0.236995	0.811076	0.428423	0.187041	0.712688	0.360809	0.434367	0.920727	0.556133	-0.14	0.29	0.17	0.34	-0.29	-0.29	-0.2	-0.15	-0.31	-0.27	0.24	0.23	-0.17	-0.11	0.09	0.19	-0.09
TTBK2	0	0.981604	0.178388	0.28154	0.170932	0.238742	0.262119	0.395884	0.567178	0.181343	0.220783	0.428577	0.740061	0.201831	0.531288	0.872635	0.490618	0.179568	0.180957	0.377591	0.381137	0.42993	0.33972	0.133067	0.316246	0.935412	0.911358	0.775371	0.36195	0.12081	0.168483	0.638838	-0.01	-0.3	-0.24	-0.3	0.26	0.25	0.19	0.13	0.3	0.28	-0.19	-0.09	0.33	-0.11	0.03	-0.14	0.26
[truncated: 14 more columns]

## Sheet: Hippocampus
Gene	# Phenotypes with P < 0.05	BXD_10020	BXD_10418	BXD_10419	BXD_10420	BXD_10421	BXD_10422	BXD_10423	BXD_10424	BXD_10425	BXD_10426	BXD_10509	BXD_10897	BXD_10918	BXD_11302	BXD_11307	BXD_11308	BXD_11309	BXD_11310	BXD_11383	BXD_11559	BXD_11564	BXD_11565	BXD_11566	BXD_11567	BXD_11640	BXD_11816	BXD_11821	BXD_11822	BXD_11823	BXD_11824	BXD_11897	BXD_10020	BXD_10418	BXD_10419	BXD_10420	BXD_10421	BXD_10422	BXD_10423	BXD_10424	BXD_10425	BXD_10426	BXD_10509	BXD_10897	BXD_10918	BXD_11302	BXD_11307	BXD_11308	BXD_11309
PPARA	8	0.372205	0.945705	0.656754	0.945984	0.0646216	0.0235597	0.23958	0.0310618	0.0184561	0.315017	0.754866	0.516873	0.0288739	0.0216665	0.116933	0.521874	0.0545414	0.945961	0.372908	0.173527	0.742549	0.813714	0.011546	0.719413	0.219961	0.045767	0.276015	0.454135	0.0310112	0.689976	0.981164	0.21	-0.02	-0.1	-0.02	-0.4	-0.48	-0.26	-0.47	-0.51	-0.23	-0.07	-0.17	-0.5	0.3	0.22	0.09	0.26
TRPM3	8	0.647721	0.521745	0.292621	0.489934	0.0206362	0.00490927	0.0920459	0.000781412	0.00593955	0.132147	0.563663	0.731074	0.37291	0.112787	0.713495	0.596461	0.0201006	0.0232687	0.575337	0.31039	0.236605	0.213482	0.087652	0.228393	0.933439	0.18762	0.462525	0.169707	0.0312429	0.0318675	0.700713	0.11	-0.14	-0.23	-0.16	-0.49	-0.58	-0.37	-0.68	-0.58	-0.34	0.13	-0.09	-0.22	0.21	0.05	0.07	0.32
COL1A1	6	0.877698	0.635992	0.870666	0.522905	0.977978	0.841281	0.739876	0.471432	0.952399	0.159371	0.54462	0.64565	0.0608315	0.995593	0.0460103	0.195683	0.0971329	0.114448	0.255644	0.0292951	0.467451	0.0186607	0.477383	0.0191203	0.0413791	0.247226	0.563468	0.0637078	0.106695	0.0120934	0.117213	0.04	-0.11	-0.04	-0.14	0.01	-0.05	0.08	0.17	0.01	0.32	0.14	0.12	0.44	0	-0.27	0.18	0.23
CNN1	6	0.151291	0.277266	0.399148	0.599091	0.154035	0.135678	0.152637	0.0776824	0.128169	0.826881	0.284803	0.0582169	0.671692	0.00525297	0.329449	0.499559	0.00566726	0.436555	0.396261	0.184682	0.030494	0.0600598	0.337846	0.152091	0.32088	0.0165113	0.0184488	0.176364	0.0224949	0.338803	0.3807	-0.33	-0.24	-0.19	-0.12	0.31	0.33	0.32	0.39	0.34	0.05	0.24	-0.47	0.1	-0.36	0.14	-0.09	-0.37
GNG4	5	0.0645454	0.721478	0.606442	0.912241	0.0445981	0.0505317	0.102449	0.0714706	0.0235778	0.0426452	0.546356	0.768332	0.0639826	0.0110468	0.325133	0.522079	0.760536	0.141833	0.653232	0.731848	0.049989	0.95627	0.57063	0.185262	0.773375	0.308535	0.294289	0.592603	0.867303	0.0742478	0.772362	0.42	0.08	0.12	0.02	-0.43	-0.42	-0.36	-0.4	-0.49	-0.45	-0.14	-0.08	-0.43	0.33	-0.14	0.09	0.04
SCN3B	5	0.585018	0.172327	0.405427	0.0783361	0.92797	0.866938	0.957462	0.666967	0.651532	0.570559	0.441326	0.0175532	0.348653	0.0657509	0.118398	0.641338	0.576264	0.0938438	0.956085	0.985814	0.00105881	0.855686	0.724237	0.000487922	0.535076	0.353626	0.0306908	0.605204	0.472711	0.00581991	0.850043	-0.13	-0.3	-0.19	-0.38	0.02	0.04	-0.01	0.1	0.1	0.13	0.18	-0.57	-0.23	-0.24	0.22	-0.06	0.08
RET	5	0.821257	0.59852	0.526114	0.844393	0.371142	0.246023	0.697652	0.519659	0.287569	0.492247	0.634032	0.658889	0.764889	0.0173219	0.160424	0.779222	0.0236965	0.42395	0.355618	0.276	0.486562	0.189203	0.0224457	0.453436	0.929902	0.0363121	0.337994	0.435404	0.00630783	0.725619	0.709493	0.05	0.12	0.14	0.04	0.2	0.26	0.09	0.15	0.24	0.16	0.11	0.12	0.07	-0.31	0.19	-0.04	-0.31
ADAM23	5	0.410609	0.308343	0.251041	0.452515	0.321916	0.586082	0.156897	0.892846	0.979018	0.420323	0.0280679	0.701423	0.604941	0.000616608	0.402236	0.212992	0.111453	0.287555	0.449217	0.152187	0.322802	0.29056	0.037044	0.255356	0.16857	0.00340103	0.198675	0.157411	0.0393732	0.227366	0.223397	0.19	-0.23	-0.26	-0.17	-0.22	-0.12	-0.31	-0.03	-0.01	-0.19	-0.48	-0.1	0.13	0.43	-0.12	0.17	0.22
CLCN2	5	0.407904	0.228979	0.428578	0.0552482	0.0680278	0.0760078	0.0846586	0.034503	0.0354594	0.237584	0.508514	0.0085188	0.0335772	0.971643	0.686425	0.495889	0.978677	0.15852	0.44933	0.621682	0.0140698	0.611089	0.911451	0.564485	0.847917	0.697006	0.236585	0.969718	0.860082	0.3976	0.923253	-0.2	-0.27	-0.18	-0.41	-0.4	-0.39	-0.38	-0.46	-0.46	-0.27	0.15	-0.62	-0.49	0	-0.06	0.09	0
KLC1	4	0.826423	0.0496596	0.132392	0.106337	0.727883	0.827231	0.830912	0.68006	0.968069	0.488183	0.407975	0.27084	0.98413	0.456423	0.0181636	0.297253	0.945141	0.0475672	0.698278	0.0763036	0.846592	0.620119	0.356078	0.19724	0.655936	0.136909	0.321232	0.743117	0.581462	0.0358335	0.526434	0.05	-0.42	-0.33	-0.35	-0.08	-0.05	-0.05	0.1	0.01	-0.16	0.19	-0.28	0	-0.1	-0.32	0.14	0.01
PFKM	4	0.524725	0.129426	0.545352	0.0494846	0.561288	0.628324	0.669609	0.986584	0.695442	0.495863	0.0415001	0.280796	0.487073	0.011466	0.245772	0.328439	0.219277	0.0925677	0.447608	0.0549277	0.488742	0.928624	0.0732973	0.690636	0.572117	0.00819522	0.995002	0.692788	0.0968528	0.260063	0.441416	-0.15	-0.33	-0.14	-0.42	-0.13	-0.11	-0.1	0	-0.09	-0.16	0.45	-0.28	-0.17	-0.33	-0.16	0.14	-0.17
NAPB	4	0.279542	0.116216	0.0324474	0.239865	0.236054	0.161802	0.355347	0.197995	0.297288	0.598338	0.76998	0.00489932	0.421391	0.893678	0.445278	0.943041	0.0362147	0.59636	0.856715	0.425978	0.480378	0.0757268	0.0946281	0.475195	0.698134	0.550252	0.863392	0.46145	0.0426922	0.421032	0.725555	-0.25	-0.34	-0.46	-0.26	-0.26	-0.31	-0.21	-0.29	-0.24	-0.12	0.07	-0.65	-0.2	0.02	-0.11	-0.01	0.29
OLFM1	4	0.690923	0.672615	0.344552	0.772008	0.685321	0.881705	0.488424	0.675518	0.68951	0.80963	0.0207283	0.813382	0.162803	0.000731251	0.517975	0.431854	0.829331	0.748689	0.861408	0.149904	0.0350653	0.552289	0.488221	0.956487	0.632791	0.00630009	0.756817	0.612985	0.531778	0.924133	0.601584	-0.09	-0.1	-0.21	0.07	0.09	0.03	0.16	0.1	0.09	0.06	0.5	-0.06	0.33	-0.43	-0.09	0.11	0.03
VAMP2	3	0.852545	0.581915	0.239163	0.987462	0.885181	0.805847	0.586057	0.700145	0.959985	0.981766	0.182503	0.515937	0.391019	0.059818	0.900086	0.0710476	0.288198	0.162542	0.81267	0.17267	0.0219771	0.0186191	0.319419	0.503722	0.777782	0.0821221	0.351223	0.0396014	0.316761	0.227301	0.871771	-0.04	-0.12	-0.26	0	0.03	-0.06	0.12	-0.09	-0.01	0.01	0.3	-0.17	0.21	-0.25	0.02	0.25	0.15
SYT1	3	0.506286	0.680716	0.954137	0.812296	0.193721	0.170095	0.246308	0.0629667	0.120795	0.323622	0.289977	0.752578	0.026893	0.0061376	0.399167	0.200175	0.247715	0.834128	0.240529	0.0545909	0.373338	0.831725	0.605108	0.186009	0.221219	0.00929867	0.636893	0.42718	0.289866	0.732731	0.142718	0.16	-0.09	-0.01	-0.05	0.29	0.3	0.26	0.41	0.35	0.23	0.24	0.08	0.51	-0.35	-0.12	0.18	-0.16
CACNA1B	3	0.5471	0.159472	0.0351992	0.558918	0.508264	0.461337	0.644373	0.93699	0.943521	0.898022	0.755381	0.362276	0.700586	0.662162	0.976748	0.0489792	0.220777	0.278101	0.468042	0.289285	0.837756	0.0755946	0.0763833	0.442216	0.901382	0.399361	0.682486	0.0429794	0.0688917	0.211868	0.51892	-0.14	-0.31	-0.45	-0.13	-0.15	-0.17	-0.1	0.02	0.02	0.03	-0.07	-0.24	0.09	0.06	0	0.27	0.17
SCN1B	3	0.282512	0.103144	0.054273	0.265176	0.623009	0.60021	0.732778	0.490125	0.669086	0.33817	0.061242	0.029577	0.912323	0.0399755	0.514846	0.762331	0.453493	0.265508	0.522084	0.759008	0.0417891	0.499946	0.990546	0.541008	0.878795	0.231483	0.517209	0.971654	0.707111	0.609129	0.814704	-0.25	-0.36	-0.42	-0.25	-0.11	-0.12	-0.08	-0.16	-0.1	-0.22	0.42	-0.53	-0.03	-0.27	-0.09	-0.04	0.1
MBP	3	0.567954	0.290256	0.182093	0.601556	0.507802	0.769366	0.298789	0.491732	0.526083	0.269409	0.0109128	0.946451	0.0108066	0.0636852	0.0719992	0.23292	0.595846	0.542989	0.761668	0.624802	0.0733493	0.348404	0.399856	0.871986	0.360569	0.342073	0.010079	0.679205	0.377839	0.582998	0.473106	-0.14	-0.24	-0.3	-0.12	0.15	0.07	0.23	0.16	0.15	0.25	0.54	0.02	0.57	-0.24	0.25	-0.17	0.07
SCN9A	3	0.161113	0.893766	0.908282	0.636199	0.303634	0.362896	0.303061	0.51011	0.472372	0.512988	0.451715	0.610621	0.40451	0.00213783	0.314852	0.4769	0.105834	0.277956	0.816953	0.026261	0.702022	0.705266	0.0653942	0.874424	0.832717	0.00327051	0.424214	0.483774	0.129875	0.378263	0.833326	0.33	-0.03	0.03	-0.11	-0.23	-0.2	-0.23	-0.15	-0.17	-0.15	-0.17	-0.13	-0.2	0.39	-0.14	0.1	0.22
CNTNAP1	3	0.612715	0.110691	0.17563	0.131668	0.174512	0.130824	0.333761	0.133895	0.040574	0.103581	0.529741	0.0192066	0.346556	0.0557923	0.162523	0.233221	0.391686	0.879171	0.817246	0.129294	0.0440768	0.64904	0.912529	0.387216	0.836719	0.0716914	0.713537	0.262372	0.740736	0.603317	0.992563	-0.12	-0.35	-0.3	-0.33	-0.3	-0.33	-0.22	-0.34	-0.45	-0.37	0.15	-0.56	-0.23	-0.25	-0.19	-0.16	0.12
OPTN	3	0.728623	0.523196	0.295744	0.742737	0.4913	0.778647	0.184577	0.250808	0.430754	0.746525	0.104157	0.846534	0.0384842	0.00435938	0.127349	0.631312	0.740918	0.980554	0.427195	0.170348	0.865467	0.659473	0.909163	0.300342	0.297448	0.0314591	0.837132	0.839193	0.775737	0.936578	0.301914	0.08	-0.14	-0.23	0.07	0.15	0.06	0.29	0.26	0.18	0.08	0.36	-0.05	0.48	-0.37	-0.21	0.07	-0.05
AGT	3	0.81436	0.835713	0.962447	0.598689	0.464651	0.306575	0.788517	0.146536	0.1446	0.314323	0.0185195	0.480954	0.734793	0.365022	0.339467	0.385503	0.123643	0.00291987	0.747991	0.993638	0.160457	0.0708753	0.686138	0.685376	0.431998	0.755759	0.765257	0.162955	0.179541	0.0039016	0.587304	0.06	-0.05	0.01	-0.12	-0.16	-0.23	-0.06	-0.33	-0.33	-0.23	0.51	-0.18	0.08	0.12	-0.13	0.12	0.21
PSMC3	3	0.504669	0.177651	0.0489651	0.547202	0.23534	0.296045	0.238628	0.214867	0.284475	0.0696757	0.586149	0.00678761	0.532515	0.165607	0.538025	0.583723	0.370621	0.712929	0.542164	0.302656	0.0331528	0.789736	0.761063	0.167742	0.513097	0.311949	0.66783	0.548497	0.61179	0.624811	0.935557	0.16	0.3	0.42	0.14	0.26	0.23	0.26	0.28	0.24	0.4	-0.13	0.63	0.15	0.18	0.09	0.08	0.12
TAC1	3	0.668067	0.776882	0.623758	0.870948	0.9049	0.94462	0.972631	0.71286	0.821409	0.751242	0.320336	0.785889	0.146683	0.0693276	0.593718	0.039156	0.217954	0.277987	0.214175	0.732064	0.0609725	0.013825	0.856228	0.851817	0.258317	0.379393	0.245505	0.0159269	0.321526	0.626326	0.107207	0.1	0.06	0.11	0.04	-0.03	-0.02	-0.01	0.09	-0.05	0.07	-0.23	0.07	-0.35	0.24	-0.07	-0.28	-0.17
GABRG2	3	0.546254	0.436301	0.0979599	0.905054	0.247624	0.0450549	0.970208	0.0432456	0.0496493	0.409482	0.602094	0.68304	0.949267	0.0725625	0.480916	0.641601	0.152056	0.640959	0.983217	0.417185	0.388042	0.124614	0.498953	0.954196	0.754493	0.0753906	0.711376	0.52745	0.318262	0.631329	0.902941	0.14	0.17	0.36	0.03	0.26	0.43	0.01	0.44	0.43	0.19	-0.12	0.11	-0.02	-0.24	-0.1	0.06	-0.2
ACTA2	3	0.678649	0.573529	0.711278	0.409825	0.123993	0.161202	0.140647	0.146974	0.0817242	0.140417	0.0738106	0.0338596	0.00870161	0.523537	0.925007	0.591083	0.690997	0.0172644	0.0583782	0.892054	0.843818	0.272573	0.584531	0.567546	0.483923	0.398233	0.705637	0.768287	0.440006	0.0976139	0.180613	-0.1	0.13	0.08	0.18	0.34	0.31	0.32	0.33	0.39	0.33	0.4	0.52	0.58	0.08	-0.01	-0.07	0.06
SHANK2	3	0.22856	0.409644	0.375895	0.350662	0.750202	0.903725	0.414622	0.268972	0.718434	0.579605	0.561444	0.507076	0.857495	0.0714776	0.850272	0.067863	0.0845459	0.0160019	0.856053	0.675078	0.736038	0.136464	0.0787242	0.307808	0.353098	0.465923	0.94913	0.0711073	0.0446996	0.0398813	0.665533	0.28	0.19	0.2	0.21	0.07	0.03	0.18	0.25	0.08	0.13	-0.13	0.17	0.04	0.24	-0.03	0.25	0.24
PRKCE	3	0.973949	0.9506	0.669677	0.670849	0.255032	0.502367	0.10413	0.174195	0.250533	0.0612001	0.133837	0.333319	0.0476466	0.0265773	0.927595	0.336686	0.743615	0.303618	0.629793	0.143379	0.0122137	0.755946	0.883108	0.285291	0.721511	0.0803844	0.176892	0.629872	0.662735	0.179558	0.825849	0.01	-0.01	-0.1	0.1	0.25	0.15	0.36	0.31	0.26	0.42	0.34	0.25	0.46	-0.29	-0.01	0.13	0.05
RGS4	3	0.787633	0.899211	0.530917	0.773964	0.801768	0.916444	0.605511	0.40386	0.977224	0.579002	0.31032	0.651898	0.307421	0.0420591	0.0168675	0.363192	0.938195	0.582234	0.602541	0.580054	0.138146	0.149082	0.391403	0.491232	0.840778	0.274235	0.0406669	0.190967	0.67899	0.968442	0.623749	0.06	0.03	0.14	-0.06	-0.06	0.02	-0.12	0.19	0.01	0.13	-0.23	0.12	-0.25	0.27	-0.32	-0.13	0.01
RGS7BP	3	0.186985	0.468004	0.719882	0.213525	0.121692	0.133547	0.152703	0.127886	0.102124	0.289261	0.526652	0.28901	0.0396501	0.343046	0.187386	0.916641	0.0240815	0.511924	0.176759	0.275533	0.210885	0.271127	0.320163	0.591739	0.253885	0.954561	0.312513	0.695486	0.0362045	0.643289	0.197463	-0.31	0.16	0.08	0.28	0.34	0.33	0.32	0.34	0.37	0.24	-0.15	0.27	0.48	-0.13	0.18	-0.01	0.31
FLNB	3	0.394123	0.695232	0.359438	0.719912	0.167993	0.140392	0.184068	0.0897869	0.211584	0.647662	0.256207	0.778823	0.981096	0.120421	0.517226	0.932362	0.0330087	0.839872	0.717635	0.00104506	0.70357	0.120191	0.313456	0.893356	0.445454	0.00548715	0.763568	0.378095	0.097035	0.856188	0.616183	-0.2	-0.09	-0.21	-0.08	-0.3	-0.32	-0.29	-0.38	-0.28	-0.11	-0.26	-0.07	-0.01	0.2	0.09	0.01	0.29
RPH3A	3	0.822413	0.469199	0.500506	0.544992	0.933427	0.986644	0.886817	0.958175	0.803531	0.80821	0.0828995	0.84034	0.915353	0.0149577	0.119539	0.327478	0.421489	0.82908	0.338644	0.0108212	0.545158	0.640813	0.413878	0.534149	0.0796922	0.00497038	0.64026	0.914204	0.263174	0.858731	0.233047	0.05	-0.16	-0.15	-0.14	0.02	0	0.03	-0.01	0.06	-0.06	0.39	-0.05	0.03	-0.32	-0.21	0.14	-0.11
CD44	2	0.405806	0.827904	0.975055	0.620166	0.741405	0.759917	0.253316	0.994182	0.773926	0.716874	0.193973	0.359911	0.775509	0.554976	0.755977	0.441385	0.607038	0.576017	0.95917	0.0285325	0.54071	0.17951	0.0209157	0.349509	0.496706	0.23869	0.546254	0.209548	0.149718	0.511662	0.773912	0.2	0.05	-0.01	0.11	0.07	-0.07	0.25	0	-0.07	0.08	0.3	-0.24	-0.07	0.08	-0.04	0.11	0.07
VDAC1	2	0.412319	0.127385	0.13055	0.291277	0.967057	0.81311	0.859825	0.414001	0.525764	0.862241	0.729483	0.0765444	0.532092	0.464388	0.0110802	0.686291	0.475295	0.665476	0.61393	0.188968	0.452202	0.735677	0.959423	0.0433036	0.439928	0.306844	0.441403	0.640826	0.63706	0.78257	0.427968	0.19	-0.34	-0.33	-0.24	0.01	0.05	-0.04	0.19	0.15	0.04	0.08	-0.44	0.15	-0.1	-0.34	0.06	-0.1
DCTN2	2	0.183712	0.215029	0.284499	0.182329	0.671346	0.732675	0.659747	0.502984	0.692013	0.40964	0.310846	0.0363451	0.770935	0.0406809	0.88903	0.526974	0.994235	0.136788	0.724501	0.589038	0.11685	0.497584	0.156134	0.31769	0.821712	0.152187	0.308141	0.578547	0.397236	0.498181	0.911936	-0.31	-0.28	-0.24	-0.3	-0.1	-0.08	-0.1	-0.15	-0.09	-0.19	0.23	-0.51	-0.07	-0.27	0.02	0.09	0
ERBB2	2	0.373792	0.954863	0.940435	0.940328	0.538158	0.708789	0.451702	0.530895	0.60542	0.226702	0.340008	0.919638	0.768069	0.0495271	0.716369	0.899157	0.297465	0.990571	0.921234	0.308567	0.188039	0.992938	0.728559	0.0136993	0.719229	0.0632185	0.352299	0.691669	0.442214	0.358424	0.680289	-0.21	0.01	0.02	-0.02	0.14	0.08	0.17	0.14	0.12	0.28	0.22	-0.03	0.07	-0.26	-0.05	-0.02	0.14
STXBP1	2	0.963363	0.160404	0.230863	0.20221	0.117526	0.0899488	0.275734	0.20094	0.071094	0.118249	0.168484	0.114491	0.42348	0.0912666	0.0510375	0.299654	0.958728	0.151974	0.30644	0.0203435	0.194244	0.883759	0.656932	0.690588	0.512677	0.0352286	0.697865	0.751597	0.632249	0.27625	0.304122	-0.01	-0.31	-0.27	-0.28	-0.34	-0.37	-0.24	-0.29	-0.4	-0.35	0.31	-0.4	-0.2	-0.22	-0.27	0.14	0.01
ENO2	2	0.805804	0.406607	0.650115	0.525928	0.238642	0.150029	0.428977	0.117284	0.106097	0.599782	0.0518767	0.534648	0.17965	0.00996534	0.277444	0.573266	0.0793004	0.0510033	0.296242	0.43246	0.222083	0.195782	0.354545	0.461905	0.751946	0.040314	0.708882	0.263983	0.0624603	0.138988	0.482974	-0.06	-0.19	-0.1	-0.14	0.26	0.32	0.18	0.35	0.36	0.12	0.43	-0.16	0.32	-0.33	-0.15	-0.08	-0.24
SPTAN1	2	0.612013	0.295807	0.164466	0.864265	0.712551	0.815021	0.472254	0.179984	0.386271	0.760723	0.527154	0.140682	0.232027	0.706736	0.496052	0.684349	0.230891	0.711683	0.323035	0.253603	0.394305	0.650734	0.0378027	0.360442	0.644846	0.449271	0.69373	0.791135	0.0289854	0.52572	0.787541	-0.12	-0.23	-0.31	-0.04	0.08	0.05	0.16	0.3	0.2	0.07	0.15	-0.37	0.29	-0.05	-0.09	-0.06	0.17
PGAM1	2	0.174954	0.58359	0.896794	0.376598	0.861738	0.420386	0.469082	0.32952	0.34187	0.876717	0.657047	0.645885	0.304983	0.197885	0.00408637	0.168611	0.693202	0.413144	0.63702	0.768362	0.679431	0.645952	0.808432	0.0259052	0.6483	0.508117	0.115317	0.438148	0.629392	0.24553	0.473982	0.32	-0.12	0.03	-0.2	0.04	0.18	-0.16	0.22	0.22	0.04	-0.1	0.12	0.25	-0.17	-0.38	0.19	-0.05
RAPGEF4	2	0.515312	0.80523	0.948955	0.958561	0.882467	0.647839	0.936475	0.613641	0.664419	0.299377	0.550716	0.819805	0.742373	0.568911	0.0624483	0.639425	0.0242721	0.748116	0.367502	0.48947	0.208419	0.337298	0.244283	0.79432	0.955763	0.405009	0.0449457	0.843545	0.112684	0.766708	0.475461	-0.15	0.06	0.01	-0.01	-0.03	-0.1	0.02	-0.12	-0.1	0.24	0.14	0.06	-0.08	-0.08	0.26	0.07	-0.31
DPYSL5	2	0.154721	0.926931	0.834111	0.93404	0.273656	0.157404	0.756975	0.391345	0.113794	0.289484	0.334797	0.367946	0.216258	0.0974837	0.225149	0.0533128	0.672072	0.080321	0.739319	0.0160799	0.341238	0.635091	0.776273	0.888442	0.539886	0.020203	0.770714	0.194298	0.669257	0.100006	0.897307	0.33	0.02	0.05	0.02	-0.24	-0.31	-0.07	-0.2	-0.36	-0.24	0.22	-0.23	-0.3	-0.22	-0.17	0.26	0.06
SYT2	2	0.634046	0.245863	0.90325	0.115402	0.596936	0.436251	0.660184	0.143362	0.412602	0.698465	0.223436	0.553151	0.904646	0.80623	0.48971	0.595856	0.379481	0.0906261	0.0931345	0.6318	0.875873	0.530182	0.721694	0.288608	0.0307438	0.991923	0.504194	0.89558	0.655512	0.104794	0.0351537	-0.11	-0.26	-0.03	-0.35	0.12	0.17	0.1	0.33	0.19	0.09	0.28	-0.15	-0.03	0.03	-0.1	0.07	-0.12
TMOD1	2	0.50186	0.376232	0.853305	0.0911584	0.480405	0.765212	0.175876	0.898584	0.810781	0.765567	0.592922	0.719128	0.344534	0.0902738	0.444298	0.00866787	0.725495	0.553892	0.969554	0.0774412	0.222531	0.355983	0.24509	0.857764	0.732683	0.0540996	0.389896	0.047417	0.528677	0.647183	0.940269	-0.16	-0.2	-0.04	-0.37	-0.16	-0.07	-0.3	-0.03	0.06	0.07	0.12	0.09	-0.23	0.22	-0.11	-0.35	0.05
PSMC5	2	0.270194	0.119316	0.0503747	0.254264	0.320098	0.307736	0.361445	0.638757	0.470983	0.878769	0.939314	0.371204	0.79315	0.00761445	0.285867	0.289256	0.442383	0.514438	0.101405	0.764729	0.248796	0.927281	0.0165992	0.560897	0.255788	0.0574944	0.199898	0.739668	0.0559779	0.615972	0.123018	0.26	0.34	0.42	0.25	0.22	0.23	0.2	0.11	0.17	-0.04	-0.02	0.23	0.06	-0.34	-0.15	0.15	-0.11
S100A10	2	0.345266	0.973302	0.234056	0.419024	0.867167	0.755212	0.551075	0.554262	0.715564	0.565612	0.934261	0.802965	0.1738	0.952999	0.142154	0.0131229	0.620769	0.716855	0.611351	0.612294	0.979426	0.119054	0.991393	0.924537	0.364253	0.717623	0.78386	0.019217	0.785451	0.575625	0.347652	-0.22	0.01	0.26	-0.18	-0.04	0.07	-0.13	0.14	0.08	-0.13	0.02	-0.07	-0.33	-0.01	-0.2	-0.34	-0.07
GABRB3	2	0.791475	0.881254	0.617904	0.973565	0.186977	0.093132	0.486355	0.0305546	0.0420401	0.0989223	0.415245	0.221878	0.54054	0.53596	0.231513	0.872504	0.89088	0.0516494	0.601851	0.775127	0.535165	0.138497	0.851051	0.690411	0.582651	0.930618	0.449058	0.511315	0.792379	0.104542	0.476821	-0.06	0.03	0.11	0.01	0.29	0.37	0.16	0.47	0.45	0.37	-0.19	0.31	0.15	-0.08	0.17	-0.02	-0.02
TJP2	2	0.22811	0.602394	0.377151	0.775407	0.857454	0.535408	0.697107	0.447925	0.497957	0.804702	0.101621	0.802494	0.553177	0.000659758	0.834481	0.483993	0.682481	0.1148	0.810059	0.457124	0.074621	0.341605	0.853212	0.139927	0.599381	0.00922751	0.713036	0.188375	0.579092	0.101557	0.688246	-0.28	-0.12	-0.2	-0.06	-0.04	-0.14	0.09	-0.18	-0.16	0.06	0.37	0.07	-0.15	0.43	0.03	0.1	-0.06
APBA1	2	0.4776	0.422978	0.751767	0.287814	0.455703	0.40529	0.642472	0.446927	0.384022	0.355853	0.182386	0.507948	0.217368	0.297815	0.082874	0.175102	0.163009	0.0938015	0.261558	0.000858192	0.413282	0.823279	0.340617	0.212055	0.275252	0.0155326	0.864897	0.558866	0.158299	0.0773276	0.219924	0.17	-0.18	-0.07	-0.24	-0.17	-0.19	-0.1	-0.18	-0.2	-0.21	0.3	-0.17	-0.3	-0.14	-0.24	0.19	-0.19
PRKCD	2	0.633908	0.776864	0.986448	0.407184	0.159853	0.184821	0.191899	0.124913	0.0416039	0.376266	0.152209	0.227974	0.00261417	0.227317	0.616734	0.38419	0.858052	0.696943	0.803209	0.460686	0.937843	0.0953655	0.560295	0.236036	0.895192	0.630056	0.35728	0.279237	0.872092	0.599229	0.742305	0.11	0.06	0	0.19	0.31	0.29	0.29	0.35	0.45	0.2	0.32	0.31	0.65	-0.16	-0.07	0.12	0.02
NR4A2	2	0.164387	0.10312	0.212369	0.0810859	0.973551	0.869765	0.876015	0.877561	0.819682	0.825243	0.110066	0.245575	0.811499	0.0266313	0.196513	0.466844	0.442171	0.224659	0.281231	0.984012	0.0903397	0.393415	0.166373	0.0305614	0.326532	0.165245	0.128684	0.346837	0.395305	0.0607967	0.257144	0.32	0.36	0.28	0.38	-0.01	-0.04	0.04	-0.04	-0.05	-0.05	-0.36	0.3	0.06	0.29	-0.18	0.1	0.11
SYT4	2	0.292628	0.683048	0.942073	0.445743	0.843673	0.949447	0.730615	0.582826	0.703244	0.46171	0.27602	0.772716	0.912175	0.403957	0.0501052	0.0940376	0.406163	0.0540798	0.0778842	0.0515677	0.670317	0.437505	0.183802	0.108158	0.0909146	0.0871211	0.0997636	0.154579	0.214515	0.0349398	0.0291641	0.25	-0.09	0.02	-0.17	-0.04	-0.01	-0.08	-0.13	-0.09	-0.17	0.25	0.08	0.03	-0.11	-0.27	0.23	-0.12
PIEZO2	2	0.496945	0.877729	0.833917	0.807966	0.314669	0.218951	0.546065	0.184049	0.209418	0.409132	0.514362	0.85333	0.00492198	0.175847	0.747424	0.782191	0.406456	0.242129	0.999706	0.0552134	0.274501	0.776347	0.326611	0.313045	0.997371	0.0430475	0.364214	0.793142	0.22033	0.311151	0.804005	-0.16	-0.03	0.05	-0.05	0.22	0.27	0.14	0.3	0.29	0.19	0.15	0.05	0.62	-0.18	0.04	-0.04	-0.12
DCTN1	1	0.705935	0.0624554	0.0314025	0.279455	0.822392	0.718744	0.910254	0.870503	0.969327	0.689444	0.1002	0.0503124	0.546381	0.173979	0.477766	0.0893157	0.996318	0.148882	0.532715	0.933214	0.689562	0.524945	0.400345	0.316188	0.654624	0.445603	0.544635	0.231824	0.693744	0.225379	0.634716	-0.09	-0.4	-0.46	-0.24	-0.05	-0.08	0.03	0.04	0.01	-0.09	0.37	-0.48	0.15	-0.18	-0.1	0.23	0
CACNA1A	1	0.202666	0.440135	0.300519	0.743127	0.601924	0.555058	0.833004	0.803744	0.61018	0.59892	0.885835	0.416987	0.106038	0.823105	0.648893	0.661453	0.00930427	0.911202	0.202385	0.856592	0.237156	0.0521227	0.767818	0.947092	0.661755	0.641899	0.602738	0.209574	0.0654845	0.700858	0.279124	-0.3	-0.17	-0.23	-0.07	-0.12	-0.13	-0.05	-0.06	-0.12	-0.12	0.03	-0.21	0.38	0.03	0.06	0.06	0.35
NCAM1	1	0.629191	0.0700794	0.0648103	0.115836	0.0569207	0.0394346	0.152807	0.263134	0.13931	0.392406	0.65554	0.138909	0.145505	0.868807	0.440814	0.504589	0.912026	0.584332	0.969962	0.135788	0.465514	0.541663	0.205281	0.487894	0.620032	0.538557	0.962253	0.922865	0.498195	0.511206	0.917461	0.12	-0.39	-0.4	-0.35	-0.41	-0.44	-0.32	-0.26	-0.33	-0.2	0.1	-0.37	-0.35	0.02	-0.11	0.09	-0.02
DPYSL2	1	0.817457	0.194532	0.458698	0.182699	0.538496	0.442596	0.714122	0.285723	0.299494	0.544819	0.0796348	0.65681	0.61947	0.120132	0.770515	0.990115	0.984931	0.36139	0.0666679	0.629378	0.347471	0.0963086	0.284046	0.13181	0.0698735	0.31273	0.525787	0.725802	0.590952	0.284704	0.0262517	-0.06	-0.29	-0.17	-0.29	0.14	0.17	0.08	0.24	0.24	0.14	0.39	-0.12	0.12	-0.2	-0.04	0	0
KCND3	1	0.205925	0.920794	0.991016	0.81955	0.160542	0.24284	0.136635	0.256946	0.0944912	0.140384	0.0517196	0.786551	0.200105	0.0696176	0.0217602	0.751364	0.92047	0.750579	0.319021	0.371879	0.723771	0.967676	0.985194	0.236141	0.284922	0.687399	0.148846	0.88286	0.812778	0.515081	0.170166	0.3	0.02	0	0.05	-0.31	-0.26	-0.33	-0.26	-0.37	-0.33	-0.43	-0.07	-0.31	0.24	-0.31	0.04	0.01
ADD2	1	0.819248	0.06943	0.231502	0.0490421	0.472075	0.513327	0.562932	0.876908	0.887433	0.902068	0.158529	0.770805	0.377481	0.15902	0.308627	0.0570044	0.798702	0.967682	0.391162	0.814388	0.444007	0.783255	0.434556	0.45739	0.145895	0.570401	0.313059	0.429076	0.653154	0.589981	0.21258	0.05	-0.39	-0.27	-0.42	-0.16	-0.15	-0.13	0.04	-0.03	-0.03	0.32	-0.08	0.21	-0.19	0.14	0.26	-0.04
CACNB1	1	0.608807	0.167615	0.090407	0.34015	0.394508	0.325758	0.559369	0.211763	0.354429	0.178131	0.188708	0.109674	0.74374	0.155176	0.942243	0.293785	0.12497	0.240408	0.904857	0.578779	0.275421	0.0452718	0.826283	0.654271	0.785275	0.672856	0.726759	0.149492	0.345107	0.438479	0.892454	-0.12	-0.3	-0.37	-0.21	-0.19	-0.22	-0.13	-0.28	-0.21	-0.31	0.3	-0.4	0.08	-0.19	-0.01	0.15	0.21
PPP2R2B	1	0.944686	0.759368	0.324653	0.87483	0.569977	0.210307	0.778014	0.31996	0.340311	0.909529	0.534957	0.246586	0.908856	0.33331	0.88206	0.552224	0.0614997	0.427981	0.311258	0.437793	0.0714515	0.645031	0.142997	0.267383	0.427851	0.427419	0.359676	0.840925	0.0430842	0.231259	0.702744	-0.02	0.07	0.22	-0.04	0.13	0.28	-0.06	0.23	0.22	0.03	-0.14	0.3	0.03	0.13	0.02	0.08	-0.26
STX18	1	0.381712	0.586043	0.8208	0.769948	0.937618	0.615411	0.796813	0.274959	0.456529	0.663062	0.682187	0.544902	0.348036	0.104946	0.72617	0.589856	0.0149592	0.62149	0.938559	0.981746	0.913291	0.142736	0.349201	0.823595	0.859749	0.368287	0.46304	0.575112	0.0790333	0.609764	0.903256	0.21	-0.12	-0.05	-0.07	0.02	0.11	-0.06	0.25	0.17	-0.1	0.09	-0.16	0.23	-0.21	-0.05	0.08	-0.33
EGR1	1	0.554727	0.546668	0.666186	0.571162	0.676578	0.69638	0.736672	0.727093	0.553313	0.744533	0.661854	0.7906	0.833215	0.753476	0.653412	0.133027	0.657411	0.284456	0.382625	0.364532	0.752484	0.338047	0.550698	0.767507	0.0492184	0.351047	0.723741	0.122756	0.776335	0.479225	0.065687	-0.14	0.14	0.1	0.13	-0.09	-0.09	-0.08	-0.08	-0.14	-0.08	-0.1	-0.07	-0.05	0.04	0.06	0.21	0.06
GNAO1	1	0.481456	0.137281	0.0454865	0.339569	0.174343	0.106993	0.337309	0.25394	0.306282	0.568164	0.164219	0.25487	0.187743	0.241471	0.35696	0.160339	0.273402	0.143144	0.982181	0.881744	0.0593571	0.30559	0.488154	0.760411	0.133673	0.57485	0.798733	0.2151	0.27089	0.16329	0.661761	-0.17	-0.33	-0.43	-0.21	-0.3	-0.35	-0.21	-0.26	-0.23	-0.13	0.32	-0.29	0.32	-0.15	-0.13	0.19	0.15
PRX	1	0.805718	0.926403	0.701714	0.983896	0.14274	0.170159	0.157142	0.0625725	0.0799323	0.0885802	0.335422	0.37931	0.041337	0.0511397	0.854446	0.697787	0.0574059	0.963588	0.583645	0.928759	0.369853	0.980082	0.369821	0.301089	0.314644	0.175555	0.363617	0.986476	0.0916898	0.707433	0.350078	-0.06	0.02	0.09	0	0.32	0.3	0.31	0.41	0.39	0.38	0.22	0.23	0.47	-0.26	0.03	0.05	0.26
RAMP2	1	0.692923	0.380529	0.734278	0.226317	0.430523	0.667261	0.234662	0.309625	0.567577	0.114829	0.216514	0.71089	0.728431	0.408764	0.465179	0.710839	0.651566	0.244112	0.703962	0.202038	0.406966	0.0434666	0.662894	0.343296	0.406516	0.373132	0.269652	0.618178	0.792981	0.161144	0.700022	-0.09	-0.2	-0.08	-0.27	0.18	0.1	0.26	0.23	0.13	0.35	0.28	-0.1	-0.09	-0.11	0.1	-0.05	0.06
GRIK2	1	0.730384	0.223043	0.15602	0.56951	0.382767	0.337316	0.662028	0.998689	0.633835	0.445651	0.011286	0.725465	0.0570112	0.0737299	0.535287	0.312102	0.216236	0.426694	0.483428	0.624567	0.764056	0.181654	0.985474	0.816844	0.747103	0.59477	0.221756	0.225673	0.384585	0.670016	0.597484	-0.08	0.27	0.31	0.13	0.2	0.21	0.1	0	0.11	0.18	-0.54	0.09	-0.44	0.23	-0.09	-0.14	-0.17
PLXNA4	1	0.531878	0.117319	0.0240301	0.477688	0.347772	0.199559	0.689309	0.21274	0.227209	0.286954	0.121218	0.155083	0.210583	0.175343	0.226527	0.857695	0.0575927	0.627083	0.638092	0.824121	0.347528	0.248922	0.656957	0.975186	0.809955	0.491944	0.314468	0.720612	0.10938	0.684751	0.797377	-0.15	-0.34	-0.48	-0.16	-0.21	-0.28	-0.09	-0.28	-0.28	-0.24	0.35	-0.36	0.3	-0.18	0.17	-0.02	0.26
LMOD1	1	0.631985	0.327831	0.644363	0.212335	0.1311	0.311662	0.0539217	0.360533	0.177708	0.0811136	0.00628375	0.0965301	0.0603728	0.128653	0.505379	0.78132	0.0953557	0.517415	0.601326	0.26105	0.337108	0.670117	0.607805	0.672137	0.53387	0.104418	0.138023	0.896537	0.189655	0.729396	0.896862	0.11	0.22	0.1	0.28	0.33	0.23	0.42	0.21	0.31	0.39	0.58	0.42	0.44	-0.2	0.09	0.04	0.23
TRPV2	1	0.628879	0.232838	0.146694	0.547983	0.930503	0.832843	0.902225	0.983417	0.874423	0.566667	0.150644	0.307019	0.351035	0.0123995	0.36172	0.392616	0.70302	0.288132	0.525864	0.442313	0.138578	0.2527	0.921531	0.372547	0.871156	0.0970361	0.709874	0.509668	0.999515	0.340503	0.852703	0.12	0.27	0.32	0.14	0.02	0.05	-0.03	0	-0.04	0.13	-0.32	0.26	-0.23	0.32	0.13	-0.12	-0.05
PPP5C	1	0.940715	0.7549	0.509926	0.987586	0.739163	0.871094	0.603961	0.906884	0.88765	0.86222	0.3459	0.254747	0.517618	0.0278691	0.931325	0.33793	0.691878	0.436954	0.76049	0.480551	0.226165	0.221801	0.40187	0.38474	0.84957	0.108922	0.735468	0.306938	0.761092	0.837648	0.904746	0.02	-0.07	-0.15	0	0.08	0.04	0.12	-0.03	0.03	-0.04	0.22	-0.29	0.16	-0.29	0.01	0.13	0.06
SYT9	1	0.473189	0.354349	0.463288	0.396775	0.351859	0.271058	0.501175	0.0874754	0.10192	0.194054	0.197806	0.300249	0.999821	0.0320829	0.745622	0.334922	0.415924	0.521026	0.889817	0.742199	0.0746383	0.170286	0.474017	0.652653	0.831349	0.159558	0.305621	0.147624	0.353566	0.722423	0.937543	0.17	0.21	0.16	0.19	-0.21	-0.25	-0.15	-0.38	-0.37	-0.3	-0.29	0.27	0	0.28	-0.05	0.13	-0.11
KALRN	1	0.770685	0.70881	0.974031	0.432861	0.308798	0.355215	0.349178	0.244453	0.203784	0.2147	0.209851	0.0867463	0.127979	0.882908	0.0337045	0.270795	0.347807	0.349897	0.913332	0.165581	0.80528	0.985176	0.281006	0.286363	0.377492	0.308542	0.339824	0.560457	0.338944	0.276818	0.742857	-0.07	0.08	-0.01	0.18	0.23	0.21	0.21	0.27	0.29	0.28	-0.29	0.43	0.36	0.02	0.29	0.15	0.13
SORCS2	1	0.145658	0.22035	0.244525	0.310016	0.534526	0.465458	0.819082	0.661047	0.460514	0.432733	0.556296	0.0299276	0.804784	0.0996952	0.558564	0.542353	0.167605	0.569703	0.365421	0.468143	0.12642	0.665986	0.422259	0.546287	0.131767	0.222007	0.573269	0.78116	0.792619	0.825329	0.119592	-0.34	-0.27	-0.26	-0.23	-0.14	-0.16	-0.05	-0.1	-0.17	-0.18	0.14	-0.53	-0.06	-0.22	-0.08	0.08	0.19
NFASC	0	0.985006	0.366768	0.538712	0.519849	0.956908	0.995239	0.852753	0.375929	0.872327	0.787784	0.181191	0.738653	0.857913	0.738007	0.486082	0.996463	0.761494	0.493255	0.835415	0.346646	0.704285	0.498224	0.64383	0.721798	0.907517	0.971443	0.719861	0.831773	0.500764	0.650871	0.925297	0	-0.2	-0.14	-0.14	-0.01	0	0.04	0.2	0.04	0.06	0.3	0.09	0.04	0.04	-0.1	0	0.04
EPB41	0	0.699342	0.948025	0.883062	0.634757	0.514682	0.746657	0.300198	0.526642	0.53091	0.755675	0.259872	0.54192	0.829022	0.0696831	0.238666	0.213567	0.529366	0.0883332	0.494465	0.868009	0.856781	0.492367	0.544677	0.740648	0.396237	0.198728	0.624811	0.792155	0.514631	0.206135	0.488142	0.09	0.01	-0.03	0.11	0.15	0.07	0.23	0.15	0.14	0.07	0.26	0.16	-0.05	-0.24	-0.16	0.17	0.09
SNAP91	0	0.503945	0.487791	0.539201	0.650125	0.998284	0.986247	0.808642	0.91856	0.986471	0.525937	0.850998	0.337628	0.795168	0.786497	0.599193	0.235305	0.0812904	0.634884	0.10589	0.366367	0.293118	0.448189	0.581362	0.0920234	0.194095	0.574204	0.651111	0.60766	0.454099	0.348931	0.0556618	0.16	0.16	0.14	0.1	0	0	-0.05	-0.02	0	0.15	0.04	0.25	0.06	0.04	-0.07	0.16	-0.24
CACNA2D1	0	0.442967	0.567697	0.896538	0.45856	0.509632	0.990352	0.115235	0.707635	0.702931	0.590938	0.1195	0.832562	0.680684	0.159586	0.322321	0.460206	0.977489	0.873356	0.828932	0.34327	0.855139	0.744302	0.263926	0.139051	0.966703	0.258537	0.186777	0.655769	0.529401	0.927104	0.983367	0.18	-0.13	-0.03	-0.17	-0.15	0	-0.35	0.09	0.09	-0.12	-0.35	0.06	0.1	0.19	-0.14	0.1	0
PXDN	0	0.71144	0.837884	0.805187	0.642045	0.894179	0.569098	0.687113	0.269296	0.362828	0.529696	0.510927	0.161839	0.933025	0.540281	0.577124	0.808678	0.572317	0.584734	0.448871	0.193466	0.53142	0.476723	0.544011	0.384326	0.947843	0.706649	0.827347	0.96851	0.464437	0.429961	0.719656	0.09	-0.05	0.06	-0.1	0.03	0.13	-0.09	0.25	0.21	0.15	-0.15	0.36	0.02	-0.08	-0.08	0.03	0.08
KCNQ3	0	0.782775	0.283813	0.234763	0.574637	0.743342	0.644285	0.822126	0.134561	0.161138	0.498164	0.651721	0.855781	0.0738651	0.791612	0.506561	0.919701	0.244101	0.276551	0.573649	0.15538	0.448621	0.154288	0.247479	0.120447	0.277054	0.191822	0.674654	0.786267	0.122486	0.156874	0.932037	-0.07	-0.24	-0.26	-0.13	0.07	0.1	0.05	0.34	0.32	0.16	-0.1	-0.05	0.42	0.04	0.09	-0.01	0.16
EGR2	0	0.7571	0.419607	0.225939	0.687873	0.824986	0.992888	0.733482	0.845723	0.481217	0.539324	0.589832	0.788135	0.563503	0.644637	0.462251	0.296734	0.970878	0.360487	0.539867	0.574566	0.877138	0.786941	0.77712	0.864379	0.226275	0.973495	0.424602	0.359881	0.694633	0.561118	0.163738	-0.07	0.18	0.27	0.09	-0.05	0	-0.08	-0.05	-0.16	-0.14	-0.12	0.07	-0.14	0.06	-0.1	0.14	0.01
AHNAK	0	0.68747	0.820004	0.322764	0.399674	0.977624	0.95658	0.950332	0.916502	0.845025	0.184094	0.433961	0.168289	0.666618	0.0789176	0.29735	0.141734	0.284072	0.706926	0.819321	0.620302	0.304922	0.210043	0.10095	0.646454	0.682875	0.552759	0.556302	0.0534878	0.193666	0.535122	0.905741	-0.1	0.05	0.22	-0.19	0.01	-0.01	0.01	0.02	0.05	0.3	0.18	0.35	-0.11	0.23	0.14	0.2	0.15
MYL9	0	0.256113	0.645967	0.157381	0.695319	0.401756	0.258527	0.710458	0.20851	0.203275	0.272044	0.343026	0.374747	0.469733	0.743192	0.723442	0.737455	0.333989	0.092387	0.347291	0.440583	0.531667	0.975341	0.591794	0.989443	0.140417	0.627989	0.535793	0.783389	0.349889	0.20292	0.227265	-0.27	0.1	0.31	-0.09	0.19	0.25	0.08	0.29	0.29	0.25	0.22	0.23	0.18	-0.04	-0.05	-0.05	-0.13
CAMK2G	0	0.151408	0.205777	0.183971	0.235071	0.426326	0.42887	0.482259	0.6806	0.783921	0.921418	0.207418	0.947721	0.842462	0.541074	0.59607	0.249454	0.627138	0.485793	0.732297	0.888208	0.740237	0.265558	0.111952	0.938518	0.778966	0.757189	0.373314	0.318684	0.483941	0.866069	0.580007	-0.33	-0.28	-0.29	-0.26	-0.18	-0.18	-0.16	-0.1	-0.06	-0.02	0.29	-0.02	0.05	0.08	0.07	0.16	0.07
KCNA4	0	0.879203	0.88459	0.593373	0.954158	0.588509	0.342938	0.96649	0.389078	0.350598	0.886522	0.823082	0.498089	0.397257	0.0657071	0.146306	0.676999	0.0967045	0.257524	0.250394	0.188591	0.794391	0.236282	0.432744	0.512279	0.526927	0.0634313	0.494967	0.57385	0.216674	0.623853	0.298688	0.04	0.03	0.12	-0.01	0.12	0.21	-0.01	0.2	0.21	0.03	0.05	0.18	0.21	-0.24	-0.2	0.06	-0.23
CALCA	0	0.935173	0.670363	0.219441	0.439227	0.667197	0.95937	0.308055	0.589198	0.703376	0.92106	0.252037	0.8929	0.171128	0.174214	0.705339	0.588976	0.502115	0.760726	0.627679	0.403671	0.570394	0.840027	0.909755	0.356324	0.304682	0.896617	0.587456	0.594798	0.839355	0.749072	0.556055	0.02	-0.1	-0.27	0.17	0.1	0.01	0.23	0.13	0.09	-0.02	0.26	0.04	0.33	-0.18	0.05	-0.08	-0.09
TTBK2	0	0.388106	0.238476	0.314671	0.247815	0.955957	0.771925	0.630242	0.870073	0.796167	0.436087	0.705529	0.123242	0.433705	0.136396	0.951784	0.793645	0.863616	0.939602	0.667605	0.251864	0.350012	0.165792	0.23199	0.603913	0.469394	0.960081	0.96971	0.559129	0.541499	0.970343	0.497578	0.2	0.26	0.22	0.26	0.01	-0.07	0.11	0.04	-0.06	0.18	0.09	0.39	-0.19	0.2	-0.01	0.04	0.02
SYBU	0	0.957406	0.518974	0.548508	0.490324	0.251133	0.155386	0.497848	0.155378	0.178994	0.196623	0.656827	0.227849	0.72448	0.423244	0.943138	0.947725	0.118864	0.974875	0.870521	0.836749	0.366444	0.149254	0.943139	0.664467	0.806616	0.975707	0.351693	0.735749	0.479287	0.878953	0.768857	0.01	0.15	0.14	0.16	0.26	0.31	0.15	0.32	0.3	0.29	-0.1	0.31	0.09	0.11	0.01	0.01	-0.21
[truncated: 14 more columns]
